# Supplementary material for: Quantification of FAM20A in human milk and identification of calcium metabolism proteins
Source: Physiol Rep. 2021 Dec 27;9(24):e15150. doi: 10.14814/phy2.15150 (PMC8711012; doi:10.14814/phy2.15150)
Supplement: Supplementary file 1 — Data File S1 [file PHY2-9-e15150-s002.xlsx]

## Sheet: CID MS MS human milk
Accession	Description	Area	Score	Coverage	# Proteins	# Unique Peptides	# Peptides	# PSMs	# AAs	MW [kDa]	calc. pI
P00709	Alpha-lactalbumin OS=Homo sapiens GN=LALBA PE=1 SV=1 - [LALBA_HUMAN]	203345730102	9497.71	51.41	1	16	16	3013	142	16.2141	4.99561
P05814	Beta-casein OS=Homo sapiens GN=CSN2 PE=1 SV=4 - [CASB_HUMAN]	1.23169e+11	5037.94	50	1	11	11	2114	226	25.3658	5.78271
P02788	Lactotransferrin OS=Homo sapiens GN=LTF PE=1 SV=6 - [TRFL_HUMAN]	6.86777e+10	17601.4	86.76	1	76	76	5548	710	78.1319	8.11865
P02768	Serum albumin OS=Homo sapiens GN=ALB PE=1 SV=2 - [ALBU_HUMAN]	3.48216e+10	7235.62	81.77	1	60	60	2402	609	69.3215	6.27783
P01876	Ig alpha-1 chain C region OS=Homo sapiens GN=IGHA1 PE=1 SV=2 - [IGHA1_HUMAN]	1.96895e+10	1053.28	51.56	1	5	11	349	353	37.6306	6.50732
P01877	Ig alpha-2 chain C region OS=Homo sapiens GN=IGHA2 PE=1 SV=3 - [IGHA2_HUMAN]	1.77187e+10	796.79	50.88	1	3	9	268	340	36.503	6.1001
P19835	Bile salt-activated lipase OS=Homo sapiens GN=CEL PE=1 SV=3 - [CEL_HUMAN]	1.44238e+10	3327.66	37.05	1	28	28	1027	753	79.2717	5.33838
P61626	Lysozyme C OS=Homo sapiens GN=LYZ PE=1 SV=1 - [LYSC_HUMAN]	1.25484e+10	1395.63	71.62	1	11	11	497	148	16.5263	9.15869
P47710	Alpha-S1-casein OS=Homo sapiens GN=CSN1S1 PE=1 SV=1 - [CASA1_HUMAN]	1.1618e+10	2310.3	57.84	1	13	13	772	185	21.6576	5.37646
P01833	Polymeric immunoglobulin receptor OS=Homo sapiens GN=PIGR PE=1 SV=4 - [PIGR_HUMAN]	1.09294e+10	2783.94	44.9	1	31	31	877	764	83.2317	5.74463
P10451	Osteopontin OS=Homo sapiens GN=SPP1 PE=1 SV=1 - [OSTP_HUMAN]	1.06095e+10	865.149	34.39	1	10	10	271	314	35.4012	4.57666
P07498	Kappa-casein OS=Homo sapiens GN=CSN3 PE=1 SV=3 - [CASK_HUMAN]	8.18104e+09	1119.68	40.11	1	5	5	376	182	20.2926	8.92432
Q13410	Butyrophilin subfamily 1 member A1 OS=Homo sapiens GN=BTN1A1 PE=1 SV=3 - [BT1A1_HUMAN]	7.54781e+09	1908.99	44.3	1	23	23	650	526	58.923	5.5415
Q99996	A-kinase anchor protein 9 OS=Homo sapiens GN=AKAP9 PE=1 SV=3 - [AKAP9_HUMAN]	6.92852e+09	63.4598	0.41	1	2	2	26	3911	453.387	4.98291
P47989	Xanthine dehydrogenase/oxidase OS=Homo sapiens GN=XDH PE=1 SV=4 - [XDH_HUMAN]	3.97999e+09	2860.38	45.09	1	46	48	982	1333	146.33	7.66455
P05413	Fatty acid-binding protein, heart OS=Homo sapiens GN=FABP3 PE=1 SV=4 - [FABPH_HUMAN]	3.96216e+09	453.575	58.65	1	9	9	171	133	14.8487	6.80029
P01591	Immunoglobulin J chain OS=Homo sapiens GN=JCHAIN PE=1 SV=4 - [IGJ_HUMAN]	3.49462e+09	326.947	48.43	1	7	7	123	159	18.087	5.23682
P01834	Ig kappa chain C region OS=Homo sapiens GN=IGKC PE=1 SV=1 - [IGKC_HUMAN]	3.47971e+09	739.205	80.19	1	6	6	205	106	11.6017	5.87158
Q08431	Lactadherin OS=Homo sapiens GN=MFGE8 PE=1 SV=2 - [MFGM_HUMAN]	3123986394	894.216	61.5	1	19	19	290	387	43.0955	8.14795
P10909	Clusterin OS=Homo sapiens GN=CLU PE=1 SV=1 - [CLUS_HUMAN]	3.09783e+09	921.058	33.18	1	15	15	272	449	52.461	6.26514
P01009	Alpha-1-antitrypsin OS=Homo sapiens GN=SERPINA1 PE=1 SV=3 - [A1AT_HUMAN]	2.55666e+09	655.003	46.89	1	18	18	219	418	46.707	5.59229
P0CG05	Ig lambda-2 chain C regions OS=Homo sapiens GN=IGLC2 PE=1 SV=1 - [LAC2_HUMAN]	2.44542e+09	515.583	81.13	1	3	6	150	106	11.2865	7.23975
P01011	Alpha-1-antichymotrypsin OS=Homo sapiens GN=SERPINA3 PE=1 SV=2 - [AACT_HUMAN]	1.92846e+09	560.923	38.53	1	15	15	184	423	47.6205	5.51611
P08571	Monocyte differentiation antigen CD14 OS=Homo sapiens GN=CD14 PE=1 SV=2 - [CD14_HUMAN]	1.489e+09	606.959	39.2	1	12	12	206	375	40.0507	6.22705
Q99541	Perilipin-2 OS=Homo sapiens GN=PLIN2 PE=1 SV=2 - [PLIN2_HUMAN]	1.27947e+09	796.603	62.47	1	20	20	292	437	48.0454	6.80029
P0C0L4	Complement C4-A OS=Homo sapiens GN=C4A PE=1 SV=2 - [CO4A_HUMAN]	1.02029e+09	1380.28	33.49	1	3	51	461	1744	192.664	7.07861
P0C0L5	Complement C4-B OS=Homo sapiens GN=C4B PE=1 SV=2 - [CO4B_HUMAN]	1.02029e+09	1359.02	32.68	1	3	51	454	1744	192.631	7.26904
P25311	Zinc-alpha-2-glycoprotein OS=Homo sapiens GN=AZGP1 PE=1 SV=2 - [ZA2G_HUMAN]	8.7541e+08	612.438	49.33	1	15	15	206	298	34.2371	6.04932
P01857	Ig gamma-1 chain C region OS=Homo sapiens GN=IGHG1 PE=1 SV=1 - [IGHG1_HUMAN]	8.71632e+08	347.245	40.3	1	5	11	107	330	36.0832	8.19189
B9A064	Immunoglobulin lambda-like polypeptide 5 OS=Homo sapiens GN=IGLL5 PE=2 SV=2 - [IGLL5_HUMAN]	865253999	324.258	40.65	1	3	6	109	214	23.0486	8.83643
P49327	Fatty acid synthase OS=Homo sapiens GN=FASN PE=1 SV=3 - [FAS_HUMAN]	7.68282e+08	1911.64	40.1	1	84	84	641	2511	273.254	6.44287
P01860	Ig gamma-3 chain C region OS=Homo sapiens GN=IGHG3 PE=1 SV=2 - [IGHG3_HUMAN]	7.47709e+08	201.108	22.02	1	0	8	72	377	41.2604	7.89893
P60709	Actin, cytoplasmic 1 OS=Homo sapiens GN=ACTB PE=1 SV=1 - [ACTB_HUMAN]	7.24692e+08	563.961	46.13	1	0	16	185	375	41.7097	5.47803
P63261	Actin, cytoplasmic 2 OS=Homo sapiens GN=ACTG1 PE=1 SV=1 - [ACTG_HUMAN]	7.24692e+08	563.961	46.13	1	0	16	185	375	41.7658	5.47803
P15291	Beta-1,4-galactosyltransferase 1 OS=Homo sapiens GN=B4GALT1 PE=1 SV=5 - [B4GT1_HUMAN]	7.19768e+08	261.498	28.89	1	7	7	76	398	43.8923	8.646
P06241	Tyrosine-protein kinase Fyn OS=Homo sapiens GN=FYN PE=1 SV=3 - [FYN_HUMAN]	6.97157e+08	13.7824	2.79	1	2	2	5	537	60.7234	6.66846
P02647	Apolipoprotein A-I OS=Homo sapiens GN=APOA1 PE=1 SV=1 - [APOA1_HUMAN]	6.56026e+08	442.904	61.8	1	18	18	148	267	30.7589	5.75732
P22897	Macrophage mannose receptor 1 OS=Homo sapiens GN=MRC1 PE=1 SV=1 - [MRC1_HUMAN]	6.2721e+08	1257.45	36.06	1	49	49	417	1456	165.905	6.53662
P04264	Keratin, type II cytoskeletal 1 OS=Homo sapiens GN=KRT1 PE=1 SV=6 - [K2C1_HUMAN]	6.14024e+08	306.082	28.11	1	17	20	99	644	65.999	8.11865
P01024	Complement C3 OS=Homo sapiens GN=C3 PE=1 SV=2 - [CO3_HUMAN]	6.07456e+08	1699.99	52.5	1	78	78	548	1663	187.03	6.40479
P02652	Apolipoprotein A-II OS=Homo sapiens GN=APOA2 PE=1 SV=1 - [APOA2_HUMAN]	5.95121e+08	168.751	41	1	5	5	57	100	11.1679	6.62451
P35908	Keratin, type II cytoskeletal 2 epidermal OS=Homo sapiens GN=KRT2 PE=1 SV=2 - [K22E_HUMAN]	5.89906e+08	109.896	20.81	1	10	13	41	639	65.3932	8.00146
P01859	Ig gamma-2 chain C region OS=Homo sapiens GN=IGHG2 PE=1 SV=2 - [IGHG2_HUMAN]	5.56754e+08	190.564	30.67	1	3	9	71	326	35.8778	7.59131
P13987	CD59 glycoprotein OS=Homo sapiens GN=CD59 PE=1 SV=1 - [CD59_HUMAN]	4.5846e+08	168.075	25	1	4	4	52	128	14.1678	6.48096
Q6WN34	Chordin-like protein 2 OS=Homo sapiens GN=CHRDL2 PE=1 SV=1 - [CRDL2_HUMAN]	4.21304e+08	164.83	28.67	1	8	8	67	429	47.4632	7.88428
P06733	Alpha-enolase OS=Homo sapiens GN=ENO1 PE=1 SV=2 - [ENOA_HUMAN]	4.1834e+08	377.155	51.84	1	18	18	126	434	47.1393	7.38623
P01861	Ig gamma-4 chain C region OS=Homo sapiens GN=IGHG4 PE=1 SV=1 - [IGHG4_HUMAN]	4.13163e+08	129.789	25.69	1	2	7	42	327	35.9179	7.35693
P00738	Haptoglobin OS=Homo sapiens GN=HP PE=1 SV=1 - [HPT_HUMAN]	4.05417e+08	332.131	37.93	1	18	18	114	406	45.1766	6.58057
P02763	Alpha-1-acid glycoprotein 1 OS=Homo sapiens GN=ORM1 PE=1 SV=1 - [A1AG1_HUMAN]	3.93665e+08	216.945	44.78	1	5	8	73	201	23.4968	5.021
P24821	Tenascin OS=Homo sapiens GN=TNC PE=1 SV=3 - [TENA_HUMAN]	3.77331e+08	899.006	27.99	1	49	49	306	2201	240.7	4.89404
P15328	Folate receptor alpha OS=Homo sapiens GN=FOLR1 PE=1 SV=3 - [FOLR1_HUMAN]	3.74776e+08	199.678	30.35	1	7	7	65	257	29.7992	7.97217
Q08380	Galectin-3-binding protein OS=Homo sapiens GN=LGALS3BP PE=1 SV=1 - [LG3BP_HUMAN]	3.67722e+08	241.758	24.79	1	12	12	77	585	65.2893	5.2749
P59665	Neutrophil defensin 1 OS=Homo sapiens GN=DEFA1 PE=1 SV=1 - [DEF1_HUMAN]	3.64443e+08	32.325	25.53	1	0	3	13	94	10.1942	6.99072
P59666	Neutrophil defensin 3 OS=Homo sapiens GN=DEFA3 PE=1 SV=1 - [DEF3_HUMAN]	3.64443e+08	32.325	25.53	1	0	3	13	94	10.2382	5.98584
P01766	Ig heavy chain V-III region BRO OS=Homo sapiens PE=1 SV=1 - [HV305_HUMAN]	3.64176e+08	77.1618	25	1	2	2	22	120	13.2184	6.56592
P02750	Leucine-rich alpha-2-glycoprotein OS=Homo sapiens GN=LRG1 PE=1 SV=2 - [A2GL_HUMAN]	3.60055e+08	161.788	33.72	1	9	9	64	347	38.1541	6.94678
P06858	Lipoprotein lipase OS=Homo sapiens GN=LPL PE=1 SV=1 - [LIPL_HUMAN]	3.52875e+08	334.495	24.63	1	13	13	101	475	53.1289	8.14795
O00391	Sulfhydryl oxidase 1 OS=Homo sapiens GN=QSOX1 PE=1 SV=3 - [QSOX1_HUMAN]	3.39696e+08	350.907	33.6	1	25	25	123	747	82.5255	8.92432
O60664	Perilipin-3 OS=Homo sapiens GN=PLIN3 PE=1 SV=3 - [PLIN3_HUMAN]	3.148e+08	367.492	51.84	1	16	16	124	434	47.0459	5.43994
P23280	Carbonic anhydrase 6 OS=Homo sapiens GN=CA6 PE=1 SV=3 - [CAH6_HUMAN]	3.09918e+08	126.638	20.13	1	5	5	41	308	35.3446	7.02002
P19652	Alpha-1-acid glycoprotein 2 OS=Homo sapiens GN=ORM2 PE=1 SV=2 - [A1AG2_HUMAN]	2.90759e+08	87.6549	30.35	1	3	6	34	201	23.5876	5.10986
P07437	Tubulin beta chain OS=Homo sapiens GN=TUBB PE=1 SV=2 - [TBB5_HUMAN]	284398213	76.8461	15.32	1	5	5	30	444	49.639	4.89404
P62937	Peptidyl-prolyl cis-trans isomerase A OS=Homo sapiens GN=PPIA PE=1 SV=2 - [PPIA_HUMAN]	2.84138e+08	132.436	37.58	1	8	8	46	165	18.0009	7.81104
P23297	Protein S100-A1 OS=Homo sapiens GN=S100A1 PE=1 SV=2 - [S10A1_HUMAN]	2.83004e+08	60.694	23.4	1	2	2	21	94	10.5391	4.50049
P02774	Vitamin D-binding protein OS=Homo sapiens GN=GC PE=1 SV=1 - [VTDB_HUMAN]	2.82706e+08	322.051	40.51	1	17	17	102	474	52.929	5.5415
P68104	Elongation factor 1-alpha 1 OS=Homo sapiens GN=EEF1A1 PE=1 SV=1 - [EF1A1_HUMAN]	2.79912e+08	110.395	22.51	1	0	8	44	462	50.1091	9.01221
Q5VTE0	Putative elongation factor 1-alpha-like 3 OS=Homo sapiens GN=EEF1A1P5 PE=5 SV=1 - [EF1A3_HUMAN]	2.79912e+08	110.395	22.51	1	0	8	44	462	50.1532	9.0708
P15941	Mucin-1 OS=Homo sapiens GN=MUC1 PE=1 SV=3 - [MUC1_HUMAN]	2.75602e+08	241.966	4.06	1	5	5	83	1255	122.029	7.47412
P01623	Ig kappa chain V-III region WOL OS=Homo sapiens PE=1 SV=1 - [KV305_HUMAN]	2.69306e+08	123.565	45.87	1	3	4	32	109	11.7389	8.90967
P01034	Cystatin-C OS=Homo sapiens GN=CST3 PE=1 SV=1 - [CYTC_HUMAN]	2.6826e+08	237.271	30.82	1	4	4	68	146	15.7891	8.74854
P61769	Beta-2-microglobulin OS=Homo sapiens GN=B2M PE=1 SV=1 - [B2MG_HUMAN]	2.5717e+08	53.2074	19.33	1	3	3	21	119	13.7059	6.52197
P23284	Peptidyl-prolyl cis-trans isomerase B OS=Homo sapiens GN=PPIB PE=1 SV=2 - [PPIB_HUMAN]	2.55352e+08	162.611	31.94	1	8	8	61	216	23.7275	9.40771
P07195	L-lactate dehydrogenase B chain OS=Homo sapiens GN=LDHB PE=1 SV=2 - [LDHB_HUMAN]	2.5106e+08	153.62	34.73	1	9	10	59	334	36.6151	6.04932
P52209	6-phosphogluconate dehydrogenase, decarboxylating OS=Homo sapiens GN=PGD PE=1 SV=3 - [6PGD_HUMAN]	2.46119e+08	80.417	24.64	1	10	12	27	483	53.106	7.2251
P02765	Alpha-2-HS-glycoprotein OS=Homo sapiens GN=AHSG PE=1 SV=1 - [FETUA_HUMAN]	2.36775e+08	115.514	22.62	1	6	6	43	367	39.2997	5.71924
P80748	Ig lambda chain V-III region LOI OS=Homo sapiens PE=1 SV=1 - [LV302_HUMAN]	2.36696e+08	39.2515	21.62	1	2	2	12	111	11.9278	5.08447
P02787	Serotransferrin OS=Homo sapiens GN=TF PE=1 SV=3 - [TRFE_HUMAN]	2.34673e+08	340.701	39.26	1	23	23	111	698	77.0136	7.12256
Q16851	UTP--glucose-1-phosphate uridylyltransferase OS=Homo sapiens GN=UGP2 PE=1 SV=5 - [UGPA_HUMAN]	2.3245e+08	308.794	40.94	1	19	19	107	508	56.9047	8.14795
P18065	Insulin-like growth factor-binding protein 2 OS=Homo sapiens GN=IGFBP2 PE=1 SV=2 - [IBP2_HUMAN]	2.29878e+08	183.15	33.54	1	9	9	59	325	34.7912	7.50342
P04406	Glyceraldehyde-3-phosphate dehydrogenase OS=Homo sapiens GN=GAPDH PE=1 SV=3 - [G3P_HUMAN]	2.25003e+08	113.584	31.64	1	8	8	43	335	36.0304	8.45557
P01871	Ig mu chain C region OS=Homo sapiens GN=IGHM PE=1 SV=3 - [IGHM_HUMAN]	2.22569e+08	207.215	35.18	1	13	13	79	452	49.2755	6.771
Q99102	Mucin-4 OS=Homo sapiens GN=MUC4 PE=1 SV=4 - [MUC4_HUMAN]	2.16369e+08	219.825	9.31	1	14	14	70	2169	231.373	6.26514
P20061	Transcobalamin-1 OS=Homo sapiens GN=TCN1 PE=1 SV=2 - [TCO1_HUMAN]	2.12158e+08	117.758	23.09	1	8	8	39	433	48.176	5.03369
P61163	Alpha-centractin OS=Homo sapiens GN=ACTR1A PE=1 SV=1 - [ACTZ_HUMAN]	2.11296e+08	11.9642	9.84	1	2	3	8	376	42.5869	6.63916
P04745	Alpha-amylase 1 OS=Homo sapiens GN=AMY1A PE=1 SV=2 - [AMY1_HUMAN]	2.0819e+08	185.228	19.57	1	8	8	52	511	57.7309	6.93213
P04217	Alpha-1B-glycoprotein OS=Homo sapiens GN=A1BG PE=1 SV=4 - [A1BG_HUMAN]	2.07606e+08	202.668	25.66	1	10	10	72	495	54.2195	5.85889
P11142	Heat shock cognate 71 kDa protein OS=Homo sapiens GN=HSPA8 PE=1 SV=1 - [HSP7C_HUMAN]	1.99556e+08	166.866	28.79	1	10	16	59	646	70.8542	5.51611
P04207	Ig kappa chain V-III region CLL OS=Homo sapiens PE=4 SV=2 - [KV308_HUMAN]	1.9701e+08	33.7957	19.38	1	2	2	12	129	14.2662	8.51416
P16671	Platelet glycoprotein 4 OS=Homo sapiens GN=CD36 PE=1 SV=2 - [CD36_HUMAN]	1.96753e+08	122.093	17.37	1	7	7	41	472	53.0193	7.95752
P01033	Metalloproteinase inhibitor 1 OS=Homo sapiens GN=TIMP1 PE=1 SV=1 - [TIMP1_HUMAN]	1.90961e+08	50.4953	15.46	1	3	3	18	207	23.1555	8.104
P07602	Prosaposin OS=Homo sapiens GN=PSAP PE=1 SV=2 - [SAP_HUMAN]	1.90696e+08	191.734	30.73	1	15	15	68	524	58.0739	5.17334
Q9NP72	Ras-related protein Rab-18 OS=Homo sapiens GN=RAB18 PE=1 SV=1 - [RAB18_HUMAN]	1.87461e+08	210.934	54.37	1	9	9	74	206	22.9626	5.23682
P06396	Gelsolin OS=Homo sapiens GN=GSN PE=1 SV=1 - [GELS_HUMAN]	1.8481e+08	231.021	23.91	1	18	18	76	782	85.6442	6.27783
P11021	78 kDa glucose-regulated protein OS=Homo sapiens GN=HSPA5 PE=1 SV=2 - [GRP78_HUMAN]	1.84516e+08	205.941	33.79	1	17	20	75	654	72.2884	5.16064
P02649	Apolipoprotein E OS=Homo sapiens GN=APOE PE=1 SV=1 - [APOE_HUMAN]	1.8391e+08	303.687	51.1	1	16	16	98	317	36.1318	5.73193
P0DMV8	Heat shock 70 kDa protein 1A OS=Homo sapiens GN=HSPA1A PE=1 SV=1 - [HS71A_HUMAN]	1.80527e+08	130.583	18.72	1	6	11	47	641	70.009	5.65576
P30086	Phosphatidylethanolamine-binding protein 1 OS=Homo sapiens GN=PEBP1 PE=1 SV=3 - [PEBP1_HUMAN]	1.74329e+08	137.245	49.2	1	7	7	50	187	21.0437	7.53271
Q13228	Selenium-binding protein 1 OS=Homo sapiens GN=SELENBP1 PE=1 SV=2 - [SBP1_HUMAN]	163833912	196.795	39.62	1	15	15	71	472	52.3576	6.3667
P80303	Nucleobindin-2 OS=Homo sapiens GN=NUCB2 PE=1 SV=2 - [NUCB2_HUMAN]	1.63167e+08	181.439	22.86	1	8	8	56	420	50.1643	5.12256
P62987	Ubiquitin-60S ribosomal protein L40 OS=Homo sapiens GN=UBA52 PE=1 SV=2 - [RL40_HUMAN]	1.61554e+08	115.39	36.72	1	0	4	39	128	14.719	9.83252
P62979	Ubiquitin-40S ribosomal protein S27a OS=Homo sapiens GN=RPS27A PE=1 SV=2 - [RS27A_HUMAN]	1.61554e+08	115.39	30.13	1	0	4	39	156	17.9535	9.64209
P0CG47	Polyubiquitin-B OS=Homo sapiens GN=UBB PE=1 SV=1 - [UBB_HUMAN]	1.61554e+08	115.39	61.57	1	0	4	39	229	25.7458	7.43018
P0CG48	Polyubiquitin-C OS=Homo sapiens GN=UBC PE=1 SV=3 - [UBC_HUMAN]	1.61554e+08	115.39	61.75	1	0	4	39	685	76.9915	7.66455
P63104	14-3-3 protein zeta/delta OS=Homo sapiens GN=YWHAZ PE=1 SV=1 - [1433Z_HUMAN]	1.60855e+08	206.494	50.61	1	8	10	67	245	27.7277	4.79248
Q6UXA7	Uncharacterized protein C6orf15 OS=Homo sapiens GN=C6orf15 PE=2 SV=3 - [CF015_HUMAN]	1.60037e+08	36.5514	9.23	1	2	2	13	325	34.1741	8.07471
P62820	Ras-related protein Rab-1A OS=Homo sapiens GN=RAB1A PE=1 SV=3 - [RAB1A_HUMAN]	1.58523e+08	187.518	53.66	1	4	10	67	205	22.6634	6.21436
Q9H0U4	Ras-related protein Rab-1B OS=Homo sapiens GN=RAB1B PE=1 SV=1 - [RAB1B_HUMAN]	1.58523e+08	157.408	48.76	1	2	8	55	201	22.1572	5.73193
P61006	Ras-related protein Rab-8A OS=Homo sapiens GN=RAB8A PE=1 SV=1 - [RAB8A_HUMAN]	1.58523e+08	106.717	24.64	1	2	5	36	207	23.6532	9.0708
Q71U36	Tubulin alpha-1A chain OS=Homo sapiens GN=TUBA1A PE=1 SV=1 - [TBA1A_HUMAN]	1.49927e+08	216.151	18.85	1	6	6	71	451	50.1036	5.05908
P27105	Erythrocyte band 7 integral membrane protein OS=Homo sapiens GN=STOM PE=1 SV=3 - [STOM_HUMAN]	1.47153e+08	86.043	38.19	1	8	8	32	288	31.7107	7.88428
P60953	Cell division control protein 42 homolog OS=Homo sapiens GN=CDC42 PE=1 SV=2 - [CDC42_HUMAN]	1.45549e+08	107.854	42.41	1	6	7	39	191	21.245	6.55127
Q04917	14-3-3 protein eta OS=Homo sapiens GN=YWHAH PE=1 SV=4 - [1433F_HUMAN]	1.45009e+08	90.0344	19.11	1	2	5	32	246	28.201	4.84326
P61981	14-3-3 protein gamma OS=Homo sapiens GN=YWHAG PE=1 SV=2 - [1433G_HUMAN]	1.45009e+08	97.1253	35.63	1	5	8	35	247	28.2849	4.89404
P31947	14-3-3 protein sigma OS=Homo sapiens GN=SFN PE=1 SV=1 - [1433S_HUMAN]	1.45009e+08	90.7856	20.56	1	2	5	34	248	27.7567	4.7417
P27348	14-3-3 protein theta OS=Homo sapiens GN=YWHAQ PE=1 SV=1 - [1433T_HUMAN]	1.45009e+08	85.0862	21.22	1	2	5	31	245	27.7468	4.77979
P02671	Fibrinogen alpha chain OS=Homo sapiens GN=FGA PE=1 SV=2 - [FIBA_HUMAN]	1.42839e+08	219.842	16.63	1	14	14	75	866	94.9144	6.01123
P62258	14-3-3 protein epsilon OS=Homo sapiens GN=YWHAE PE=1 SV=1 - [1433E_HUMAN]	1.38974e+08	132.572	37.65	1	7	9	48	255	29.1554	4.7417
P04075	Fructose-bisphosphate aldolase A OS=Homo sapiens GN=ALDOA PE=1 SV=2 - [ALDOA_HUMAN]	1.36045e+08	170.78	40.66	1	11	12	59	364	39.3953	8.08936
P61026	Ras-related protein Rab-10 OS=Homo sapiens GN=RAB10 PE=1 SV=1 - [RAB10_HUMAN]	1.35975e+08	111.771	29.5	1	4	6	37	200	22.5266	8.38232
P21926	CD9 antigen OS=Homo sapiens GN=CD9 PE=1 SV=4 - [CD9_HUMAN]	1.32987e+08	59.1919	9.65	1	3	3	19	228	25.399	7.15186
P19440	Gamma-glutamyltranspeptidase 1 OS=Homo sapiens GN=GGT1 PE=1 SV=2 - [GGT1_HUMAN]	1.31504e+08	96.2428	16.7	1	8	8	33	569	61.3718	7.12256
O60543	Cell death activator CIDE-A OS=Homo sapiens GN=CIDEA PE=1 SV=1 - [CIDEA_HUMAN]	1.3103e+08	57.8164	27.4	1	6	6	27	219	24.6707	9.23193
P12273	Prolactin-inducible protein OS=Homo sapiens GN=PIP PE=1 SV=1 - [PIP_HUMAN]	1.30095e+08	106.596	45.89	1	6	6	39	146	16.5618	8.04541
P60174	Triosephosphate isomerase OS=Homo sapiens GN=TPI1 PE=1 SV=3 - [TPIS_HUMAN]	1.28737e+08	220.854	44.41	1	11	11	72	286	30.7717	5.92236
P04003	C4b-binding protein alpha chain OS=Homo sapiens GN=C4BPA PE=1 SV=2 - [C4BPA_HUMAN]	1.28631e+08	78.283	18.43	1	10	10	26	597	66.9894	7.29834
Q06830	Peroxiredoxin-1 OS=Homo sapiens GN=PRDX1 PE=1 SV=1 - [PRDX1_HUMAN]	1.27684e+08	93.8617	35.68	1	6	7	33	199	22.0963	8.1333
P07237	Protein disulfide-isomerase OS=Homo sapiens GN=P4HB PE=1 SV=3 - [PDIA1_HUMAN]	1.25821e+08	219.772	30.51	1	17	17	77	508	57.0807	4.86865
P06727	Apolipoprotein A-IV OS=Homo sapiens GN=APOA4 PE=1 SV=3 - [APOA4_HUMAN]	1.16951e+08	160.382	29.55	1	13	13	53	396	45.3715	5.37646
P08134	Rho-related GTP-binding protein RhoC OS=Homo sapiens GN=RHOC PE=1 SV=1 - [RHOC_HUMAN]	1.16659e+08	101.273	33.16	1	6	6	32	193	21.9923	6.58057
P15311	Ezrin OS=Homo sapiens GN=EZR PE=1 SV=4 - [EZRI_HUMAN]	1.1628e+08	168.238	27.3	1	11	18	65	586	69.3697	6.26514
P26038	Moesin OS=Homo sapiens GN=MSN PE=1 SV=3 - [MOES_HUMAN]	1.1628e+08	103.115	22.7	1	8	14	41	577	67.7778	6.40479
P04792	Heat shock protein beta-1 OS=Homo sapiens GN=HSPB1 PE=1 SV=2 - [HSPB1_HUMAN]	1.14177e+08	146.859	36.1	1	7	7	47	205	22.7685	6.40479
Q96QV6	Histone H2A type 1-A OS=Homo sapiens GN=HIST1H2AA PE=1 SV=3 - [H2A1A_HUMAN]	1.12297e+08	25.8639	24.43	1	0	2	10	131	14.2249	10.8579
Q8IUE6	Histone H2A type 2-B OS=Homo sapiens GN=HIST2H2AB PE=1 SV=3 - [H2A2B_HUMAN]	1.12297e+08	25.8639	24.62	1	0	2	10	130	13.9868	10.8872
P16104	Histone H2AX OS=Homo sapiens GN=H2AFX PE=1 SV=2 - [H2AX_HUMAN]	1.12297e+08	25.8639	22.38	1	0	2	10	143	15.1354	10.7407
Q96KP4	Cytosolic non-specific dipeptidase OS=Homo sapiens GN=CNDP2 PE=1 SV=2 - [CNDP2_HUMAN]	1.11789e+08	146.826	35.37	1	14	14	51	475	52.8449	5.97314
Q9H4G4	Golgi-associated plant pathogenesis-related protein 1 OS=Homo sapiens GN=GLIPR2 PE=1 SV=3 - [GAPR1_HUMAN]	1.08677e+08	63.255	22.08	1	3	3	18	154	17.2075	9.40771
Q96DA0	Zymogen granule protein 16 homolog B OS=Homo sapiens GN=ZG16B PE=1 SV=3 - [ZG16B_HUMAN]	1.0527e+08	29.3096	30.77	1	5	5	10	208	22.7246	7.38623
P07108	Acyl-CoA-binding protein OS=Homo sapiens GN=DBI PE=1 SV=2 - [ACBP_HUMAN]	1.0482e+08	30.0928	32.18	1	2	2	9	87	10.038	6.56592
P35527	Keratin, type I cytoskeletal 9 OS=Homo sapiens GN=KRT9 PE=1 SV=3 - [K1C9_HUMAN]	104649844	55.3495	11.88	1	5	6	21	623	62.0268	5.23682
P01765	Ig heavy chain V-III region TIL OS=Homo sapiens PE=1 SV=1 - [HV304_HUMAN]	1.02659e+08	62.65	26.09	1	2	2	19	115	12.3481	9.12939
P05155	Plasma protease C1 inhibitor OS=Homo sapiens GN=SERPING1 PE=1 SV=2 - [IC1_HUMAN]	1.02607e+08	24.0925	12	1	6	6	11	500	55.1194	6.55127
Q02818	Nucleobindin-1 OS=Homo sapiens GN=NUCB1 PE=1 SV=4 - [NUCB1_HUMAN]	1.01111e+08	221.328	36.66	1	15	15	79	461	53.8463	5.24951
P13645	Keratin, type I cytoskeletal 10 OS=Homo sapiens GN=KRT10 PE=1 SV=6 - [K1C10_HUMAN]	9.92057e+07	188.101	28.77	1	14	16	61	584	58.7917	5.21143
Q15286	Ras-related protein Rab-35 OS=Homo sapiens GN=RAB35 PE=1 SV=1 - [RAB35_HUMAN]	9.89091e+07	83.5399	17.91	1	1	3	27	201	23.0108	8.29443
Q9UNQ0	ATP-binding cassette sub-family G member 2 OS=Homo sapiens GN=ABCG2 PE=1 SV=3 - [ABCG2_HUMAN]	9.88721e+07	48.6511	6.11	1	4	4	19	655	72.2675	8.68994
P50395	Rab GDP dissociation inhibitor beta OS=Homo sapiens GN=GDI2 PE=1 SV=2 - [GDIB_HUMAN]	9.66545e+07	109.272	28.09	1	12	12	38	445	50.6309	6.46826
P01008	Antithrombin-III OS=Homo sapiens GN=SERPINC1 PE=1 SV=1 - [ANT3_HUMAN]	9.64935e+07	143.37	29.74	1	13	13	53	464	52.5689	6.7124
P07900	Heat shock protein HSP 90-alpha OS=Homo sapiens GN=HSP90AA1 PE=1 SV=5 - [HS90A_HUMAN]	9.50457e+07	229.221	25.96	1	9	19	76	732	84.6067	5.021
P35241	Radixin OS=Homo sapiens GN=RDX PE=1 SV=1 - [RADI_HUMAN]	9.47935e+07	96.1716	18.7	1	4	11	36	583	68.5214	6.3667
Q6X4U4	Sclerostin domain-containing protein 1 OS=Homo sapiens GN=SOSTDC1 PE=1 SV=2 - [SOSD1_HUMAN]	9.45211e+07	64.7719	16.02	1	3	3	22	206	23.2917	9.74463
P02675	Fibrinogen beta chain OS=Homo sapiens GN=FGB PE=1 SV=2 - [FIBB_HUMAN]	9.39954e+07	99.8329	34.01	1	11	11	37	491	55.8923	8.26514
P27797	Calreticulin OS=Homo sapiens GN=CALR PE=1 SV=1 - [CALR_HUMAN]	9.30308e+07	104.119	17.51	1	7	7	35	417	48.1118	4.43701
P01625	Ig kappa chain V-IV region Len OS=Homo sapiens PE=1 SV=2 - [KV402_HUMAN]	9.29793e+07	74.513	23.68	1	2	2	23	114	12.6322	7.92822
P14625	Endoplasmin OS=Homo sapiens GN=HSP90B1 PE=1 SV=1 - [ENPL_HUMAN]	9.2952e+07	145.19	20.05	1	14	16	50	803	92.4113	4.84326
P02654	Apolipoprotein C-I OS=Homo sapiens GN=APOC1 PE=1 SV=1 - [APOC1_HUMAN]	8.94611e+07	24.8325	24.1	1	3	3	10	83	9.32609	8.47021
Q99497	Protein deglycase DJ-1 OS=Homo sapiens GN=PARK7 PE=1 SV=2 - [PARK7_HUMAN]	8.87088e+07	43.2592	30.16	1	5	5	18	189	19.8785	6.78564
P00558	Phosphoglycerate kinase 1 OS=Homo sapiens GN=PGK1 PE=1 SV=3 - [PGK1_HUMAN]	8.81952e+07	156.875	45.32	1	15	15	56	417	44.5861	8.104
P00751	Complement factor B OS=Homo sapiens GN=CFB PE=1 SV=2 - [CFAB_HUMAN]	87100026	182.202	22.12	1	17	17	68	764	85.4785	7.06396
P08238	Heat shock protein HSP 90-beta OS=Homo sapiens GN=HSP90AB1 PE=1 SV=4 - [HS90B_HUMAN]	8.38323e+07	192.954	18.23	1	2	14	62	724	83.2121	5.03369
P01042	Kininogen-1 OS=Homo sapiens GN=KNG1 PE=1 SV=2 - [KNG1_HUMAN]	8.31599e+07	163.71	16.3	1	10	10	52	644	71.9122	6.81494
P04004	Vitronectin OS=Homo sapiens GN=VTN PE=1 SV=1 - [VTNC_HUMAN]	8.31472e+07	124.075	13.81	1	6	6	46	478	54.2712	5.79541
P02533	Keratin, type I cytoskeletal 14 OS=Homo sapiens GN=KRT14 PE=1 SV=4 - [K1C14_HUMAN]	8.30179e+07	38.7656	10.17	1	3	5	14	472	51.5294	5.16064
P30041	Peroxiredoxin-6 OS=Homo sapiens GN=PRDX6 PE=1 SV=3 - [PRDX6_HUMAN]	8.07241e+07	57.7956	32.59	1	8	8	25	224	25.0192	6.37939
P62328	Thymosin beta-4 OS=Homo sapiens GN=TMSB4X PE=1 SV=2 - [TYB4_HUMAN]	7.99146e+07	29.3806	29.55	1	2	2	10	44	5.04952	5.05908
P04114	Apolipoprotein B-100 OS=Homo sapiens GN=APOB PE=1 SV=2 - [APOB_HUMAN]	7.92082e+07	589.696	16.52	1	70	70	228	4563	515.283	7.04932
P02790	Hemopexin OS=Homo sapiens GN=HPX PE=1 SV=2 - [HEMO_HUMAN]	7.81634e+07	66.5619	23.38	1	9	9	23	462	51.6433	7.02002
O00300	Tumor necrosis factor receptor superfamily member 11B OS=Homo sapiens GN=TNFRSF11B PE=1 SV=3 - [TR11B_HUMAN]	7.1869e+07	73.2963	17.46	1	8	8	28	401	45.9959	8.29443
P29373	Cellular retinoic acid-binding protein 2 OS=Homo sapiens GN=CRABP2 PE=1 SV=2 - [RABP2_HUMAN]	6.92472e+07	61.0944	51.45	1	6	6	20	138	15.683	5.40186
Q9NR31	GTP-binding protein SAR1a OS=Homo sapiens GN=SAR1A PE=1 SV=1 - [SAR1A_HUMAN]	6.91752e+07	55.5787	17.17	1	4	4	16	198	22.3525	6.68311
P32119	Peroxiredoxin-2 OS=Homo sapiens GN=PRDX2 PE=1 SV=5 - [PRDX2_HUMAN]	6.85585e+07	18.4229	19.19	1	3	4	6	198	21.8782	5.97314
Q07020	60S ribosomal protein L18 OS=Homo sapiens GN=RPL18 PE=1 SV=2 - [RL18_HUMAN]	6.82518e+07	36.0516	30.85	1	5	5	13	188	21.6211	11.7222
P23528	Cofilin-1 OS=Homo sapiens GN=CFL1 PE=1 SV=3 - [COF1_HUMAN]	6.78042e+07	62.5204	51.81	1	7	8	27	166	18.4907	8.08936
P63000	Ras-related C3 botulinum toxin substrate 1 OS=Homo sapiens GN=RAC1 PE=1 SV=1 - [RAC1_HUMAN]	6.73832e+07	55.3268	22.92	1	3	4	18	192	21.4362	8.49951
P84077	ADP-ribosylation factor 1 OS=Homo sapiens GN=ARF1 PE=1 SV=2 - [ARF1_HUMAN]	6.71468e+07	136.474	32.04	1	0	5	45	181	20.6837	6.80029
P61204	ADP-ribosylation factor 3 OS=Homo sapiens GN=ARF3 PE=1 SV=2 - [ARF3_HUMAN]	6.71468e+07	136.474	32.04	1	0	5	45	181	20.5877	7.43018
P22392	Nucleoside diphosphate kinase B OS=Homo sapiens GN=NME2 PE=1 SV=1 - [NDKB_HUMAN]	6.70918e+07	40.8885	36.84	1	5	5	18	152	17.2869	8.41162
P62805	Histone H4 OS=Homo sapiens GN=HIST1H4A PE=1 SV=2 - [H4_HUMAN]	6.59137e+07	79.3379	52.43	1	7	7	35	103	11.3604	11.356
P40925	Malate dehydrogenase, cytoplasmic OS=Homo sapiens GN=MDH1 PE=1 SV=4 - [MDHC_HUMAN]	6.50526e+07	81.4625	29.04	1	8	8	31	334	36.403	7.35693
P48449	Lanosterol synthase OS=Homo sapiens GN=LSS PE=1 SV=1 - [ERG7_HUMAN]	6.4527e+07	115.224	21.17	1	13	13	43	732	83.2551	6.60986
O14745	Na(+)/H(+) exchange regulatory cofactor NHE-RF1 OS=Homo sapiens GN=SLC9A3R1 PE=1 SV=4 - [NHRF1_HUMAN]	6.44275e+07	113.329	29.33	1	8	8	37	358	38.8446	5.77002
P62158	Calmodulin OS=Homo sapiens GN=CALM1 PE=1 SV=2 - [CALM_HUMAN]	6.43541e+07	25.0229	16.11	1	3	3	8	149	16.8268	4.22119
Q92876	Kallikrein-6 OS=Homo sapiens GN=KLK6 PE=1 SV=1 - [KLK6_HUMAN]	6.40686e+07	79.5818	25.41	1	6	6	29	244	26.8384	7.44482
P00450	Ceruloplasmin OS=Homo sapiens GN=CP PE=1 SV=1 - [CERU_HUMAN]	6.4026e+07	123.466	11.83	1	10	10	42	1065	122.128	5.71924
Q14512	Fibroblast growth factor-binding protein 1 OS=Homo sapiens GN=FGFBP1 PE=1 SV=1 - [FGFP1_HUMAN]	6.36594e+07	25.9276	18.38	1	4	4	9	234	26.2475	9.1001
Q16695	Histone H3.1t OS=Homo sapiens GN=HIST3H3 PE=1 SV=3 - [H31T_HUMAN]	6.36552e+07	31.3817	11.76	1	0	2	14	136	15.4985	11.1216
P68431	Histone H3.1 OS=Homo sapiens GN=HIST1H3A PE=1 SV=2 - [H31_HUMAN]	6.36552e+07	31.3817	11.76	1	0	2	14	136	15.3945	11.1216
Q71DI3	Histone H3.2 OS=Homo sapiens GN=HIST2H3A PE=1 SV=3 - [H32_HUMAN]	6.36552e+07	31.3817	11.76	1	0	2	14	136	15.3785	11.2681
P84243	Histone H3.3 OS=Homo sapiens GN=H3F3A PE=1 SV=2 - [H33_HUMAN]	6.36552e+07	31.3817	11.76	1	0	2	14	136	15.3185	11.2681
P05156	Complement factor I OS=Homo sapiens GN=CFI PE=1 SV=2 - [CFAI_HUMAN]	6.277e+07	100.679	20.58	1	10	10	30	583	65.7066	7.50342
P01593	Ig kappa chain V-I region AG OS=Homo sapiens PE=1 SV=1 - [KV101_HUMAN]	6.1851e+07	132.625	37.96	1	1	3	37	108	11.9849	5.98584
P60033	CD81 antigen OS=Homo sapiens GN=CD81 PE=1 SV=1 - [CD81_HUMAN]	6.17719e+07	38.6019	15.25	1	2	2	13	236	25.7921	5.2876
P00441	Superoxide dismutase [Cu-Zn] OS=Homo sapiens GN=SOD1 PE=1 SV=2 - [SODC_HUMAN]	6.15203e+07	13.8169	15.58	1	2	2	5	154	15.9259	6.12549
P51149	Ras-related protein Rab-7a OS=Homo sapiens GN=RAB7A PE=1 SV=1 - [RAB7A_HUMAN]	61073621	81.9215	38.65	1	6	6	25	207	23.4748	6.69775
Q14697	Neutral alpha-glucosidase AB OS=Homo sapiens GN=GANAB PE=1 SV=3 - [GANAB_HUMAN]	5.93086e+07	75.2254	13.77	1	12	12	28	944	106.807	6.13818
Q9UBI6	Guanine nucleotide-binding protein G(I)/G(S)/G(O) subunit gamma-12 OS=Homo sapiens GN=GNG12 PE=1 SV=3 - [GBG12_HUMAN]	5.92355e+07	9.03852	31.94	1	2	2	3	72	8.00117	8.96826
P02751	Fibronectin OS=Homo sapiens GN=FN1 PE=1 SV=4 - [FINC_HUMAN]	5.90919e+07	149.457	11.86	1	22	22	52	2386	262.46	5.70654
P02679	Fibrinogen gamma chain OS=Homo sapiens GN=FGG PE=1 SV=3 - [FIBG_HUMAN]	5.77313e+07	65.4593	22.3	1	10	10	23	453	51.4789	5.61768
P05387	60S acidic ribosomal protein P2 OS=Homo sapiens GN=RPLP2 PE=1 SV=1 - [RLA2_HUMAN]	5.7579e+07	46.2504	53.04	1	3	3	19	115	11.6578	4.53857
P30044	Peroxiredoxin-5, mitochondrial OS=Homo sapiens GN=PRDX5 PE=1 SV=4 - [PRDX5_HUMAN]	5.74327e+07	78.6718	47.66	1	7	7	30	214	22.0725	8.70459
P22079	Lactoperoxidase OS=Homo sapiens GN=LPO PE=1 SV=2 - [PERL_HUMAN]	5.74322e+07	82.4873	15.59	1	10	10	29	712	80.2369	8.6167
Q9BY76	Angiopoietin-related protein 4 OS=Homo sapiens GN=ANGPTL4 PE=1 SV=2 - [ANGL4_HUMAN]	5.61301e+07	41.8941	19.7	1	6	6	13	406	45.1858	8.85107
P49006	MARCKS-related protein OS=Homo sapiens GN=MARCKSL1 PE=1 SV=2 - [MRP_HUMAN]	5.4932e+07	36.4387	14.36	1	2	2	16	195	19.5172	4.66553
O95573	Long-chain-fatty-acid--CoA ligase 3 OS=Homo sapiens GN=ACSL3 PE=1 SV=3 - [ACSL3_HUMAN]	5.44074e+07	76.8518	18.33	1	10	12	28	720	80.3683	8.38232
O00592	Podocalyxin OS=Homo sapiens GN=PODXL PE=1 SV=2 - [PODXL_HUMAN]	5.40981e+07	45.5306	9.68	1	5	5	15	558	58.5991	5.49072
P30050	60S ribosomal protein L12 OS=Homo sapiens GN=RPL12 PE=1 SV=1 - [RL12_HUMAN]	5.40167e+07	30.6431	19.39	1	2	2	10	165	17.8075	9.42236
P25705	ATP synthase subunit alpha, mitochondrial OS=Homo sapiens GN=ATP5A1 PE=1 SV=1 - [ATPA_HUMAN]	5.3538e+07	48.2279	7.78	1	4	4	17	553	59.7136	9.12939
P30101	Protein disulfide-isomerase A3 OS=Homo sapiens GN=PDIA3 PE=1 SV=4 - [PDIA3_HUMAN]	5.2512e+07	85.986	27.52	1	13	13	33	505	56.7468	6.354
P43490	Nicotinamide phosphoribosyltransferase OS=Homo sapiens GN=NAMPT PE=1 SV=1 - [NAMPT_HUMAN]	5.24331e+07	84.2645	17.52	1	8	8	28	491	55.4866	7.15186
Q9H173	Nucleotide exchange factor SIL1 OS=Homo sapiens GN=SIL1 PE=1 SV=1 - [SIL1_HUMAN]	5.216e+07	59.7741	22.99	1	9	9	21	461	52.052	5.36377
P10809	60 kDa heat shock protein, mitochondrial OS=Homo sapiens GN=HSPD1 PE=1 SV=2 - [CH60_HUMAN]	5.20788e+07	22.3697	5.24	1	3	3	9	573	61.0164	5.87158
P61106	Ras-related protein Rab-14 OS=Homo sapiens GN=RAB14 PE=1 SV=4 - [RAB14_HUMAN]	5.1746e+07	26.2562	15.35	1	2	3	10	215	23.8819	6.21436
P02656	Apolipoprotein C-III OS=Homo sapiens GN=APOC3 PE=1 SV=1 - [APOC3_HUMAN]	5.1174e+07	54.1418	34.34	1	3	3	17	99	10.8455	5.41455
P49908	Selenoprotein P OS=Homo sapiens GN=SEPP1 PE=1 SV=3 - [SEPP1_HUMAN]	5.1051e+07	22.6652	10.24	1	4	4	10	381	43.1563	7.86963
Q12841	Follistatin-related protein 1 OS=Homo sapiens GN=FSTL1 PE=1 SV=1 - [FSTL1_HUMAN]	5.06246e+07	53.5099	20.13	1	6	6	20	308	34.9629	5.51611
P61916	Epididymal secretory protein E1 OS=Homo sapiens GN=NPC2 PE=1 SV=1 - [NPC2_HUMAN]	5.02276e+07	49.9009	32.45	1	5	5	18	151	16.5595	7.6499
P14550	Alcohol dehydrogenase [NADP(+)] OS=Homo sapiens GN=AKR1A1 PE=1 SV=3 - [AK1A1_HUMAN]	5.01771e+07	88.0771	27.38	1	9	9	28	325	36.5499	6.78564
Q14195	Dihydropyrimidinase-related protein 3 OS=Homo sapiens GN=DPYSL3 PE=1 SV=1 - [DPYL3_HUMAN]	4.94565e+07	61.625	15.96	1	6	7	23	570	61.9241	6.49365
P08697	Alpha-2-antiplasmin OS=Homo sapiens GN=SERPINF2 PE=1 SV=3 - [A2AP_HUMAN]	4.93948e+07	50.2433	11.41	1	5	5	17	491	54.5311	6.29053
P07910	Heterogeneous nuclear ribonucleoproteins C1/C2 OS=Homo sapiens GN=HNRNPC PE=1 SV=4 - [HNRPC_HUMAN]	4.89708e+07	27.3715	9.15	1	2	2	10	306	33.6495	5.08447
P00747	Plasminogen OS=Homo sapiens GN=PLG PE=1 SV=2 - [PLMN_HUMAN]	4.8252e+07	109.956	20.37	1	12	12	35	810	90.5102	7.23975
P01598	Ig kappa chain V-I region EU OS=Homo sapiens PE=1 SV=1 - [KV106_HUMAN]	4.75144e+07	41.396	26.85	1	2	2	15	108	11.7808	8.44092
P25774	Cathepsin S OS=Homo sapiens GN=CTSS PE=1 SV=3 - [CATS_HUMAN]	4.72322e+07	20.6699	16.01	1	5	5	9	331	37.4713	8.33838
P10599	Thioredoxin OS=Homo sapiens GN=TXN PE=1 SV=3 - [THIO_HUMAN]	4.65339e+07	26.8734	43.81	1	4	4	11	105	11.7297	4.91943
P22307	Non-specific lipid-transfer protein OS=Homo sapiens GN=SCP2 PE=1 SV=2 - [NLTP_HUMAN]	4.62032e+07	39.2232	9.32	1	5	5	14	547	58.9556	6.88818
P00338	L-lactate dehydrogenase A chain OS=Homo sapiens GN=LDHA PE=1 SV=2 - [LDHA_HUMAN]	4.5712e+07	32.6336	12.35	1	3	4	12	332	36.6654	8.26514
Q99623	Prohibitin-2 OS=Homo sapiens GN=PHB2 PE=1 SV=2 - [PHB2_HUMAN]	4.54617e+07	37.3609	11.04	1	3	3	12	299	33.2759	9.83252
Q53TN4	Cytochrome b reductase 1 OS=Homo sapiens GN=CYBRD1 PE=1 SV=1 - [CYBR1_HUMAN]	4.5022e+07	32.1483	7.69	1	2	2	11	286	31.6207	8.76318
O15498	Synaptobrevin homolog YKT6 OS=Homo sapiens GN=YKT6 PE=1 SV=1 - [YKT6_HUMAN]	4.4155e+07	30.1125	12.12	1	3	3	10	198	22.4034	6.91748
P62491	Ras-related protein Rab-11A OS=Homo sapiens GN=RAB11A PE=1 SV=3 - [RB11A_HUMAN]	4.32203e+07	30.9562	18.52	1	0	4	10	216	24.3784	6.56592
Q15907	Ras-related protein Rab-11B OS=Homo sapiens GN=RAB11B PE=1 SV=4 - [RB11B_HUMAN]	4.32203e+07	30.9562	18.35	1	0	4	10	218	24.4735	5.93506
P45877	Peptidyl-prolyl cis-trans isomerase C OS=Homo sapiens GN=PPIC PE=1 SV=1 - [PPIC_HUMAN]	4.27041e+07	38.6373	14.62	1	3	3	16	212	22.7488	8.39697
Q9BRK5	45 kDa calcium-binding protein OS=Homo sapiens GN=SDF4 PE=1 SV=1 - [CAB45_HUMAN]	4.22748e+07	43.8574	14.36	1	5	5	17	362	41.7805	4.85596
P62269	40S ribosomal protein S18 OS=Homo sapiens GN=RPS18 PE=1 SV=3 - [RS18_HUMAN]	4.22416e+07	33.832	18.42	1	3	3	11	152	17.7079	10.9897
P05154	Plasma serine protease inhibitor OS=Homo sapiens GN=SERPINA5 PE=1 SV=3 - [IPSP_HUMAN]	4.22059e+07	55.7084	16.01	1	6	6	20	406	45.6457	9.26123
P01714	Ig lambda chain V-III region SH OS=Homo sapiens PE=1 SV=1 - [LV301_HUMAN]	4.21454e+07	35.1777	25	1	2	2	12	108	11.3856	6.52197
P02749	Beta-2-glycoprotein 1 OS=Homo sapiens GN=APOH PE=1 SV=3 - [APOH_HUMAN]	4.20592e+07	37.9377	18.84	1	4	4	14	345	38.2727	7.97217
P01023	Alpha-2-macroglobulin OS=Homo sapiens GN=A2M PE=1 SV=3 - [A2MG_HUMAN]	4.18253e+07	129.541	11.87	1	14	14	45	1474	163.188	6.45557
P07339	Cathepsin D OS=Homo sapiens GN=CTSD PE=1 SV=1 - [CATD_HUMAN]	4.13135e+07	28.5662	19.66	1	7	7	11	412	44.5236	6.53662
P52565	Rho GDP-dissociation inhibitor 1 OS=Homo sapiens GN=ARHGDIA PE=1 SV=3 - [GDIR1_HUMAN]	4.11514e+07	16.1138	8.33	1	2	2	5	204	23.1927	5.10986
P36871	Phosphoglucomutase-1 OS=Homo sapiens GN=PGM1 PE=1 SV=3 - [PGM1_HUMAN]	4.07125e+07	76.9861	18.15	1	10	10	28	562	61.4105	6.75635
O60488	Long-chain-fatty-acid--CoA ligase 4 OS=Homo sapiens GN=ACSL4 PE=1 SV=2 - [ACSL4_HUMAN]	4.04742e+07	49.0822	8.16	1	3	5	15	711	79.1367	8.38232
P01133	Pro-epidermal growth factor OS=Homo sapiens GN=EGF PE=1 SV=2 - [EGF_HUMAN]	4.01791e+07	98.754	11.6	1	12	12	35	1207	133.906	5.84619
P62873	Guanine nucleotide-binding protein G(I)/G(S)/G(T) subunit beta-1 OS=Homo sapiens GN=GNB1 PE=1 SV=3 - [GBB1_HUMAN]	4.00055e+07	73.7657	11.76	1	4	4	26	340	37.353	5.99854
P62917	60S ribosomal protein L8 OS=Homo sapiens GN=RPL8 PE=1 SV=2 - [RL8_HUMAN]	3.96017e+07	14.987	10.51	1	2	2	5	257	28.0073	11.0337
Q5JWF2	Guanine nucleotide-binding protein G(s) subunit alpha isoforms XLas OS=Homo sapiens GN=GNAS PE=1 SV=2 - [GNAS1_HUMAN]	3.95421e+07	84.713	6.85	1	0	7	28	1037	110.956	5.03369
P63092	Guanine nucleotide-binding protein G(s) subunit alpha isoforms short OS=Homo sapiens GN=GNAS PE=1 SV=1 - [GNAS2_HUMAN]	3.95421e+07	84.713	18.02	1	0	7	28	394	45.6359	5.8208
Q9NRV9	Heme-binding protein 1 OS=Homo sapiens GN=HEBP1 PE=1 SV=1 - [HEBP1_HUMAN]	3.91452e+07	27.8932	20.63	1	3	3	10	189	21.0835	5.79541
Q14624	Inter-alpha-trypsin inhibitor heavy chain H4 OS=Homo sapiens GN=ITIH4 PE=1 SV=4 - [ITIH4_HUMAN]	3.90135e+07	48.9625	6.99	1	6	6	18	930	103.293	6.97607
O75874	Isocitrate dehydrogenase [NADP] cytoplasmic OS=Homo sapiens GN=IDH1 PE=1 SV=2 - [IDHC_HUMAN]	3.88948e+07	71.6469	28.02	1	12	12	27	414	46.6295	7.00537
P11233	Ras-related protein Ral-A OS=Homo sapiens GN=RALA PE=1 SV=1 - [RALA_HUMAN]	3.88091e+07	24.6307	19.42	1	2	4	9	206	23.552	7.10791
P09972	Fructose-bisphosphate aldolase C OS=Homo sapiens GN=ALDOC PE=1 SV=2 - [ALDOC_HUMAN]	3.85114e+07	36.1757	14.56	1	3	4	12	364	39.4312	6.87354
O00299	Chloride intracellular channel protein 1 OS=Homo sapiens GN=CLIC1 PE=1 SV=4 - [CLIC1_HUMAN]	3.84123e+07	54.4404	24.9	1	5	5	19	241	26.9057	5.17334
P05787	Keratin, type II cytoskeletal 8 OS=Homo sapiens GN=KRT8 PE=1 SV=7 - [K2C8_HUMAN]	37775540	32.4587	10.77	1	3	5	13	483	53.6711	5.59229
Q6UXI9	Nephronectin OS=Homo sapiens GN=NPNT PE=2 SV=3 - [NPNT_HUMAN]	3.76441e+07	18.0475	7.61	1	4	4	7	565	61.8662	8.33838
P13639	Elongation factor 2 OS=Homo sapiens GN=EEF2 PE=1 SV=4 - [EF2_HUMAN]	3.757e+07	85.9519	15.97	1	12	12	32	858	95.277	6.82959
P33121	Long-chain-fatty-acid--CoA ligase 1 OS=Homo sapiens GN=ACSL1 PE=1 SV=1 - [ACSL1_HUMAN]	3.75411e+07	56.0401	16.91	1	10	10	23	698	77.8929	7.15186
P49189	4-trimethylaminobutyraldehyde dehydrogenase OS=Homo sapiens GN=ALDH9A1 PE=1 SV=3 - [AL9A1_HUMAN]	3.73155e+07	82.7802	19.03	1	9	9	35	494	53.767	5.87158
P62701	40S ribosomal protein S4, X isoform OS=Homo sapiens GN=RPS4X PE=1 SV=2 - [RS4X_HUMAN]	3.73034e+07	33.3304	23.19	1	7	7	13	263	29.5791	10.1548
P01781	Ig heavy chain V-III region GAL OS=Homo sapiens PE=1 SV=1 - [HV320_HUMAN]	3.70318e+07	55.0987	26.72	1	3	3	19	116	12.7222	8.48486
O15232	Matrilin-3 OS=Homo sapiens GN=MATN3 PE=1 SV=2 - [MATN3_HUMAN]	3.66561e+07	91.5827	17.9	1	6	6	32	486	52.7827	6.69775
Q96S86	Hyaluronan and proteoglycan link protein 3 OS=Homo sapiens GN=HAPLN3 PE=2 SV=1 - [HPLN3_HUMAN]	3.63683e+07	65.0119	35.28	1	10	10	24	360	40.8684	6.52197
P00734	Prothrombin OS=Homo sapiens GN=F2 PE=1 SV=2 - [THRB_HUMAN]	3.59755e+07	64.0165	18.01	1	7	7	20	622	69.9921	5.89697
O75891	Cytosolic 10-formyltetrahydrofolate dehydrogenase OS=Homo sapiens GN=ALDH1L1 PE=1 SV=2 - [AL1L1_HUMAN]	3.57076e+07	54.5877	12.31	1	9	9	21	902	98.7666	5.93506
P22352	Glutathione peroxidase 3 OS=Homo sapiens GN=GPX3 PE=1 SV=2 - [GPX3_HUMAN]	3.56732e+07	50.0832	21.24	1	4	4	17	226	25.5369	8.1333
Q14344	Guanine nucleotide-binding protein subunit alpha-13 OS=Homo sapiens GN=GNA13 PE=1 SV=2 - [GNA13_HUMAN]	3.54088e+07	34.9038	5.57	1	1	2	12	377	44.0217	8.00146
Q99584	Protein S100-A13 OS=Homo sapiens GN=S100A13 PE=1 SV=1 - [S10AD_HUMAN]	3.52613e+07	54.8383	48.98	1	6	6	18	98	11.4641	6.16357
P36222	Chitinase-3-like protein 1 OS=Homo sapiens GN=CHI3L1 PE=1 SV=2 - [CH3L1_HUMAN]	3.51136e+07	81.5189	28.2	1	8	8	31	383	42.5984	8.45557
Q15181	Inorganic pyrophosphatase OS=Homo sapiens GN=PPA1 PE=1 SV=2 - [IPYR_HUMAN]	3.47463e+07	14.3228	5.88	1	2	2	5	289	32.6392	5.85889
P51148	Ras-related protein Rab-5C OS=Homo sapiens GN=RAB5C PE=1 SV=2 - [RAB5C_HUMAN]	3.42008e+07	57.2888	37.5	1	4	6	21	216	23.4678	8.41162
P11234	Ras-related protein Ral-B OS=Homo sapiens GN=RALB PE=1 SV=1 - [RALB_HUMAN]	3.41897e+07	14.7297	16.5	1	2	4	5	206	23.3939	6.62451
O00161	Synaptosomal-associated protein 23 OS=Homo sapiens GN=SNAP23 PE=1 SV=1 - [SNP23_HUMAN]	3.39076e+07	101.216	41.71	1	7	7	32	211	23.3395	5.0083
P63241	Eukaryotic translation initiation factor 5A-1 OS=Homo sapiens GN=EIF5A PE=1 SV=2 - [IF5A1_HUMAN]	3.35539e+07	17.3372	20.78	1	3	3	6	154	16.8214	5.23682
P18085	ADP-ribosylation factor 4 OS=Homo sapiens GN=ARF4 PE=1 SV=3 - [ARF4_HUMAN]	3.33483e+07	75.8285	25.56	1	3	4	29	180	20.4977	7.13721
P21399	Cytoplasmic aconitate hydratase OS=Homo sapiens GN=ACO1 PE=1 SV=3 - [ACOC_HUMAN]	3.27874e+07	52.2708	12.37	1	10	10	19	889	98.3366	6.68311
P50148	Guanine nucleotide-binding protein G(q) subunit alpha OS=Homo sapiens GN=GNAQ PE=1 SV=4 - [GNAQ_HUMAN]	3.2181e+07	44.0231	16.16	1	3	5	14	359	42.1153	5.68115
Q7Z4W1	L-xylulose reductase OS=Homo sapiens GN=DCXR PE=1 SV=2 - [DCXR_HUMAN]	3.18918e+07	33.2377	18.44	1	4	4	13	244	25.8966	8.104
P58499	Protein FAM3B OS=Homo sapiens GN=FAM3B PE=1 SV=2 - [FAM3B_HUMAN]	3.18478e+07	24.0822	15.32	1	4	4	9	235	25.9652	8.74854
P29992	Guanine nucleotide-binding protein subunit alpha-11 OS=Homo sapiens GN=GNA11 PE=1 SV=2 - [GNA11_HUMAN]	3.15605e+07	49.6576	14.21	1	3	5	15	359	42.0965	5.69385
P30085	UMP-CMP kinase OS=Homo sapiens GN=CMPK1 PE=1 SV=3 - [KCY_HUMAN]	3.15099e+07	16.5795	16.84	1	3	3	6	196	22.2083	5.56689
P04066	Tissue alpha-L-fucosidase OS=Homo sapiens GN=FUCA1 PE=1 SV=4 - [FUCO_HUMAN]	3.11926e+07	21.8881	9.87	1	4	4	8	466	53.6547	6.84424
P07355	Annexin A2 OS=Homo sapiens GN=ANXA2 PE=1 SV=2 - [ANXA2_HUMAN]	3.11921e+07	102.748	41	1	13	13	38	339	38.5798	7.75244
P20339	Ras-related protein Rab-5A OS=Homo sapiens GN=RAB5A PE=1 SV=2 - [RAB5A_HUMAN]	3.1186e+07	50.4502	31.16	1	3	5	17	215	23.6438	8.14795
P08758	Annexin A5 OS=Homo sapiens GN=ANXA5 PE=1 SV=2 - [ANXA5_HUMAN]	3.08218e+07	65.604	23.44	1	7	8	25	320	35.9144	5.04639
P01019	Angiotensinogen OS=Homo sapiens GN=AGT PE=1 SV=1 - [ANGT_HUMAN]	3.06387e+07	42.9391	12.99	1	5	5	17	485	53.1205	6.31592
O14908	PDZ domain-containing protein GIPC1 OS=Homo sapiens GN=GIPC1 PE=1 SV=2 - [GIPC1_HUMAN]	3.05881e+07	7.00557	8.11	1	2	2	3	333	36.0267	6.27783
Q9H8H3	Methyltransferase-like protein 7A OS=Homo sapiens GN=METTL7A PE=1 SV=1 - [MET7A_HUMAN]	3.0375e+07	47.3211	17.21	1	3	3	16	244	28.3006	8.38232
P07741	Adenine phosphoribosyltransferase OS=Homo sapiens GN=APRT PE=1 SV=2 - [APT_HUMAN]	3.01546e+07	22.0157	21.11	1	4	4	9	180	19.5954	6.02393
P02748	Complement component C9 OS=Homo sapiens GN=C9 PE=1 SV=2 - [CO9_HUMAN]	2.94966e+07	53.4965	11.45	1	6	6	22	559	63.1327	5.59229
P08670	Vimentin OS=Homo sapiens GN=VIM PE=1 SV=4 - [VIME_HUMAN]	2.94863e+07	15.8145	5.36	1	2	2	6	466	53.6191	5.12256
P46783	40S ribosomal protein S10 OS=Homo sapiens GN=RPS10 PE=1 SV=1 - [RS10_HUMAN]	2.92277e+07	64.7126	14.55	1	3	3	16	165	18.8859	10.1548
P62807	Histone H2B type 1-C/E/F/G/I OS=Homo sapiens GN=HIST1H2BC PE=1 SV=4 - [H2B1C_HUMAN]	2.92036e+07	35.5275	14.29	1	0	2	15	126	13.8976	10.3159
P58876	Histone H2B type 1-D OS=Homo sapiens GN=HIST1H2BD PE=1 SV=2 - [H2B1D_HUMAN]	2.92036e+07	35.5275	14.29	1	0	2	15	126	13.9276	10.3159
Q93079	Histone H2B type 1-H OS=Homo sapiens GN=HIST1H2BH PE=1 SV=3 - [H2B1H_HUMAN]	2.92036e+07	35.5275	14.29	1	0	2	15	126	13.8835	10.3159
O60814	Histone H2B type 1-K OS=Homo sapiens GN=HIST1H2BK PE=1 SV=3 - [H2B1K_HUMAN]	2.92036e+07	35.5275	14.29	1	0	2	15	126	13.8816	10.3159
Q99880	Histone H2B type 1-L OS=Homo sapiens GN=HIST1H2BL PE=1 SV=3 - [H2B1L_HUMAN]	2.92036e+07	35.5275	14.29	1	0	2	15	126	13.9436	10.3159
Q99879	Histone H2B type 1-M OS=Homo sapiens GN=HIST1H2BM PE=1 SV=3 - [H2B1M_HUMAN]	2.92036e+07	35.5275	14.29	1	0	2	15	126	13.9806	10.3159
Q99877	Histone H2B type 1-N OS=Homo sapiens GN=HIST1H2BN PE=1 SV=3 - [H2B1N_HUMAN]	2.92036e+07	35.5275	14.29	1	0	2	15	126	13.9136	10.3159
Q5QNW6	Histone H2B type 2-F OS=Homo sapiens GN=HIST2H2BF PE=1 SV=3 - [H2B2F_HUMAN]	2.92036e+07	35.5275	14.29	1	0	2	15	126	13.9116	10.3159
P57053	Histone H2B type F-S OS=Homo sapiens GN=H2BFS PE=1 SV=2 - [H2BFS_HUMAN]	2.92036e+07	35.5275	14.29	1	0	2	15	126	13.9356	10.3745
Q08345	Epithelial discoidin domain-containing receptor 1 OS=Homo sapiens GN=DDR1 PE=1 SV=1 - [DDR1_HUMAN]	2.90707e+07	24.0599	7.34	1	5	5	9	913	101.063	6.82959
Q9P2X0	Dolichol-phosphate mannosyltransferase subunit 3 OS=Homo sapiens GN=DPM3 PE=1 SV=2 - [DPM3_HUMAN]	2.87932e+07	25.7178	23.91	1	2	2	9	92	10.0872	5.93506
P09382	Galectin-1 OS=Homo sapiens GN=LGALS1 PE=1 SV=2 - [LEG1_HUMAN]	2.87043e+07	10.1412	17.04	1	2	2	3	135	14.7062	5.50342
P12272	Parathyroid hormone-related protein OS=Homo sapiens GN=PTHLH PE=1 SV=1 - [PTHR_HUMAN]	28634471	11.3705	13.56	1	2	2	4	177	20.1817	10.1841
P08865	40S ribosomal protein SA OS=Homo sapiens GN=RPSA PE=1 SV=4 - [RSSA_HUMAN]	2.85719e+07	32.2452	15.25	1	3	3	11	295	32.8334	4.86865
P13693	Translationally-controlled tumor protein OS=Homo sapiens GN=TPT1 PE=1 SV=1 - [TCTP_HUMAN]	2.8491e+07	17.5947	11.63	1	2	2	7	172	19.5826	4.93213
P05388	60S acidic ribosomal protein P0 OS=Homo sapiens GN=RPLP0 PE=1 SV=1 - [RLA0_HUMAN]	2.83509e+07	47.7978	20.82	1	6	6	21	317	34.2518	5.97314
P12814	Alpha-actinin-1 OS=Homo sapiens GN=ACTN1 PE=1 SV=2 - [ACTN1_HUMAN]	27983719	63.7828	10.54	1	4	8	21	892	102.993	5.41455
Q04828	Aldo-keto reductase family 1 member C1 OS=Homo sapiens GN=AKR1C1 PE=1 SV=1 - [AK1C1_HUMAN]	2.79268e+07	21.4736	5.26	1	0	2	9	323	36.765	7.88428
P42330	Aldo-keto reductase family 1 member C3 OS=Homo sapiens GN=AKR1C3 PE=1 SV=4 - [AK1C3_HUMAN]	2.79268e+07	21.4736	5.26	1	0	2	9	323	36.8298	7.94287
P36578	60S ribosomal protein L4 OS=Homo sapiens GN=RPL4 PE=1 SV=5 - [RL4_HUMAN]	2.77046e+07	28.3654	13.35	1	5	5	12	427	47.6674	11.063
P08754	Guanine nucleotide-binding protein G(k) subunit alpha OS=Homo sapiens GN=GNAI3 PE=1 SV=3 - [GNAI3_HUMAN]	2.74991e+07	41.7589	10.73	1	3	4	14	354	40.5063	5.69385
P06576	ATP synthase subunit beta, mitochondrial OS=Homo sapiens GN=ATP5B PE=1 SV=3 - [ATPB_HUMAN]	2.73329e+07	25.8344	12.1	1	5	5	10	529	56.5246	5.40186
Q9HB40	Retinoid-inducible serine carboxypeptidase OS=Homo sapiens GN=SCPEP1 PE=1 SV=1 - [RISC_HUMAN]	26906234	18.2547	5.75	1	3	3	6	452	50.7977	5.80811
P53396	ATP-citrate synthase OS=Homo sapiens GN=ACLY PE=1 SV=3 - [ACLY_HUMAN]	2.67355e+07	72.8711	10.45	1	10	10	26	1101	120.762	7.32764
Q15833	Syntaxin-binding protein 2 OS=Homo sapiens GN=STXBP2 PE=1 SV=2 - [STXB2_HUMAN]	2.66132e+07	41.3471	19.73	1	9	9	16	593	66.4105	6.55127
Q13277	Syntaxin-3 OS=Homo sapiens GN=STX3 PE=1 SV=3 - [STX3_HUMAN]	2.66096e+07	50.4858	15.92	1	5	5	18	289	33.1344	5.43994
P27824	Calnexin OS=Homo sapiens GN=CANX PE=1 SV=2 - [CALX_HUMAN]	2.65606e+07	48.244	16.55	1	8	8	18	592	67.5259	4.60205
P55072	Transitional endoplasmic reticulum ATPase OS=Homo sapiens GN=VCP PE=1 SV=4 - [TERA_HUMAN]	2.65052e+07	71.3293	13.15	1	9	9	28	806	89.2657	5.26221
Q9Y4L1	Hypoxia up-regulated protein 1 OS=Homo sapiens GN=HYOU1 PE=1 SV=1 - [HYOU1_HUMAN]	2.62976e+07	28.4887	6.11	1	6	6	14	999	111.266	5.22412
P09467	Fructose-1,6-bisphosphatase 1 OS=Homo sapiens GN=FBP1 PE=1 SV=5 - [F16P1_HUMAN]	2.62697e+07	12.5385	8.88	1	2	2	4	338	36.8188	6.99072
Q99714	3-hydroxyacyl-CoA dehydrogenase type-2 OS=Homo sapiens GN=HSD17B10 PE=1 SV=3 - [HCD2_HUMAN]	2.61896e+07	51.3687	22.61	1	3	3	14	261	26.9061	7.78174
P07737	Profilin-1 OS=Homo sapiens GN=PFN1 PE=1 SV=2 - [PROF1_HUMAN]	2.58589e+07	36.1936	40	1	4	4	17	140	15.0446	8.26514
P29401	Transketolase OS=Homo sapiens GN=TKT PE=1 SV=3 - [TKT_HUMAN]	2.57939e+07	34.3847	9.79	1	5	5	13	623	67.8347	7.66455
Q16348	Solute carrier family 15 member 2 OS=Homo sapiens GN=SLC15A2 PE=2 SV=2 - [S15A2_HUMAN]	25566389	12.3766	2.06	1	2	2	5	729	81.7305	8.1626
P62913	60S ribosomal protein L11 OS=Homo sapiens GN=RPL11 PE=1 SV=2 - [RL11_HUMAN]	2.54375e+07	15.8975	8.99	1	2	2	6	178	20.2396	9.59814
O43707	Alpha-actinin-4 OS=Homo sapiens GN=ACTN4 PE=1 SV=2 - [ACTN4_HUMAN]	2.53422e+07	86.6029	17.23	1	10	14	32	911	104.788	5.43994
P50990	T-complex protein 1 subunit theta OS=Homo sapiens GN=CCT8 PE=1 SV=4 - [TCPQ_HUMAN]	2.52057e+07	10.3414	6.75	1	3	3	4	548	59.5825	5.60498
P31431	Syndecan-4 OS=Homo sapiens GN=SDC4 PE=1 SV=2 - [SDC4_HUMAN]	2.48944e+07	12.6688	12.12	1	2	2	5	198	21.628	4.50049
Q16555	Dihydropyrimidinase-related protein 2 OS=Homo sapiens GN=DPYSL2 PE=1 SV=1 - [DPYL2_HUMAN]	2.47675e+07	65.2006	16.78	1	7	8	25	572	62.2546	6.37939
P60842	Eukaryotic initiation factor 4A-I OS=Homo sapiens GN=EIF4A1 PE=1 SV=1 - [IF4A1_HUMAN]	2.44459e+07	15.7254	7.14	1	3	3	6	406	46.1246	5.47803
P36955	Pigment epithelium-derived factor OS=Homo sapiens GN=SERPINF1 PE=1 SV=4 - [PEDF_HUMAN]	2.42942e+07	18.4846	7.42	1	3	3	6	418	46.2833	6.37939
Q9Y5P6	Mannose-1-phosphate guanyltransferase beta OS=Homo sapiens GN=GMPPB PE=1 SV=2 - [GMPPB_HUMAN]	2.42361e+07	9.04087	7.78	1	2	2	4	360	39.8086	6.60986
P61020	Ras-related protein Rab-5B OS=Homo sapiens GN=RAB5B PE=1 SV=1 - [RAB5B_HUMAN]	2.39792e+07	41.5309	25.58	1	2	4	15	215	23.6919	8.1333
P62834	Ras-related protein Rap-1A OS=Homo sapiens GN=RAP1A PE=1 SV=1 - [RAP1A_HUMAN]	2.37899e+07	62.1565	35.33	1	5	5	22	184	20.9737	6.66846
P23396	40S ribosomal protein S3 OS=Homo sapiens GN=RPS3 PE=1 SV=2 - [RS3_HUMAN]	2.35388e+07	49.8287	32.92	1	8	8	18	243	26.6714	9.65674
P16152	Carbonyl reductase [NADPH] 1 OS=Homo sapiens GN=CBR1 PE=1 SV=3 - [CBR1_HUMAN]	2.32973e+07	9.70332	13.72	1	3	3	4	277	30.3559	8.32373
P14618	Pyruvate kinase PKM OS=Homo sapiens GN=PKM PE=1 SV=4 - [KPYM_HUMAN]	2.32037e+07	59.3456	15.07	1	6	6	20	531	57.9	7.84033
P01743	Ig heavy chain V-I region HG3 OS=Homo sapiens PE=3 SV=1 - [HV102_HUMAN]	2.31966e+07	19.8153	15.38	1	2	2	8	117	12.9373	8.92432
Q99519	Sialidase-1 OS=Homo sapiens GN=NEU1 PE=1 SV=1 - [NEUR1_HUMAN]	2.29915e+07	15.4593	4.58	1	2	2	6	415	45.4386	5.88428
P26373	60S ribosomal protein L13 OS=Homo sapiens GN=RPL13 PE=1 SV=4 - [RL13_HUMAN]	2.28731e+07	59.5832	26.07	1	6	6	22	211	24.2465	11.6489
Q06323	Proteasome activator complex subunit 1 OS=Homo sapiens GN=PSME1 PE=1 SV=1 - [PSME1_HUMAN]	2.28646e+07	7.16235	17.27	1	4	4	4	249	28.705	6.02393
Q8WUM4	Programmed cell death 6-interacting protein OS=Homo sapiens GN=PDCD6IP PE=1 SV=1 - [PDC6I_HUMAN]	2.27951e+07	81.0441	13.36	1	12	12	34	868	95.9631	6.52197
P61247	40S ribosomal protein S3a OS=Homo sapiens GN=RPS3A PE=1 SV=2 - [RS3A_HUMAN]	2.27297e+07	31.7223	12.88	1	3	3	10	264	29.9257	9.72998
Q99828	Calcium and integrin-binding protein 1 OS=Homo sapiens GN=CIB1 PE=1 SV=4 - [CIB1_HUMAN]	2.27052e+07	40.719	29.32	1	5	5	14	191	21.6899	4.77979
P15880	40S ribosomal protein S2 OS=Homo sapiens GN=RPS2 PE=1 SV=2 - [RS2_HUMAN]	2.23415e+07	32.4429	15.02	1	5	5	14	293	31.3046	10.2427
P40227	T-complex protein 1 subunit zeta OS=Homo sapiens GN=CCT6A PE=1 SV=3 - [TCPZ_HUMAN]	2.23394e+07	35.5998	12.62	1	5	6	15	531	57.9876	6.68311
O43175	D-3-phosphoglycerate dehydrogenase OS=Homo sapiens GN=PHGDH PE=1 SV=4 - [SERA_HUMAN]	2.22228e+07	23.652	12.57	1	6	6	10	533	56.6144	6.7124
P02760	Protein AMBP OS=Homo sapiens GN=AMBP PE=1 SV=1 - [AMBP_HUMAN]	2.21172e+07	7.84021	9.94	1	3	3	4	352	38.974	6.25244
Q9UHD0	Interleukin-19 OS=Homo sapiens GN=IL19 PE=1 SV=2 - [IL19_HUMAN]	2.20877e+07	15.1679	14.69	1	2	2	5	177	20.4385	7.69385
P05090	Apolipoprotein D OS=Homo sapiens GN=APOD PE=1 SV=1 - [APOD_HUMAN]	2.19711e+07	11.9003	20.11	1	3	3	4	189	21.2618	5.14795
P14324	Farnesyl pyrophosphate synthase OS=Homo sapiens GN=FDPS PE=1 SV=4 - [FPPS_HUMAN]	2.11918e+07	15.801	6.68	1	3	3	6	419	48.2446	6.15088
O94760	N(G),N(G)-dimethylarginine dimethylaminohydrolase 1 OS=Homo sapiens GN=DDAH1 PE=1 SV=3 - [DDAH1_HUMAN]	2.11642e+07	29.471	9.82	1	3	3	10	285	31.1019	5.80811
O43278	Kunitz-type protease inhibitor 1 OS=Homo sapiens GN=SPINT1 PE=1 SV=2 - [SPIT1_HUMAN]	2.08607e+07	42.6912	11.34	1	6	6	16	529	58.3602	6.29053
P60660	Myosin light polypeptide 6 OS=Homo sapiens GN=MYL6 PE=1 SV=2 - [MYL6_HUMAN]	2.06594e+07	20.846	14.57	1	2	2	9	151	16.9191	4.65283
P67936	Tropomyosin alpha-4 chain OS=Homo sapiens GN=TPM4 PE=1 SV=3 - [TPM4_HUMAN]	2.06182e+07	37.633	14.11	1	2	4	13	248	28.5045	4.69092
Q02878	60S ribosomal protein L6 OS=Homo sapiens GN=RPL6 PE=1 SV=3 - [RL6_HUMAN]	2.0255e+07	12.1599	21.18	1	5	5	7	288	32.7076	10.5796
P18124	60S ribosomal protein L7 OS=Homo sapiens GN=RPL7 PE=1 SV=1 - [RL7_HUMAN]	2.00557e+07	25.3712	19.35	1	4	4	10	248	29.2072	10.6528
P62249	40S ribosomal protein S16 OS=Homo sapiens GN=RPS16 PE=1 SV=2 - [RS16_HUMAN]	2.0018e+07	30.3401	19.86	1	3	3	11	146	16.435	10.2134
P22314	Ubiquitin-like modifier-activating enzyme 1 OS=Homo sapiens GN=UBA1 PE=1 SV=3 - [UBA1_HUMAN]	1.98846e+07	31.0437	6.05	1	5	5	13	1058	117.774	5.75732
P29966	Myristoylated alanine-rich C-kinase substrate OS=Homo sapiens GN=MARCKS PE=1 SV=4 - [MARCS_HUMAN]	1.98714e+07	46.0666	20.78	1	4	4	16	332	31.5359	4.44971
P06753	Tropomyosin alpha-3 chain OS=Homo sapiens GN=TPM3 PE=1 SV=2 - [TPM3_HUMAN]	1.98282e+07	43.5789	10.53	1	1	3	15	285	32.9298	4.71631
P23381	Tryptophan--tRNA ligase, cytoplasmic OS=Homo sapiens GN=WARS PE=1 SV=2 - [SYWC_HUMAN]	1.981e+07	39.1547	8.07	1	3	3	13	471	53.1316	6.22705
Q8NBJ4	Golgi membrane protein 1 OS=Homo sapiens GN=GOLM1 PE=1 SV=1 - [GOLM1_HUMAN]	1.97701e+07	24.8779	16.21	1	5	5	8	401	45.3058	4.97021
P10301	Ras-related protein R-Ras OS=Homo sapiens GN=RRAS PE=1 SV=1 - [RRAS_HUMAN]	1.96765e+07	11.0892	12.39	1	3	3	4	218	23.4659	6.93213
P62424	60S ribosomal protein L7a OS=Homo sapiens GN=RPL7A PE=1 SV=2 - [RL7A_HUMAN]	1.96185e+07	26.5413	20.68	1	5	5	9	266	29.977	10.6089
P39019	40S ribosomal protein S19 OS=Homo sapiens GN=RPS19 PE=1 SV=2 - [RS19_HUMAN]	1.96063e+07	31.1887	13.1	1	2	2	12	145	16.0505	10.3159
P47895	Aldehyde dehydrogenase family 1 member A3 OS=Homo sapiens GN=ALDH1A3 PE=1 SV=2 - [AL1A3_HUMAN]	1.9404e+07	33.6783	12.7	1	6	6	13	512	56.0728	7.25439
P62241	40S ribosomal protein S8 OS=Homo sapiens GN=RPS8 PE=1 SV=2 - [RS8_HUMAN]	1.93679e+07	27.0238	23.08	1	4	4	14	208	24.1902	10.3159
P01613	Ig kappa chain V-I region Ni OS=Homo sapiens PE=1 SV=1 - [KV121_HUMAN]	1.93079e+07	32.8697	30.36	1	1	2	10	112	12.238	5.36377
P12830	Cadherin-1 OS=Homo sapiens GN=CDH1 PE=1 SV=3 - [CADH1_HUMAN]	1.92373e+07	9.99779	3.17	1	3	3	4	882	97.3959	4.729
P01903	HLA class II histocompatibility antigen, DR alpha chain OS=Homo sapiens GN=HLA-DRA PE=1 SV=1 - [DRA_HUMAN]	1.91469e+07	20.8817	18.9	1	4	4	9	254	28.5887	4.99561
P11908	Ribose-phosphate pyrophosphokinase 2 OS=Homo sapiens GN=PRPS2 PE=1 SV=2 - [PRPS2_HUMAN]	1.90277e+07	28.4552	19.18	1	5	5	11	318	34.747	6.60986
P04062	Glucosylceramidase OS=Homo sapiens GN=GBA PE=1 SV=3 - [GLCM_HUMAN]	1.87135e+07	18.4367	7.28	1	4	4	8	536	59.6782	7.60596
P25398	40S ribosomal protein S12 OS=Homo sapiens GN=RPS12 PE=1 SV=3 - [RS12_HUMAN]	1.85828e+07	18.8068	28.79	1	4	4	9	132	14.5055	7.21045
P46782	40S ribosomal protein S5 OS=Homo sapiens GN=RPS5 PE=1 SV=4 - [RS5_HUMAN]	1.85624e+07	17.2874	18.14	1	3	3	8	204	22.8621	9.71533
P19823	Inter-alpha-trypsin inhibitor heavy chain H2 OS=Homo sapiens GN=ITIH2 PE=1 SV=2 - [ITIH2_HUMAN]	1.85503e+07	21.7831	4.97	1	4	4	7	946	106.397	6.85889
P43652	Afamin OS=Homo sapiens GN=AFM PE=1 SV=1 - [AFAM_HUMAN]	1.83413e+07	14.4649	4.51	1	3	3	6	599	69.024	5.89697
P55058	Phospholipid transfer protein OS=Homo sapiens GN=PLTP PE=1 SV=1 - [PLTP_HUMAN]	1.82745e+07	18.0424	4.06	1	2	2	6	493	54.7045	7.00537
Q15365	Poly(rC)-binding protein 1 OS=Homo sapiens GN=PCBP1 PE=1 SV=2 - [PCBP1_HUMAN]	1.82522e+07	27.833	13.48	1	4	4	12	356	37.4739	7.09326
Q6UXB2	VEGF coregulated chemokine 1 OS=Homo sapiens GN=CXCL17 PE=1 SV=1 - [VCC1_HUMAN]	1.81995e+07	8.54976	15.97	1	2	2	3	119	13.8102	10.9604
Q96IU4	Protein ABHD14B OS=Homo sapiens GN=ABHD14B PE=1 SV=1 - [ABHEB_HUMAN]	1.81567e+07	13.6641	10.95	1	2	2	5	210	22.3316	6.40479
P50591	Tumor necrosis factor ligand superfamily member 10 OS=Homo sapiens GN=TNFSF10 PE=1 SV=1 - [TNF10_HUMAN]	1.81091e+07	10.1152	10.68	1	3	3	5	281	32.4881	7.41553
Q9Y646	Carboxypeptidase Q OS=Homo sapiens GN=CPQ PE=1 SV=1 - [CBPQ_HUMAN]	1.80813e+07	14.8848	6.14	1	3	3	6	472	51.8545	6.17627
P46776	60S ribosomal protein L27a OS=Homo sapiens GN=RPL27A PE=1 SV=2 - [RL27A_HUMAN]	1.78272e+07	16.3593	14.19	1	2	2	7	148	16.551	11.0044
Q02809	Procollagen-lysine,2-oxoglutarate 5-dioxygenase 1 OS=Homo sapiens GN=PLOD1 PE=1 SV=2 - [PLOD1_HUMAN]	1.76817e+07	22.0307	9.77	1	6	6	10	727	83.4974	6.94678
O60603	Toll-like receptor 2 OS=Homo sapiens GN=TLR2 PE=1 SV=1 - [TLR2_HUMAN]	1.76149e+07	29.6664	7.14	1	6	6	11	784	89.7801	6.60986
P09525	Annexin A4 OS=Homo sapiens GN=ANXA4 PE=1 SV=4 - [ANXA4_HUMAN]	1.7343e+07	36.5702	12.85	1	3	4	16	319	35.8601	6.12549
P35542	Serum amyloid A-4 protein OS=Homo sapiens GN=SAA4 PE=1 SV=2 - [SAA4_HUMAN]	1.73046e+07	8.24702	15.38	1	2	2	3	130	14.7373	9.0708
Q15738	Sterol-4-alpha-carboxylate 3-dehydrogenase, decarboxylating OS=Homo sapiens GN=NSDHL PE=1 SV=2 - [NSDHL_HUMAN]	1.72238e+07	16.7321	10.19	1	4	4	8	373	41.8736	8.06006
P02766	Transthyretin OS=Homo sapiens GN=TTR PE=1 SV=1 - [TTHY_HUMAN]	1.71734e+07	32.8135	18.37	1	3	3	9	147	15.877	5.75732
Q13438	Protein OS-9 OS=Homo sapiens GN=OS9 PE=1 SV=1 - [OS9_HUMAN]	1.7159e+07	9.03121	7.05	1	4	4	5	667	75.5149	4.86865
Q9NV23	S-acyl fatty acid synthase thioesterase, medium chain OS=Homo sapiens GN=OLAH PE=1 SV=1 - [SAST_HUMAN]	1.70843e+07	22.4897	16.98	1	4	4	8	265	29.9119	6.22705
P54727	UV excision repair protein RAD23 homolog B OS=Homo sapiens GN=RAD23B PE=1 SV=1 - [RD23B_HUMAN]	1.70425e+07	26.3768	8.56	1	4	4	10	409	43.1446	4.84326
P29622	Kallistatin OS=Homo sapiens GN=SERPINA4 PE=1 SV=3 - [KAIN_HUMAN]	1.70142e+07	9.72772	6.79	1	3	3	4	427	48.5112	7.75244
Q14980	Nuclear mitotic apparatus protein 1 OS=Homo sapiens GN=NUMA1 PE=1 SV=2 - [NUMA1_HUMAN]	1.67652e+07	17.6718	2.03	1	3	3	7	2115	238.115	5.78271
P51659	Peroxisomal multifunctional enzyme type 2 OS=Homo sapiens GN=HSD17B4 PE=1 SV=3 - [DHB4_HUMAN]	1.67557e+07	18.2368	5.57	1	3	3	9	736	79.6363	8.83643
Q96LJ7	Dehydrogenase/reductase SDR family member 1 OS=Homo sapiens GN=DHRS1 PE=1 SV=1 - [DHRS1_HUMAN]	1.67277e+07	5.15981	5.11	1	2	2	2	313	33.8873	7.82568
Q14376	UDP-glucose 4-epimerase OS=Homo sapiens GN=GALE PE=1 SV=2 - [GALE_HUMAN]	1.66014e+07	13.1708	9.48	1	3	3	5	348	38.2573	6.72705
P62753	40S ribosomal protein S6 OS=Homo sapiens GN=RPS6 PE=1 SV=1 - [RS6_HUMAN]	1.64693e+07	21.4141	14.86	1	3	3	8	249	28.663	10.8433
P34096	Ribonuclease 4 OS=Homo sapiens GN=RNASE4 PE=1 SV=3 - [RNAS4_HUMAN]	1.63807e+07	20.8176	19.73	1	2	2	6	147	16.8294	9.02686
P28838	Cytosol aminopeptidase OS=Homo sapiens GN=LAP3 PE=1 SV=3 - [AMPL_HUMAN]	1.63428e+07	36.5219	14.07	1	6	6	12	519	56.1308	7.92822
P50914	60S ribosomal protein L14 OS=Homo sapiens GN=RPL14 PE=1 SV=4 - [RL14_HUMAN]	1.61916e+07	42.9574	10.7	1	2	2	12	215	23.417	10.9312
P48637	Glutathione synthetase OS=Homo sapiens GN=GSS PE=1 SV=1 - [GSHB_HUMAN]	1.61244e+07	27.8334	9.92	1	5	5	12	474	52.3523	5.92236
P09543	2',3'-cyclic-nucleotide 3'-phosphodiesterase OS=Homo sapiens GN=CNP PE=1 SV=2 - [CN37_HUMAN]	1.6099e+07	26.8913	13.06	1	5	5	11	421	47.5487	9.0708
P26641	Elongation factor 1-gamma OS=Homo sapiens GN=EEF1G PE=1 SV=3 - [EF1G_HUMAN]	1.59347e+07	7.05429	3.89	1	2	2	3	437	50.0871	6.66846
P62266	40S ribosomal protein S23 OS=Homo sapiens GN=RPS23 PE=1 SV=3 - [RS23_HUMAN]	1.5848e+07	12.5932	15.38	1	2	2	4	143	15.7977	10.4917
Q13630	GDP-L-fucose synthase OS=Homo sapiens GN=TSTA3 PE=1 SV=1 - [FCL_HUMAN]	1.57536e+07	34.8159	14.02	1	3	3	13	321	35.87	6.59521
O75083	WD repeat-containing protein 1 OS=Homo sapiens GN=WDR1 PE=1 SV=4 - [WDR1_HUMAN]	1.55714e+07	20.9061	7.43	1	5	5	10	606	66.1519	6.65381
P62906	60S ribosomal protein L10a OS=Homo sapiens GN=RPL10A PE=1 SV=2 - [RL10A_HUMAN]	1.53909e+07	25.3953	22.58	1	4	4	8	217	24.8155	9.93506
P62081	40S ribosomal protein S7 OS=Homo sapiens GN=RPS7 PE=1 SV=1 - [RS7_HUMAN]	1.53892e+07	19.0908	14.95	1	3	3	7	194	22.1133	10.0962
P35754	Glutaredoxin-1 OS=Homo sapiens GN=GLRX PE=1 SV=2 - [GLRX1_HUMAN]	1.50741e+07	52.9212	43.4	1	4	4	17	106	11.7682	8.08936
P28799	Granulins OS=Homo sapiens GN=GRN PE=1 SV=2 - [GRN_HUMAN]	1.50372e+07	33.8046	8.43	1	4	4	11	593	63.4998	6.82959
O43488	Aflatoxin B1 aldehyde reductase member 2 OS=Homo sapiens GN=AKR7A2 PE=1 SV=3 - [ARK72_HUMAN]	1.49789e+07	17.3248	15.88	1	4	4	7	359	39.5637	7.1665
Q00610	Clathrin heavy chain 1 OS=Homo sapiens GN=CLTC PE=1 SV=5 - [CLH1_HUMAN]	1.49575e+07	26.5922	7.04	1	10	10	15	1675	191.493	5.69385
P13667	Protein disulfide-isomerase A4 OS=Homo sapiens GN=PDIA4 PE=1 SV=2 - [PDIA4_HUMAN]	1.47528e+07	14.9841	7.91	1	4	4	7	645	72.887	5.07178
Q9Y394	Dehydrogenase/reductase SDR family member 7 OS=Homo sapiens GN=DHRS7 PE=1 SV=1 - [DHRS7_HUMAN]	1.45739e+07	9.74565	5.31	1	2	2	4	339	38.2741	8.32373
O43852	Calumenin OS=Homo sapiens GN=CALU PE=1 SV=2 - [CALU_HUMAN]	1.45318e+07	14.0911	4.13	1	2	2	5	315	37.0835	4.64014
P40926	Malate dehydrogenase, mitochondrial OS=Homo sapiens GN=MDH2 PE=1 SV=3 - [MDHM_HUMAN]	1.45072e+07	41.1392	16.27	1	4	4	13	338	35.4807	8.67529
P05109	Protein S100-A8 OS=Homo sapiens GN=S100A8 PE=1 SV=1 - [S10A8_HUMAN]	1.45018e+07	6.96519	19.35	1	2	2	3	93	10.8276	7.03467
P36969	Phospholipid hydroperoxide glutathione peroxidase, mitochondrial OS=Homo sapiens GN=GPX4 PE=1 SV=3 - [GPX4_HUMAN]	1.44848e+07	24.3859	16.24	1	3	3	8	197	22.161	8.36768
Q99650	Oncostatin-M-specific receptor subunit beta OS=Homo sapiens GN=OSMR PE=1 SV=1 - [OSMR_HUMAN]	1.44662e+07	6.78727	2.55	1	3	3	4	979	110.438	5.8208
P13866	Sodium/glucose cotransporter 1 OS=Homo sapiens GN=SLC5A1 PE=1 SV=1 - [SC5A1_HUMAN]	1.43634e+07	3.24532	3.61	1	2	2	2	664	73.4493	7.6792
P17900	Ganglioside GM2 activator OS=Homo sapiens GN=GM2A PE=1 SV=4 - [SAP3_HUMAN]	1.43265e+07	33.3947	9.33	1	2	2	11	193	20.8247	5.31299
P12821	Angiotensin-converting enzyme OS=Homo sapiens GN=ACE PE=1 SV=1 - [ACE_HUMAN]	1.43219e+07	14.6721	3.14	1	4	4	6	1306	149.62	6.39209
P35579	Myosin-9 OS=Homo sapiens GN=MYH9 PE=1 SV=4 - [MYH9_HUMAN]	1.42939e+07	86.5886	9.49	1	17	17	34	1960	226.392	5.60498
P83731	60S ribosomal protein L24 OS=Homo sapiens GN=RPL24 PE=1 SV=1 - [RL24_HUMAN]	1.42734e+07	10.7132	13.38	1	2	2	5	157	17.7679	11.2534
Q08722	Leukocyte surface antigen CD47 OS=Homo sapiens GN=CD47 PE=1 SV=1 - [CD47_HUMAN]	1.41957e+07	23.8714	8.67	1	3	3	8	323	35.1907	7.21045
P39656	Dolichyl-diphosphooligosaccharide--protein glycosyltransferase 48 kDa subunit OS=Homo sapiens GN=DDOST PE=1 SV=4 - [OST48_HUMAN]	1.39736e+07	18.8818	6.36	1	3	3	7	456	50.769	6.55127
P46781	40S ribosomal protein S9 OS=Homo sapiens GN=RPS9 PE=1 SV=3 - [RS9_HUMAN]	1.39567e+07	17.263	23.2	1	5	5	7	194	22.5776	10.6528
P61088	Ubiquitin-conjugating enzyme E2 N OS=Homo sapiens GN=UBE2N PE=1 SV=1 - [UBE2N_HUMAN]	1.38547e+07	23.0064	13.82	1	0	2	8	152	17.127	6.56592
Q5JXB2	Putative ubiquitin-conjugating enzyme E2 N-like OS=Homo sapiens GN=UBE2NL PE=1 SV=1 - [UE2NL_HUMAN]	1.38547e+07	23.0064	13.73	1	0	2	8	153	17.3661	5.92236
Q14847	LIM and SH3 domain protein 1 OS=Homo sapiens GN=LASP1 PE=1 SV=2 - [LASP1_HUMAN]	1.38338e+07	20.1447	8.43	1	2	2	7	261	29.6982	7.04932
Q9UNX3	60S ribosomal protein L26-like 1 OS=Homo sapiens GN=RPL26L1 PE=1 SV=1 - [RL26L_HUMAN]	1.38248e+07	7.71077	12.41	1	0	2	3	145	17.2456	10.5503
P61254	60S ribosomal protein L26 OS=Homo sapiens GN=RPL26 PE=1 SV=1 - [RL26_HUMAN]	1.38248e+07	7.71077	12.41	1	0	2	3	145	17.2475	10.5503
P11216	Glycogen phosphorylase, brain form OS=Homo sapiens GN=PYGB PE=1 SV=5 - [PYGB_HUMAN]	1.38012e+07	32.4811	9.37	1	7	7	11	843	96.6345	6.85889
P17987	T-complex protein 1 subunit alpha OS=Homo sapiens GN=TCP1 PE=1 SV=1 - [TCPA_HUMAN]	1.37379e+07	28.4069	7.73	1	4	4	11	556	60.3056	6.11279
P00568	Adenylate kinase isoenzyme 1 OS=Homo sapiens GN=AK1 PE=1 SV=3 - [KAD1_HUMAN]	1.37286e+07	18.9505	15.98	1	4	4	7	194	21.6213	8.63135
P29692	Elongation factor 1-delta OS=Homo sapiens GN=EEF1D PE=1 SV=5 - [EF1D_HUMAN]	1.3696e+07	12.7497	8.54	1	2	2	4	281	31.1028	5.0083
P30043	Flavin reductase (NADPH) OS=Homo sapiens GN=BLVRB PE=1 SV=3 - [BLVRB_HUMAN]	1.36632e+07	28.6299	15.53	1	3	3	10	206	22.1054	7.6499
Q96FQ6	Protein S100-A16 OS=Homo sapiens GN=S100A16 PE=1 SV=1 - [S10AG_HUMAN]	1.3625e+07	14.3955	22.33	1	2	2	6	103	11.794	6.78564
O95436	Sodium-dependent phosphate transport protein 2B OS=Homo sapiens GN=SLC34A2 PE=1 SV=3 - [NPT2B_HUMAN]	1.34307e+07	9.81612	4.49	1	3	3	5	690	75.7096	8.14795
Q8N9U0	Tandem C2 domains nuclear protein OS=Homo sapiens GN=TC2N PE=1 SV=2 - [TAC2N_HUMAN]	1.33999e+07	30.763	8.16	1	4	4	11	490	55.2494	9.18799
P45880	Voltage-dependent anion-selective channel protein 2 OS=Homo sapiens GN=VDAC2 PE=1 SV=2 - [VDAC2_HUMAN]	1.3307e+07	14.61	13.27	1	2	2	4	294	31.5465	7.56201
O75915	PRA1 family protein 3 OS=Homo sapiens GN=ARL6IP5 PE=1 SV=1 - [PRAF3_HUMAN]	1.30822e+07	22.6309	19.68	1	3	3	9	188	21.6004	9.77393
P48643	T-complex protein 1 subunit epsilon OS=Homo sapiens GN=CCT5 PE=1 SV=1 - [TCPE_HUMAN]	1.30213e+07	31.3025	7.02	1	3	3	9	541	59.6328	5.65576
Q9BS26	Endoplasmic reticulum resident protein 44 OS=Homo sapiens GN=ERP44 PE=1 SV=1 - [ERP44_HUMAN]	1.29315e+07	4.91374	5.91	1	2	2	2	406	46.9414	5.26221
P60900	Proteasome subunit alpha type-6 OS=Homo sapiens GN=PSMA6 PE=1 SV=1 - [PSA6_HUMAN]	1.29204e+07	11.2174	9.35	1	2	2	4	246	27.3818	6.75635
P39023	60S ribosomal protein L3 OS=Homo sapiens GN=RPL3 PE=1 SV=2 - [RL3_HUMAN]	1.28409e+07	4.44791	3.72	1	2	2	2	403	46.0798	10.1841
P02655	Apolipoprotein C-II OS=Homo sapiens GN=APOC2 PE=1 SV=1 - [APOC2_HUMAN]	1.28249e+07	10.5085	17.82	1	2	2	4	101	11.2768	4.71631
Q01518	Adenylyl cyclase-associated protein 1 OS=Homo sapiens GN=CAP1 PE=1 SV=5 - [CAP1_HUMAN]	1.2581e+07	24.0726	17.47	1	7	7	13	475	51.8687	8.06006
P49257	Protein ERGIC-53 OS=Homo sapiens GN=LMAN1 PE=1 SV=2 - [LMAN1_HUMAN]	1.24088e+07	10.3187	2.75	1	2	2	4	510	57.513	6.771
P19875	C-X-C motif chemokine 2 OS=Homo sapiens GN=CXCL2 PE=1 SV=1 - [CXCL2_HUMAN]	1.24048e+07	21.4577	22.43	1	2	2	7	107	11.3813	10.5503
Q06210	Glutamine--fructose-6-phosphate aminotransferase [isomerizing] 1 OS=Homo sapiens GN=GFPT1 PE=1 SV=3 - [GFPT1_HUMAN]	1.23724e+07	25.2814	9.3	1	5	5	8	699	78.7563	7.10791
P05546	Heparin cofactor 2 OS=Homo sapiens GN=SERPIND1 PE=1 SV=3 - [HEP2_HUMAN]	1.23644e+07	7.59447	5.41	1	3	3	3	499	57.0342	6.90283
P18621	60S ribosomal protein L17 OS=Homo sapiens GN=RPL17 PE=1 SV=3 - [RL17_HUMAN]	1.235e+07	13.804	16.85	1	3	3	6	184	21.3833	10.1694
Q92485	Acid sphingomyelinase-like phosphodiesterase 3b OS=Homo sapiens GN=SMPDL3B PE=2 SV=2 - [ASM3B_HUMAN]	1.21862e+07	26.0633	6.37	1	3	3	9	455	50.7812	5.64307
Q6PCB0	von Willebrand factor A domain-containing protein 1 OS=Homo sapiens GN=VWA1 PE=1 SV=1 - [VWA1_HUMAN]	1.21429e+07	23.8855	8.54	1	3	3	10	445	46.7753	7.6792
Q2I0M4	Leucine-rich repeat-containing protein 26 OS=Homo sapiens GN=LRRC26 PE=1 SV=2 - [LRC26_HUMAN]	1.19512e+07	13.0194	6.89	1	2	2	5	334	34.8346	9.17334
P17931	Galectin-3 OS=Homo sapiens GN=LGALS3 PE=1 SV=5 - [LEG3_HUMAN]	1.19312e+07	5.01783	7.2	1	2	2	2	250	26.1361	8.55811
Q99536	Synaptic vesicle membrane protein VAT-1 homolog OS=Homo sapiens GN=VAT1 PE=1 SV=2 - [VAT1_HUMAN]	1.19143e+07	34.0653	10.18	1	3	3	13	393	41.8934	6.29053
Q9H444	Charged multivesicular body protein 4b OS=Homo sapiens GN=CHMP4B PE=1 SV=1 - [CHM4B_HUMAN]	1.18938e+07	13.2767	18.75	1	4	4	6	224	24.9346	4.81787
P00491	Purine nucleoside phosphorylase OS=Homo sapiens GN=PNP PE=1 SV=2 - [PNPH_HUMAN]	1.16777e+07	28.6897	14.53	1	4	4	11	289	32.0972	6.94678
Q8NC51	Plasminogen activator inhibitor 1 RNA-binding protein OS=Homo sapiens GN=SERBP1 PE=1 SV=2 - [PAIRB_HUMAN]	1.16143e+07	15.7862	5.39	1	2	2	6	408	44.9385	8.646
O14672	Disintegrin and metalloproteinase domain-containing protein 10 OS=Homo sapiens GN=ADAM10 PE=1 SV=1 - [ADA10_HUMAN]	1.14999e+07	8.02854	3.88	1	3	3	4	748	84.0877	7.76709
P07858	Cathepsin B OS=Homo sapiens GN=CTSB PE=1 SV=3 - [CATB_HUMAN]	1.13348e+07	4.54267	12.09	1	3	3	3	339	37.7968	6.30322
Q99653	Calcineurin B homologous protein 1 OS=Homo sapiens GN=CHP1 PE=1 SV=3 - [CHP1_HUMAN]	1.13144e+07	12.8537	24.62	1	3	3	5	195	22.4423	5.09717
Q9HCY8	Protein S100-A14 OS=Homo sapiens GN=S100A14 PE=1 SV=1 - [S10AE_HUMAN]	1.13029e+07	18.6076	29.81	1	3	3	7	104	11.6548	5.23682
P25787	Proteasome subunit alpha type-2 OS=Homo sapiens GN=PSMA2 PE=1 SV=2 - [PSA2_HUMAN]	1.12759e+07	19.3494	14.96	1	2	2	7	234	25.8823	7.43018
Q8WTV0	Scavenger receptor class B member 1 OS=Homo sapiens GN=SCARB1 PE=1 SV=1 - [SCRB1_HUMAN]	1.12348e+07	7.22732	3.99	1	2	2	3	552	60.8377	8.23584
P28066	Proteasome subunit alpha type-5 OS=Homo sapiens GN=PSMA5 PE=1 SV=3 - [PSA5_HUMAN]	1.11749e+07	7.93213	12.03	1	2	3	3	241	26.3942	4.79248
P50991	T-complex protein 1 subunit delta OS=Homo sapiens GN=CCT4 PE=1 SV=4 - [TCPD_HUMAN]	1.11306e+07	9.77871	4.45	1	2	2	5	539	57.8878	7.82568
Q9H223	EH domain-containing protein 4 OS=Homo sapiens GN=EHD4 PE=1 SV=1 - [EHD4_HUMAN]	1.08829e+07	33.667	13.86	1	8	8	15	541	61.1365	6.75635
P24534	Elongation factor 1-beta OS=Homo sapiens GN=EEF1B2 PE=1 SV=3 - [EF1B_HUMAN]	1.08045e+07	21.2002	9.78	1	2	2	7	225	24.7483	4.66553
Q14204	Cytoplasmic dynein 1 heavy chain 1 OS=Homo sapiens GN=DYNC1H1 PE=1 SV=5 - [DYHC1_HUMAN]	1.08042e+07	22.0882	1.79	1	9	9	11	4646	532.072	6.40479
Q9UL46	Proteasome activator complex subunit 2 OS=Homo sapiens GN=PSME2 PE=1 SV=4 - [PSME2_HUMAN]	1.07575e+07	2.45805	10.88	1	2	2	2	239	27.3843	5.73193
P08603	Complement factor H OS=Homo sapiens GN=CFH PE=1 SV=4 - [CFAH_HUMAN]	1.07327e+07	17.1766	4.87	1	5	5	8	1231	139.005	6.60986
Q86SQ4	G-protein coupled receptor 126 OS=Homo sapiens GN=GPR126 PE=1 SV=3 - [GP126_HUMAN]	1.0691e+07	13.2216	2.87	1	3	3	6	1221	136.607	7.86963
Q13217	DnaJ homolog subfamily C member 3 OS=Homo sapiens GN=DNAJC3 PE=1 SV=1 - [DNJC3_HUMAN]	1.06218e+07	21.7008	9.33	1	4	4	8	504	57.5442	6.15088
Q9NZM1	Myoferlin OS=Homo sapiens GN=MYOF PE=1 SV=1 - [MYOF_HUMAN]	1.05291e+07	30.052	4.03	1	7	7	13	2061	234.561	6.17627
Q15084	Protein disulfide-isomerase A6 OS=Homo sapiens GN=PDIA6 PE=1 SV=1 - [PDIA6_HUMAN]	1.03885e+07	34.9452	15.23	1	5	5	13	440	48.0913	5.08447
Q9UN76	Sodium- and chloride-dependent neutral and basic amino acid transporter B(0+) OS=Homo sapiens GN=SLC6A14 PE=2 SV=1 - [S6A14_HUMAN]	1.03719e+07	12.8457	2.49	1	2	2	5	642	72.1052	8.19189
Q9NZT1	Calmodulin-like protein 5 OS=Homo sapiens GN=CALML5 PE=1 SV=2 - [CALL5_HUMAN]	1.03619e+07	11.202	23.97	1	3	3	4	146	15.8828	4.43701
P61019	Ras-related protein Rab-2A OS=Homo sapiens GN=RAB2A PE=1 SV=1 - [RAB2A_HUMAN]	1.03553e+07	27.5519	25.47	1	4	4	8	212	23.5308	6.53662
P30040	Endoplasmic reticulum resident protein 29 OS=Homo sapiens GN=ERP29 PE=1 SV=4 - [ERP29_HUMAN]	1.02575e+07	18.7803	12.26	1	3	3	6	261	28.9752	7.31299
Q9P2E9	Ribosome-binding protein 1 OS=Homo sapiens GN=RRBP1 PE=1 SV=4 - [RRBP1_HUMAN]	1.01665e+07	68.2237	8.44	1	10	10	23	1410	152.381	8.60205
P62899	60S ribosomal protein L31 OS=Homo sapiens GN=RPL31 PE=1 SV=1 - [RL31_HUMAN]	9.97807e+06	7.64979	12.8	1	2	2	3	125	14.4539	10.5356
P59998	Actin-related protein 2/3 complex subunit 4 OS=Homo sapiens GN=ARPC4 PE=1 SV=3 - [ARPC4_HUMAN]	9.97679e+06	14.9281	17.86	1	3	3	6	168	19.6543	8.42627
Q02543	60S ribosomal protein L18a OS=Homo sapiens GN=RPL18A PE=1 SV=2 - [RL18A_HUMAN]	9.90277e+06	5.5284	11.93	1	2	2	2	176	20.7489	10.7114
P35268	60S ribosomal protein L22 OS=Homo sapiens GN=RPL22 PE=1 SV=2 - [RL22_HUMAN]	9.75742e+06	4.6099	18.75	1	2	2	2	128	14.7778	9.18799
P19827	Inter-alpha-trypsin inhibitor heavy chain H1 OS=Homo sapiens GN=ITIH1 PE=1 SV=3 - [ITIH1_HUMAN]	9.71096e+06	11.6826	5.38	1	4	4	5	911	101.326	6.78564
P78371	T-complex protein 1 subunit beta OS=Homo sapiens GN=CCT2 PE=1 SV=4 - [TCPB_HUMAN]	9.68992e+06	7.55993	11.21	1	4	4	5	535	57.4521	6.45557
Q9NR19	Acetyl-coenzyme A synthetase, cytoplasmic OS=Homo sapiens GN=ACSS2 PE=1 SV=1 - [ACSA_HUMAN]	9.68933e+06	19.0398	3.42	1	3	3	7	701	78.5291	6.45557
P60981	Destrin OS=Homo sapiens GN=DSTN PE=1 SV=3 - [DEST_HUMAN]	9.61683e+06	18.8134	17.58	1	2	3	8	165	18.4935	7.85498
P10643	Complement component C7 OS=Homo sapiens GN=C7 PE=1 SV=2 - [CO7_HUMAN]	9.58302e+06	25.4764	3.08	1	3	3	9	843	93.4573	6.48096
O43633	Charged multivesicular body protein 2a OS=Homo sapiens GN=CHMP2A PE=1 SV=1 - [CHM2A_HUMAN]	9.57866e+06	7.04212	12.16	1	2	2	2	222	25.0879	5.97314
P52823	Stanniocalcin-1 OS=Homo sapiens GN=STC1 PE=1 SV=1 - [STC1_HUMAN]	9.53738e+06	18.2889	7.69	1	2	2	8	247	27.6038	7.98682
Q9H4A4	Aminopeptidase B OS=Homo sapiens GN=RNPEP PE=1 SV=2 - [AMPB_HUMAN]	9.49979e+06	7.45091	5.08	1	3	3	3	650	72.5495	5.74463
P49368	T-complex protein 1 subunit gamma OS=Homo sapiens GN=CCT3 PE=1 SV=4 - [TCPG_HUMAN]	9.48653e+06	20.5675	8.26	1	4	4	8	545	60.4953	6.49365
P15289	Arylsulfatase A OS=Homo sapiens GN=ARSA PE=1 SV=3 - [ARSA_HUMAN]	9.42442e+06	11.0837	6.51	1	2	2	5	507	53.5537	6.07471
P30046	D-dopachrome decarboxylase OS=Homo sapiens GN=DDT PE=1 SV=3 - [DOPD_HUMAN]	9.41521e+06	13.6608	16.1	1	2	2	7	118	12.7037	7.29834
P00918	Carbonic anhydrase 2 OS=Homo sapiens GN=CA2 PE=1 SV=2 - [CAH2_HUMAN]	9.41176e+06	7.93489	10.77	1	2	2	4	260	29.2279	7.40088
O75477	Erlin-1 OS=Homo sapiens GN=ERLIN1 PE=1 SV=1 - [ERLN1_HUMAN]	9.39837e+06	7.67014	5.49	1	0	2	3	346	38.9014	7.86963
O94905	Erlin-2 OS=Homo sapiens GN=ERLIN2 PE=1 SV=1 - [ERLN2_HUMAN]	9.39837e+06	7.67014	5.6	1	0	2	3	339	37.8155	5.61768
Q86X29	Lipolysis-stimulated lipoprotein receptor OS=Homo sapiens GN=LSR PE=1 SV=4 - [LSR_HUMAN]	9.32226e+06	20.1663	5.08	1	3	3	8	649	71.3939	7.97217
O00763	Acetyl-CoA carboxylase 2 OS=Homo sapiens GN=ACACB PE=1 SV=3 - [ACACB_HUMAN]	9.32008e+06	18.2427	2.77	1	6	6	8	2458	276.365	6.49365
O75608	Acyl-protein thioesterase 1 OS=Homo sapiens GN=LYPLA1 PE=1 SV=1 - [LYPA1_HUMAN]	9.26561e+06	12.4938	13.91	1	3	3	4	230	24.6535	6.771
P49419	Alpha-aminoadipic semialdehyde dehydrogenase OS=Homo sapiens GN=ALDH7A1 PE=1 SV=5 - [AL7A1_HUMAN]	9.24874e+06	14.861	5.94	1	3	3	6	539	58.4501	7.98682
P49773	Histidine triad nucleotide-binding protein 1 OS=Homo sapiens GN=HINT1 PE=1 SV=2 - [HINT1_HUMAN]	9.20492e+06	7.2385	16.67	1	2	2	3	126	13.7931	6.94678
P08185	Corticosteroid-binding globulin OS=Homo sapiens GN=SERPINA6 PE=1 SV=1 - [CBG_HUMAN]	9.18585e+06	9.46309	7.41	1	3	3	4	405	45.1119	6.03662
Q9Y376	Calcium-binding protein 39 OS=Homo sapiens GN=CAB39 PE=1 SV=1 - [CAB39_HUMAN]	9.17404e+06	25.6729	14.37	1	5	5	10	341	39.8437	6.88818
P51884	Lumican OS=Homo sapiens GN=LUM PE=1 SV=2 - [LUM_HUMAN]	9.16247e+06	13.0966	11.54	1	3	3	4	338	38.4048	6.60986
Q02790	Peptidyl-prolyl cis-trans isomerase FKBP4 OS=Homo sapiens GN=FKBP4 PE=1 SV=3 - [FKBP4_HUMAN]	9.07615e+06	8.69602	4.36	1	2	2	3	459	51.7721	5.42725
Q12805	EGF-containing fibulin-like extracellular matrix protein 1 OS=Homo sapiens GN=EFEMP1 PE=1 SV=2 - [FBLN3_HUMAN]	8.97098e+06	15.1301	6.49	1	3	3	6	493	54.6042	5.07178
P62829	60S ribosomal protein L23 OS=Homo sapiens GN=RPL23 PE=1 SV=1 - [RL23_HUMAN]	8.7799e+06	14.102	23.57	1	3	3	6	140	14.8561	10.5063
O75347	Tubulin-specific chaperone A OS=Homo sapiens GN=TBCA PE=1 SV=3 - [TBCA_HUMAN]	8.76937e+06	9.83415	24.07	1	3	3	4	108	12.8467	5.2876
P26599	Polypyrimidine tract-binding protein 1 OS=Homo sapiens GN=PTBP1 PE=1 SV=1 - [PTBP1_HUMAN]	8.73003e+06	5.69525	9.6	1	3	3	3	531	57.1856	9.17334
Q9BUP0	EF-hand domain-containing protein D1 OS=Homo sapiens GN=EFHD1 PE=1 SV=1 - [EFHD1_HUMAN]	8.72017e+06	9.1002	10.46	1	2	2	3	239	26.9108	5.38916
P54920	Alpha-soluble NSF attachment protein OS=Homo sapiens GN=NAPA PE=1 SV=3 - [SNAA_HUMAN]	8.70948e+06	4.95586	6.78	1	2	2	2	295	33.2113	5.36377
P04040	Catalase OS=Homo sapiens GN=CAT PE=1 SV=3 - [CATA_HUMAN]	8.65352e+06	4.71853	3.42	1	2	2	2	527	59.7188	7.38623
P30464	HLA class I histocompatibility antigen, B-15 alpha chain OS=Homo sapiens GN=HLA-B PE=1 SV=2 - [1B15_HUMAN]	8.57372e+06	5.05366	6.35	1	0	2	2	362	40.363	6.30322
P30685	HLA class I histocompatibility antigen, B-35 alpha chain OS=Homo sapiens GN=HLA-B PE=1 SV=1 - [1B35_HUMAN]	8.57372e+06	5.05366	6.35	1	0	2	2	362	40.4301	6.45557
P30484	HLA class I histocompatibility antigen, B-46 alpha chain OS=Homo sapiens GN=HLA-B PE=1 SV=1 - [1B46_HUMAN]	8.57372e+06	5.05366	6.35	1	0	2	2	362	40.4151	6.62451
P18464	HLA class I histocompatibility antigen, B-51 alpha chain OS=Homo sapiens GN=HLA-B PE=1 SV=1 - [1B51_HUMAN]	8.57372e+06	5.05366	6.35	1	0	2	2	362	40.5411	6.39209
P30490	HLA class I histocompatibility antigen, B-52 alpha chain OS=Homo sapiens GN=HLA-B PE=1 SV=1 - [1B52_HUMAN]	8.57372e+06	5.05366	6.35	1	0	2	2	362	40.4961	6.25244
P30491	HLA class I histocompatibility antigen, B-53 alpha chain OS=Homo sapiens GN=HLA-B PE=1 SV=1 - [1B53_HUMAN]	8.57372e+06	5.05366	6.35	1	0	2	2	362	40.4702	6.45557
P30492	HLA class I histocompatibility antigen, B-54 alpha chain OS=Homo sapiens GN=HLA-B PE=1 SV=1 - [1B54_HUMAN]	8.57372e+06	5.05366	6.35	1	0	2	2	362	40.355	6.30322
P30493	HLA class I histocompatibility antigen, B-55 alpha chain OS=Homo sapiens GN=HLA-B PE=1 SV=1 - [1B55_HUMAN]	8.57372e+06	5.05366	6.35	1	0	2	2	362	40.471	5.98584
P30495	HLA class I histocompatibility antigen, B-56 alpha chain OS=Homo sapiens GN=HLA-B PE=1 SV=1 - [1B56_HUMAN]	8.57372e+06	5.05366	6.35	1	0	2	2	362	40.4531	6.15088
P18465	HLA class I histocompatibility antigen, B-57 alpha chain OS=Homo sapiens GN=HLA-B PE=1 SV=1 - [1B57_HUMAN]	8.57372e+06	5.05366	6.35	1	0	2	2	362	40.1989	6.30322
P10319	HLA class I histocompatibility antigen, B-58 alpha chain OS=Homo sapiens GN=HLA-B PE=1 SV=1 - [1B58_HUMAN]	8.57372e+06	5.05366	6.35	1	0	2	2	362	40.312	6.30322
Q29940	HLA class I histocompatibility antigen, B-59 alpha chain OS=Homo sapiens GN=HLA-B PE=1 SV=1 - [1B59_HUMAN]	8.57372e+06	5.05366	6.35	1	0	2	2	362	40.5592	6.30322
P30498	HLA class I histocompatibility antigen, B-78 alpha chain OS=Homo sapiens GN=HLA-B PE=1 SV=1 - [1B78_HUMAN]	8.57372e+06	5.05366	6.35	1	0	2	2	362	40.453	6.25244
P30504	HLA class I histocompatibility antigen, Cw-4 alpha chain OS=Homo sapiens GN=HLA-C PE=1 SV=1 - [1C04_HUMAN]	8.57372e+06	5.05366	6.28	1	0	2	2	366	40.9693	6.46826
P30508	HLA class I histocompatibility antigen, Cw-12 alpha chain OS=Homo sapiens GN=HLA-C PE=1 SV=2 - [1C12_HUMAN]	8.57372e+06	5.05366	6.28	1	0	2	2	366	40.8601	6.30322
P30510	HLA class I histocompatibility antigen, Cw-14 alpha chain OS=Homo sapiens GN=HLA-C PE=1 SV=2 - [1C14_HUMAN]	8.57372e+06	5.05366	6.28	1	0	2	2	366	40.8121	6.15088
Q29960	HLA class I histocompatibility antigen, Cw-16 alpha chain OS=Homo sapiens GN=HLA-C PE=1 SV=1 - [1C16_HUMAN]	8.57372e+06	5.05366	6.28	1	0	2	2	366	40.7271	6.53662
Q95604	HLA class I histocompatibility antigen, Cw-17 alpha chain OS=Homo sapiens GN=HLA-C PE=1 SV=1 - [1C17_HUMAN]	8.57372e+06	5.05366	6.18	1	0	2	2	372	41.2126	6.80029
Q15375	Ephrin type-A receptor 7 OS=Homo sapiens GN=EPHA7 PE=1 SV=3 - [EPHA7_HUMAN]	8.47476e+06	8.51896	2.81	1	2	2	4	998	112.024	5.79541
Q6UWW8	Carboxylesterase 3 OS=Homo sapiens GN=CES3 PE=1 SV=1 - [EST3_HUMAN]	8.46604e+06	6.027	4.03	1	2	2	2	571	62.2423	5.61768
Q7KZF4	Staphylococcal nuclease domain-containing protein 1 OS=Homo sapiens GN=SND1 PE=1 SV=1 - [SND1_HUMAN]	8.4307e+06	18.5852	5.6	1	5	5	8	910	101.934	7.1665
Q13561	Dynactin subunit 2 OS=Homo sapiens GN=DCTN2 PE=1 SV=4 - [DCTN2_HUMAN]	8.42206e+06	11.6696	4.49	1	2	2	4	401	44.2039	5.21143
P04083	Annexin A1 OS=Homo sapiens GN=ANXA1 PE=1 SV=2 - [ANXA1_HUMAN]	8.34831e+06	21.0506	12.43	1	3	3	7	346	38.69	7.02002
Q9BQI0	Allograft inflammatory factor 1-like OS=Homo sapiens GN=AIF1L PE=1 SV=1 - [AIF1L_HUMAN]	8.3427e+06	16.0225	27.33	1	4	4	6	150	17.0566	7.1958
P25786	Proteasome subunit alpha type-1 OS=Homo sapiens GN=PSMA1 PE=1 SV=1 - [PSA1_HUMAN]	8.29164e+06	7.28116	11.41	1	3	3	3	263	29.5369	6.60986
P62070	Ras-related protein R-Ras2 OS=Homo sapiens GN=RRAS2 PE=1 SV=1 - [RRAS2_HUMAN]	8.26506e+06	13.7157	9.8	1	2	2	5	204	23.3847	6.01123
P46940	Ras GTPase-activating-like protein IQGAP1 OS=Homo sapiens GN=IQGAP1 PE=1 SV=1 - [IQGA1_HUMAN]	8.13434e+06	27.5638	3.02	1	5	5	15	1657	189.134	6.48096
Q9BXJ1	Complement C1q tumor necrosis factor-related protein 1 OS=Homo sapiens GN=C1QTNF1 PE=1 SV=1 - [C1QT1_HUMAN]	8.12563e+06	8.44009	7.47	1	2	2	4	281	31.7226	6.90283
O43405	Cochlin OS=Homo sapiens GN=COCH PE=1 SV=1 - [COCH_HUMAN]	8.08016e+06	22.7823	6.55	1	4	4	8	550	59.4452	7.95752
P53990	IST1 homolog OS=Homo sapiens GN=IST1 PE=1 SV=1 - [IST1_HUMAN]	8.0442e+06	11.6039	4.95	1	2	2	4	364	39.7255	5.35107
P06744	Glucose-6-phosphate isomerase OS=Homo sapiens GN=GPI PE=1 SV=4 - [G6PI_HUMAN]	7.85804e+06	2.33387	6.99	1	3	3	3	558	63.1072	8.32373
Q95IE3	HLA class II histocompatibility antigen, DRB1-12 beta chain OS=Homo sapiens GN=HLA-DRB1 PE=1 SV=1 - [2B1C_HUMAN]	7.8439e+06	11.8081	12.41	1	3	3	5	266	29.8591	7.79639
P54802	Alpha-N-acetylglucosaminidase OS=Homo sapiens GN=NAGLU PE=1 SV=2 - [ANAG_HUMAN]	7.62308e+06	11.3785	3.63	1	2	2	4	743	82.2136	6.65381
Q96QK1	Vacuolar protein sorting-associated protein 35 OS=Homo sapiens GN=VPS35 PE=1 SV=2 - [VPS35_HUMAN]	7.57248e+06	4.32409	3.02	1	2	2	2	796	91.6489	5.49072
Q687X5	Metalloreductase STEAP4 OS=Homo sapiens GN=STEAP4 PE=1 SV=1 - [STEA4_HUMAN]	7.43064e+06	20.932	10.24	1	3	3	8	459	51.9475	9.29053
P49411	Elongation factor Tu, mitochondrial OS=Homo sapiens GN=TUFM PE=1 SV=2 - [EFTU_HUMAN]	7.41221e+06	6.82254	5.09	1	2	2	2	452	49.5102	7.60596
Q9UHL4	Dipeptidyl peptidase 2 OS=Homo sapiens GN=DPP7 PE=1 SV=3 - [DPP2_HUMAN]	7.3591e+06	8.99721	7.32	1	3	3	5	492	54.3072	6.31592
Q4VNC1	Probable cation-transporting ATPase 13A4 OS=Homo sapiens GN=ATP13A4 PE=2 SV=3 - [AT134_HUMAN]	7.25379e+06	13.2251	1.92	1	2	2	5	1196	133.9	6.69775
P04843	Dolichyl-diphosphooligosaccharide--protein glycosyltransferase subunit 1 OS=Homo sapiens GN=RPN1 PE=1 SV=1 - [RPN1_HUMAN]	7.22747e+06	24.4316	11.53	1	6	6	9	607	68.5268	6.37939
Q9HAT2	Sialate O-acetylesterase OS=Homo sapiens GN=SIAE PE=1 SV=1 - [SIAE_HUMAN]	7.15843e+06	5.61506	5.16	1	2	2	2	523	58.2771	7.32764
P40121	Macrophage-capping protein OS=Homo sapiens GN=CAPG PE=1 SV=2 - [CAPG_HUMAN]	7.14816e+06	30.1587	12.93	1	4	4	10	348	38.4745	6.18896
P83881	60S ribosomal protein L36a OS=Homo sapiens GN=RPL36A PE=1 SV=2 - [RL36A_HUMAN]	7.13783e+06	3.94944	16.04	1	0	2	2	106	12.4328	10.5796
Q969Q0	60S ribosomal protein L36a-like OS=Homo sapiens GN=RPL36AL PE=1 SV=3 - [RL36L_HUMAN]	7.13783e+06	3.94944	16.04	1	0	2	2	106	12.4608	10.6528
P05543	Thyroxine-binding globulin OS=Homo sapiens GN=SERPINA7 PE=1 SV=2 - [THBG_HUMAN]	7.08486e+06	2.41611	6.27	1	3	3	4	415	46.2946	6.30322
P13796	Plastin-2 OS=Homo sapiens GN=LCP1 PE=1 SV=6 - [PLSL_HUMAN]	6.98783e+06	15.7894	8.29	1	4	4	6	627	70.2439	5.42725
Q6UX73	UPF0764 protein C16orf89 OS=Homo sapiens GN=C16orf89 PE=1 SV=2 - [CP089_HUMAN]	6.96056e+06	6.34647	5.22	1	2	2	3	402	45.362	6.18896
P09496	Clathrin light chain A OS=Homo sapiens GN=CLTA PE=1 SV=1 - [CLCA_HUMAN]	6.95561e+06	9.8159	6.45	1	2	2	4	248	27.06	4.51318
P08133	Annexin A6 OS=Homo sapiens GN=ANXA6 PE=1 SV=3 - [ANXA6_HUMAN]	6.95038e+06	15.2139	5.35	1	3	3	6	673	75.8256	5.60498
O00159	Unconventional myosin-Ic OS=Homo sapiens GN=MYO1C PE=1 SV=4 - [MYO1C_HUMAN]	6.86173e+06	10.9617	4.05	1	4	4	4	1063	121.606	9.40771
Q14914	Prostaglandin reductase 1 OS=Homo sapiens GN=PTGR1 PE=1 SV=2 - [PTGR1_HUMAN]	6.84851e+06	4.93696	6.38	1	2	2	3	329	35.8467	8.29443
Q99832	T-complex protein 1 subunit eta OS=Homo sapiens GN=CCT7 PE=1 SV=2 - [TCPH_HUMAN]	6.78232e+06	15.1416	4.97	1	3	3	5	543	59.3289	7.6499
Q9Y2V2	Calcium-regulated heat stable protein 1 OS=Homo sapiens GN=CARHSP1 PE=1 SV=2 - [CHSP1_HUMAN]	6.76681e+06	5.87306	18.37	1	2	2	2	147	15.882	8.20654
Q8N392	Rho GTPase-activating protein 18 OS=Homo sapiens GN=ARHGAP18 PE=1 SV=3 - [RHG18_HUMAN]	6.63953e+06	4.47108	4.83	1	3	3	3	663	74.9299	6.44287
P07686	Beta-hexosaminidase subunit beta OS=Homo sapiens GN=HEXB PE=1 SV=3 - [HEXB_HUMAN]	6.60569e+06	20.7516	6.47	1	3	4	9	556	63.0712	6.75635
Q9Y2S2	Lambda-crystallin homolog OS=Homo sapiens GN=CRYL1 PE=1 SV=3 - [CRYL1_HUMAN]	6.6026e+06	6.81538	5.64	1	2	2	3	319	35.3961	6.17627
Q15435	Protein phosphatase 1 regulatory subunit 7 OS=Homo sapiens GN=PPP1R7 PE=1 SV=1 - [PP1R7_HUMAN]	6.52778e+06	11.6925	7.5	1	3	3	5	360	41.5385	4.90674
P21796	Voltage-dependent anion-selective channel protein 1 OS=Homo sapiens GN=VDAC1 PE=1 SV=2 - [VDAC1_HUMAN]	6.37894e+06	14.7263	12.72	1	3	3	6	283	30.7536	8.54346
P09960	Leukotriene A-4 hydrolase OS=Homo sapiens GN=LTA4H PE=1 SV=2 - [LKHA4_HUMAN]	6.28141e+06	13.8476	6.06	1	3	3	5	611	69.2412	6.17627
Q13838	Spliceosome RNA helicase DDX39B OS=Homo sapiens GN=DDX39B PE=1 SV=1 - [DX39B_HUMAN]	6.20604e+06	11.1907	4.91	1	2	2	4	428	48.9599	5.66846
P43251	Biotinidase OS=Homo sapiens GN=BTD PE=1 SV=2 - [BTD_HUMAN]	6.16893e+06	28.259	4.6	1	2	2	11	543	61.0933	6.25244
P20073	Annexin A7 OS=Homo sapiens GN=ANXA7 PE=1 SV=3 - [ANXA7_HUMAN]	6.16332e+06	8.48792	5.12	1	2	2	3	488	52.7058	5.68115
P08195	4F2 cell-surface antigen heavy chain OS=Homo sapiens GN=SLC3A2 PE=1 SV=3 - [4F2_HUMAN]	6.15416e+06	16.7346	7.46	1	3	3	8	630	67.9517	5.0083
O75369	Filamin-B OS=Homo sapiens GN=FLNB PE=1 SV=2 - [FLNB_HUMAN]	6.12246e+06	6.19229	1.08	1	2	2	2	2602	277.99	5.73193
P54136	Arginine--tRNA ligase, cytoplasmic OS=Homo sapiens GN=RARS PE=1 SV=2 - [SYRC_HUMAN]	6.01025e+06	10.6159	6.67	1	4	4	5	660	75.3309	6.68311
Q6P4E1	Protein CASC4 OS=Homo sapiens GN=CASC4 PE=1 SV=1 - [CASC4_HUMAN]	6.00171e+06	4.75401	4.39	1	2	2	2	433	48.8347	5.8208
Q9NZ08	Endoplasmic reticulum aminopeptidase 1 OS=Homo sapiens GN=ERAP1 PE=1 SV=3 - [ERAP1_HUMAN]	5.95307e+06	11.051	3.4	1	3	3	4	941	107.166	6.45557
Q2VIR3	Putative eukaryotic translation initiation factor 2 subunit 3-like protein OS=Homo sapiens GN=EIF2S3L PE=5 SV=2 - [IF2GL_HUMAN]	5.94781e+06	4.47232	4.03	1	0	2	2	472	51.1962	8.39697
P41091	Eukaryotic translation initiation factor 2 subunit 3 OS=Homo sapiens GN=EIF2S3 PE=1 SV=3 - [IF2G_HUMAN]	5.94781e+06	4.47232	4.03	1	0	2	2	472	51.0772	8.39697
Q96AG4	Leucine-rich repeat-containing protein 59 OS=Homo sapiens GN=LRRC59 PE=1 SV=1 - [LRC59_HUMAN]	5.8941e+06	2.05491	8.14	1	2	2	2	307	34.9089	9.56885
P48723	Heat shock 70 kDa protein 13 OS=Homo sapiens GN=HSPA13 PE=1 SV=1 - [HSP13_HUMAN]	5.6338e+06	14.1599	4.88	1	2	2	5	471	51.8951	5.75732
P47897	Glutamine--tRNA ligase OS=Homo sapiens GN=QARS PE=1 SV=1 - [SYQ_HUMAN]	5.5573e+06	8.35842	2.97	1	2	2	3	775	87.7429	7.15186
Q96MK3	Pseudokinase FAM20A OS=Homo sapiens GN=FAM20A PE=1 SV=4 - [FA20A_HUMAN]	5.4919e+06	5.08867	3.51	1	2	2	2	541	61.3775	7.98682
P43307	Translocon-associated protein subunit alpha OS=Homo sapiens GN=SSR1 PE=1 SV=3 - [SSRA_HUMAN]	5.44437e+06	5.24002	9.09	1	2	2	2	286	32.2153	4.48779
P06865	Beta-hexosaminidase subunit alpha OS=Homo sapiens GN=HEXA PE=1 SV=2 - [HEXA_HUMAN]	5.36043e+06	9.80625	6.99	1	3	4	5	529	60.6643	5.16064
Q10471	Polypeptide N-acetylgalactosaminyltransferase 2 OS=Homo sapiens GN=GALNT2 PE=1 SV=1 - [GALT2_HUMAN]	5.30453e+06	7.44913	2.8	1	2	2	3	571	64.6915	8.35303
Q9HBR0	Putative sodium-coupled neutral amino acid transporter 10 OS=Homo sapiens GN=SLC38A10 PE=1 SV=2 - [S38AA_HUMAN]	5.17264e+06	10.9939	2.41	1	2	2	4	1119	119.687	5.73193
Q15293	Reticulocalbin-1 OS=Homo sapiens GN=RCN1 PE=1 SV=1 - [RCN1_HUMAN]	5.14094e+06	8.38145	6.34	1	3	3	3	331	38.8662	4.99561
P27469	G0/G1 switch protein 2 OS=Homo sapiens GN=G0S2 PE=1 SV=1 - [G0S2_HUMAN]	5.10874e+06	10.114	16.5	1	2	2	4	103	11.3141	9.71533
P05067	Amyloid beta A4 protein OS=Homo sapiens GN=APP PE=1 SV=3 - [A4_HUMAN]	5.09242e+06	9.01895	3.25	1	2	2	6	770	86.8881	4.81787
Q92520	Protein FAM3C OS=Homo sapiens GN=FAM3C PE=1 SV=1 - [FAM3C_HUMAN]	4.89987e+06	4.67307	10.57	1	2	2	2	227	24.6646	8.29443
P14543	Nidogen-1 OS=Homo sapiens GN=NID1 PE=1 SV=3 - [NID1_HUMAN]	4.79579e+06	9.26519	2.17	1	2	2	4	1247	136.291	5.2876
P30153	Serine/threonine-protein phosphatase 2A 65 kDa regulatory subunit A alpha isoform OS=Homo sapiens GN=PPP2R1A PE=1 SV=4 - [2AAA_HUMAN]	4.7615e+06	5.42755	4.75	1	2	2	2	589	65.2669	5.10986
Q9NRM0	Solute carrier family 2, facilitated glucose transporter member 9 OS=Homo sapiens GN=SLC2A9 PE=1 SV=2 - [GTR9_HUMAN]	4.73088e+06	5.02195	3.33	1	2	2	2	540	58.6643	8.89502
P62888	60S ribosomal protein L30 OS=Homo sapiens GN=RPL30 PE=1 SV=2 - [RL30_HUMAN]	4722222	12.5076	21.74	1	2	2	4	115	12.7757	9.62744
O43493	Trans-Golgi network integral membrane protein 2 OS=Homo sapiens GN=TGOLN2 PE=1 SV=2 - [TGON2_HUMAN]	4.60425e+06	0	5.83	1	2	2	2	480	51.0824	5.73193
P22676	Calretinin OS=Homo sapiens GN=CALB2 PE=2 SV=2 - [CALB2_HUMAN]	4.59194e+06	11.9016	10.7	1	3	3	5	271	31.5196	5.14795
Q99460	26S proteasome non-ATPase regulatory subunit 1 OS=Homo sapiens GN=PSMD1 PE=1 SV=2 - [PSMD1_HUMAN]	4.54718e+06	5.78638	1.99	1	2	2	2	953	105.769	5.38916
O00339	Matrilin-2 OS=Homo sapiens GN=MATN2 PE=1 SV=4 - [MATN2_HUMAN]	4.41378e+06	11.7867	5.13	1	4	4	5	956	106.767	6.26514
P53618	Coatomer subunit beta OS=Homo sapiens GN=COPB1 PE=1 SV=3 - [COPB_HUMAN]	4.16579e+06	8.13277	2.31	1	2	2	3	953	107.074	6.04932
Q9UKS6	Protein kinase C and casein kinase substrate in neurons protein 3 OS=Homo sapiens GN=PACSIN3 PE=1 SV=2 - [PACN3_HUMAN]	4.14979e+06	5.68791	6.37	1	2	2	3	424	48.4568	6.17627
O15144	Actin-related protein 2/3 complex subunit 2 OS=Homo sapiens GN=ARPC2 PE=1 SV=1 - [ARPC2_HUMAN]	4.0667e+06	7.78686	7	1	2	2	4	300	34.3115	7.35693
Q3LXA3	Triokinase/FMN cyclase OS=Homo sapiens GN=TKFC PE=1 SV=2 - [TKFC_HUMAN]	3.94852e+06	7.60671	5.04	1	2	2	3	575	58.91	7.48877
P31948	Stress-induced-phosphoprotein 1 OS=Homo sapiens GN=STIP1 PE=1 SV=1 - [STIP1_HUMAN]	3.92216e+06	17.7597	4.6	1	3	3	6	543	62.5994	6.80029
Q96DG6	Carboxymethylenebutenolidase homolog OS=Homo sapiens GN=CMBL PE=1 SV=1 - [CMBL_HUMAN]	3.91449e+06	5.38389	9.39	1	2	3	3	245	28.0302	7.18115
Q14152	Eukaryotic translation initiation factor 3 subunit A OS=Homo sapiens GN=EIF3A PE=1 SV=1 - [EIF3A_HUMAN]	3.90809e+06	4.83204	1.52	1	2	2	2	1382	166.468	6.78564
Q8N335	Glycerol-3-phosphate dehydrogenase 1-like protein OS=Homo sapiens GN=GPD1L PE=1 SV=1 - [GPD1L_HUMAN]	3.88837e+06	4.36158	5.13	1	2	2	2	351	38.3939	7.02002
Q99613	Eukaryotic translation initiation factor 3 subunit C OS=Homo sapiens GN=EIF3C PE=1 SV=1 - [EIF3C_HUMAN]	3.86214e+06	5.22854	2.74	1	0	2	2	913	105.278	5.68115
B5ME19	Eukaryotic translation initiation factor 3 subunit C-like protein OS=Homo sapiens GN=EIF3CL PE=3 SV=1 - [EIFCL_HUMAN]	3.86214e+06	5.22854	2.74	1	0	2	2	914	105.407	5.64307
P55786	Puromycin-sensitive aminopeptidase OS=Homo sapiens GN=NPEPPS PE=1 SV=2 - [PSA_HUMAN]	3.8071e+06	5.0097	2.61	1	2	2	2	919	103.211	5.71924
Q13200	26S proteasome non-ATPase regulatory subunit 2 OS=Homo sapiens GN=PSMD2 PE=1 SV=3 - [PSMD2_HUMAN]	3.80529e+06	8.09478	4.3	1	3	3	7	908	100.136	5.19873
P53602	Diphosphomevalonate decarboxylase OS=Homo sapiens GN=MVD PE=1 SV=1 - [MVD1_HUMAN]	3.73566e+06	4.96235	5	1	2	2	2	400	43.3772	7.2251
Q9NSD9	Phenylalanine--tRNA ligase beta subunit OS=Homo sapiens GN=FARSB PE=1 SV=3 - [SYFB_HUMAN]	3.61004e+06	8.8757	3.23	1	2	2	4	589	66.0735	6.84424
O95861	3'(2'),5'-bisphosphate nucleotidase 1 OS=Homo sapiens GN=BPNT1 PE=1 SV=1 - [BPNT1_HUMAN]	3.46853e+06	8.55979	5.52	1	2	2	3	308	33.3712	5.69385
O75223	Gamma-glutamylcyclotransferase OS=Homo sapiens GN=GGCT PE=1 SV=1 - [GGCT_HUMAN]	3.14414e+06	10.2574	10.64	1	2	2	4	188	20.9943	5.13525
Q86VP6	Cullin-associated NEDD8-dissociated protein 1 OS=Homo sapiens GN=CAND1 PE=1 SV=2 - [CAND1_HUMAN]	3.08964e+06	6.21045	3.17	1	3	3	5	1230	136.289	5.78271
P22626	Heterogeneous nuclear ribonucleoproteins A2/B1 OS=Homo sapiens GN=HNRNPA2B1 PE=1 SV=2 - [ROA2_HUMAN]	3.08277e+06	8.71184	8.78	1	2	2	3	353	37.4067	8.95361
Q9UM54	Unconventional myosin-VI OS=Homo sapiens GN=MYO6 PE=1 SV=4 - [MYO6_HUMAN]	3.00029e+06	10.1666	3.25	1	3	3	3	1294	149.596	8.52881
P61978	Heterogeneous nuclear ribonucleoprotein K OS=Homo sapiens GN=HNRNPK PE=1 SV=1 - [HNRPK_HUMAN]	2.92855e+06	4.75041	3.67	1	2	2	3	463	50.9444	5.5415
P34896	Serine hydroxymethyltransferase, cytosolic OS=Homo sapiens GN=SHMT1 PE=1 SV=1 - [GLYC_HUMAN]	2.89604e+06	14.9753	8.07	1	3	3	5	483	53.049	7.7085
Q01814	Plasma membrane calcium-transporting ATPase 2 OS=Homo sapiens GN=ATP2B2 PE=1 SV=2 - [AT2B2_HUMAN]	2.89295e+06	8.3157	3.06	1	3	3	3	1243	136.789	5.90967
Q9H4F8	SPARC-related modular calcium-binding protein 1 OS=Homo sapiens GN=SMOC1 PE=1 SV=1 - [SMOC1_HUMAN]	2.64807e+06	5.52389	4.61	1	2	2	2	434	48.1317	8.22119
P07358	Complement component C8 beta chain OS=Homo sapiens GN=C8B PE=1 SV=3 - [CO8B_HUMAN]	2.59877e+06	2.68182	3.38	1	2	2	2	591	67.0035	8.1333
P11047	Laminin subunit gamma-1 OS=Homo sapiens GN=LAMC1 PE=1 SV=3 - [LAMC1_HUMAN]	2.38342e+06	6.32932	1.37	1	2	2	2	1609	177.489	5.12256
P53621	Coatomer subunit alpha OS=Homo sapiens GN=COPA PE=1 SV=2 - [COPA_HUMAN]	2.3708e+06	2.05271	1.63	1	2	2	2	1224	138.258	7.66455
Q9Y678	Coatomer subunit gamma-1 OS=Homo sapiens GN=COPG1 PE=1 SV=1 - [COPG1_HUMAN]	2.30426e+06	7.97374	4.35	1	3	3	4	874	97.6555	5.46533
P05362	Intercellular adhesion molecule 1 OS=Homo sapiens GN=ICAM1 PE=1 SV=2 - [ICAM1_HUMAN]	1.9801e+06	4.81792	4.51	1	2	2	2	532	57.789	7.98682
O43490	Prominin-1 OS=Homo sapiens GN=PROM1 PE=1 SV=1 - [PROM1_HUMAN]	1.92516e+06	5.4704	2.77	1	2	2	2	865	97.1401	7.26904
Q9NQW7	Xaa-Pro aminopeptidase 1 OS=Homo sapiens GN=XPNPEP1 PE=1 SV=3 - [XPP1_HUMAN]	1841680	4.60447	3.21	1	2	2	2	623	69.8732	5.66846
O75396	Vesicle-trafficking protein SEC22b OS=Homo sapiens GN=SEC22B PE=1 SV=4 - [SC22B_HUMAN]	1.26745e+06	7.54276	14.88	1	3	3	3	215	24.5775	6.91748
P49755	Transmembrane emp24 domain-containing protein 10 OS=Homo sapiens GN=TMED10 PE=1 SV=2 - [TMEDA_HUMAN]	854575	5.45123	14.61	1	2	2	2	219	24.96	7.44482

## Sheet: CID MS MS MFGM
Accession	Description	Area	Score	Coverage	# Proteins	# Unique Peptides	# Peptides	# PSMs	# AAs	MW [kDa]	calc. pI
P05814	Beta-casein OS=Homo sapiens GN=CSN2 PE=1 SV=4 - [CASB_HUMAN]	2.4787e+11	8203.38	61.95	1	7	7	3752	226	25.3658	5.78271
P00709	Alpha-lactalbumin OS=Homo sapiens GN=LALBA PE=1 SV=1 - [LALBA_HUMAN]	1.17128e+11	16024.9	45.07	1	13	13	5145	142	16.2141	4.99561
P19835	Bile salt-activated lipase OS=Homo sapiens GN=CEL PE=1 SV=3 - [CEL_HUMAN]	4.18791e+10	9581.71	46.88	1	29	29	3637	753	79.2717	5.33838
P02788	Lactotransferrin OS=Homo sapiens GN=LTF PE=1 SV=6 - [TRFL_HUMAN]	3.01562e+10	16818.1	74.65	1	56	56	5719	710	78.1319	8.11865
Q13410	Butyrophilin subfamily 1 member A1 OS=Homo sapiens GN=BTN1A1 PE=1 SV=3 - [BT1A1_HUMAN]	2.61562e+10	5377.21	40.49	1	21	22	2043	526	58.923	5.5415
P15941	Mucin-1 OS=Homo sapiens GN=MUC1 PE=1 SV=3 - [MUC1_HUMAN]	2.36547e+10	3432.63	7.33	1	7	7	1362	1255	122.029	7.47412
P47710	Alpha-S1-casein OS=Homo sapiens GN=CSN1S1 PE=1 SV=1 - [CASA1_HUMAN]	1.90926e+10	3933.94	48.65	1	8	8	1187	185	21.6576	5.37646
P02768	Serum albumin OS=Homo sapiens GN=ALB PE=1 SV=2 - [ALBU_HUMAN]	18079882194	7205.16	74.38	1	45	45	2791	609	69.3215	6.27783
Q08431	Lactadherin OS=Homo sapiens GN=MFGE8 PE=1 SV=2 - [MFGM_HUMAN]	17450966138	5269.33	81.91	1	25	25	1864	387	43.0955	8.14795
P05413	Fatty acid-binding protein, heart OS=Homo sapiens GN=FABP3 PE=1 SV=4 - [FABPH_HUMAN]	1.50407e+10	1493.43	69.92	1	10	10	676	133	14.8487	6.80029
Q99541	Perilipin-2 OS=Homo sapiens GN=PLIN2 PE=1 SV=2 - [PLIN2_HUMAN]	1.01324e+10	4543.67	66.36	1	23	23	1664	437	48.0454	6.80029
P61626	Lysozyme C OS=Homo sapiens GN=LYZ PE=1 SV=1 - [LYSC_HUMAN]	9275676343	1004.4	45.27	1	5	5	334	148	16.5263	9.15869
P10451	Osteopontin OS=Homo sapiens GN=SPP1 PE=1 SV=1 - [OSTP_HUMAN]	9.01889e+09	1606.99	49.36	1	12	12	542	314	35.4012	4.57666
P47989	Xanthine dehydrogenase/oxidase OS=Homo sapiens GN=XDH PE=1 SV=4 - [XDH_HUMAN]	8.94079e+09	7652.25	53.19	1	48	48	2697	1333	146.33	7.66455
P10909	Clusterin OS=Homo sapiens GN=CLU PE=1 SV=1 - [CLUS_HUMAN]	8.54828e+09	1957.2	32.29	1	14	14	823	449	52.461	6.26514
O60664	Perilipin-3 OS=Homo sapiens GN=PLIN3 PE=1 SV=3 - [PLIN3_HUMAN]	7.93409e+09	3805.05	64.06	1	18	18	1157	434	47.0459	5.43994
P02656	Apolipoprotein C-III OS=Homo sapiens GN=APOC3 PE=1 SV=1 - [APOC3_HUMAN]	6551284305	372.268	27.27	1	2	2	131	99	10.8455	5.41455
P07498	Kappa-casein OS=Homo sapiens GN=CSN3 PE=1 SV=3 - [CASK_HUMAN]	6.17576e+09	712.677	53.3	1	6	6	569	182	20.2926	8.92432
P02749	Beta-2-glycoprotein 1 OS=Homo sapiens GN=APOH PE=1 SV=3 - [APOH_HUMAN]	5.66185e+09	1020.29	41.16	1	10	10	347	345	38.2727	7.97217
P02647	Apolipoprotein A-I OS=Homo sapiens GN=APOA1 PE=1 SV=1 - [APOA1_HUMAN]	4.06345e+09	1859.23	58.8	1	18	18	761	267	30.7589	5.75732
P01833	Polymeric immunoglobulin receptor OS=Homo sapiens GN=PIGR PE=1 SV=4 - [PIGR_HUMAN]	3.53336e+09	1896.52	50.26	1	29	29	618	764	83.2317	5.74463
P60709	Actin, cytoplasmic 1 OS=Homo sapiens GN=ACTB PE=1 SV=1 - [ACTB_HUMAN]	3.26316e+09	1196.11	50.93	2	7	12	453	375	41.7097	5.47803
P04792	Heat shock protein beta-1 OS=Homo sapiens GN=HSPB1 PE=1 SV=2 - [HSPB1_HUMAN]	3.14508e+09	687.139	48.29	1	8	8	262	205	22.7685	6.40479
P13987	CD59 glycoprotein OS=Homo sapiens GN=CD59 PE=1 SV=1 - [CD59_HUMAN]	2.72226e+09	921.623	31.25	1	4	4	320	128	14.1678	6.48096
P00734	Prothrombin OS=Homo sapiens GN=F2 PE=1 SV=2 - [THRB_HUMAN]	2.68569e+09	1421.95	37.94	1	19	19	434	622	69.9921	5.89697
Q6WN34	Chordin-like protein 2 OS=Homo sapiens GN=CHRDL2 PE=1 SV=1 - [CRDL2_HUMAN]	2.58827e+09	753.919	42.89	1	12	12	310	429	47.4632	7.88428
Q99102	Mucin-4 OS=Homo sapiens GN=MUC4 PE=1 SV=4 - [MUC4_HUMAN]	2.5419e+09	1144.44	20.98	1	26	26	397	2169	231.373	6.26514
P27797	Calreticulin OS=Homo sapiens GN=CALR PE=1 SV=1 - [CALR_HUMAN]	2.36317e+09	1178.91	62.11	1	16	16	460	417	48.1118	4.43701
P05387	60S acidic ribosomal protein P2 OS=Homo sapiens GN=RPLP2 PE=1 SV=1 - [RLA2_HUMAN]	2.35123e+09	585.234	85.22	1	7	8	192	115	11.6578	4.53857
P01834	Ig kappa chain C region OS=Homo sapiens GN=IGKC PE=1 SV=1 - [IGKC_HUMAN]	2.31727e+09	610.066	80.19	1	6	6	219	106	11.6017	5.87158
O00481	Butyrophilin subfamily 3 member A1 OS=Homo sapiens GN=BTN3A1 PE=1 SV=3 - [BT3A1_HUMAN]	2.23739e+09	545.379	12.28	1	1	5	228	513	57.6405	8.03076
P15328	Folate receptor alpha OS=Homo sapiens GN=FOLR1 PE=1 SV=3 - [FOLR1_HUMAN]	2233486089	1161.68	24.51	1	5	5	412	257	29.7992	7.97217
Q96DA0	Zymogen granule protein 16 homolog B OS=Homo sapiens GN=ZG16B PE=1 SV=3 - [ZG16B_HUMAN]	2.16599e+09	349.004	44.23	1	6	6	162	208	22.7246	7.38623
Q6UXA7	Uncharacterized protein C6orf15 OS=Homo sapiens GN=C6orf15 PE=2 SV=3 - [CF015_HUMAN]	2.092e+09	244.926	16.92	1	2	2	86	325	34.1741	8.07471
P01876	Ig alpha-1 chain C region OS=Homo sapiens GN=IGHA1 PE=1 SV=2 - [IGHA1_HUMAN]	1.88463e+09	618.983	51.56	1	5	10	217	353	37.6306	6.50732
P11021	78 kDa glucose-regulated protein OS=Homo sapiens GN=HSPA5 PE=1 SV=2 - [GRP78_HUMAN]	1.86455e+09	2081.68	46.94	1	23	24	691	654	72.2884	5.16064
Q9NP72	Ras-related protein Rab-18 OS=Homo sapiens GN=RAB18 PE=1 SV=1 - [RAB18_HUMAN]	1.82801e+09	762.665	58.25	1	9	9	238	206	22.9626	5.23682
P68032	Actin, alpha cardiac muscle 1 OS=Homo sapiens GN=ACTC1 PE=1 SV=1 - [ACTC_HUMAN]	1.79464e+09	766.071	25.46	2	2	7	319	377	41.9919	5.38916
P04217	Alpha-1B-glycoprotein OS=Homo sapiens GN=A1BG PE=1 SV=4 - [A1BG_HUMAN]	1.68339e+09	1133.08	55.35	1	15	15	485	495	54.2195	5.85889
P07237	Protein disulfide-isomerase OS=Homo sapiens GN=P4HB PE=1 SV=3 - [PDIA1_HUMAN]	1.6011e+09	911.084	51.97	1	19	19	432	508	57.0807	4.86865
Q99653	Calcineurin B homologous protein 1 OS=Homo sapiens GN=CHP1 PE=1 SV=3 - [CHP1_HUMAN]	1583683510	1007.8	53.85	1	9	9	313	195	22.4423	5.09717
P62158	Calmodulin OS=Homo sapiens GN=CALM1 PE=1 SV=2 - [CALM_HUMAN]	1566384703	628.774	46.98	1	7	7	247	149	16.8268	4.22119
P08571	Monocyte differentiation antigen CD14 OS=Homo sapiens GN=CD14 PE=1 SV=2 - [CD14_HUMAN]	1.46208e+09	666.117	36.8	1	9	9	236	375	40.0507	6.22705
P01877	Ig alpha-2 chain C region OS=Homo sapiens GN=IGHA2 PE=1 SV=3 - [IGHA2_HUMAN]	1.43559e+09	456.719	36.76	1	2	7	164	340	36.503	6.1001
P02649	Apolipoprotein E OS=Homo sapiens GN=APOE PE=1 SV=1 - [APOE_HUMAN]	1.27973e+09	643.36	47	1	12	12	213	317	36.1318	5.73193
P68104	Elongation factor 1-alpha 1 OS=Homo sapiens GN=EEF1A1 PE=1 SV=1 - [EF1A1_HUMAN]	1.25525e+09	479.744	36.15	2	9	9	180	462	50.1091	9.01221
P23280	Carbonic anhydrase 6 OS=Homo sapiens GN=CA6 PE=1 SV=3 - [CAH6_HUMAN]	1.21575e+09	753.659	22.08	1	4	4	259	308	35.3446	7.02002
P05090	Apolipoprotein D OS=Homo sapiens GN=APOD PE=1 SV=1 - [APOD_HUMAN]	1.1976e+09	330.526	20.11	1	3	3	127	189	21.2618	5.14795
P80303	Nucleobindin-2 OS=Homo sapiens GN=NUCB2 PE=1 SV=2 - [NUCB2_HUMAN]	1.1967e+09	829.093	48.57	1	21	21	409	420	50.1643	5.12256
P00167	Cytochrome b5 OS=Homo sapiens GN=CYB5A PE=1 SV=2 - [CYB5_HUMAN]	1.11705e+09	208.972	49.25	1	5	5	150	134	15.3205	4.95752
P14314	Glucosidase 2 subunit beta OS=Homo sapiens GN=PRKCSH PE=1 SV=2 - [GLU2B_HUMAN]	1.0508e+09	942.904	30.49	1	13	13	338	528	59.3878	4.41162
Q6X4U4	Sclerostin domain-containing protein 1 OS=Homo sapiens GN=SOSTDC1 PE=1 SV=2 - [SOSD1_HUMAN]	1.04499e+09	153.364	23.3	1	3	3	49	206	23.2917	9.74463
P29966	Myristoylated alanine-rich C-kinase substrate OS=Homo sapiens GN=MARCKS PE=1 SV=4 - [MARCS_HUMAN]	1.00363e+09	282.28	24.7	1	3	3	75	332	31.5359	4.44971
P22307	Non-specific lipid-transfer protein OS=Homo sapiens GN=SCP2 PE=1 SV=2 - [NLTP_HUMAN]	9.67362e+08	624.766	26.33	1	16	16	251	547	58.9556	6.88818
P30040	Endoplasmic reticulum resident protein 29 OS=Homo sapiens GN=ERP29 PE=1 SV=4 - [ERP29_HUMAN]	9.02242e+08	705.213	52.87	1	12	12	236	261	28.9752	7.31299
P19440	Gamma-glutamyltranspeptidase 1 OS=Homo sapiens GN=GGT1 PE=1 SV=2 - [GGT1_HUMAN]	8.71822e+08	440.652	23.55	1	8	8	132	569	61.3718	7.12256
P62820	Ras-related protein Rab-1A OS=Homo sapiens GN=RAB1A PE=1 SV=3 - [RAB1A_HUMAN]	8.5434e+08	580.097	50.24	1	2	7	197	205	22.6634	6.21436
Q9H0U4	Ras-related protein Rab-1B OS=Homo sapiens GN=RAB1B PE=1 SV=1 - [RAB1B_HUMAN]	8.5434e+08	437.251	51.24	1	2	7	162	201	22.1572	5.73193
Q9Y2B0	Protein canopy homolog 2 OS=Homo sapiens GN=CNPY2 PE=1 SV=1 - [CNPY2_HUMAN]	8.09807e+08	317.419	58.24	1	8	8	106	182	20.6392	4.91943
P60660	Myosin light polypeptide 6 OS=Homo sapiens GN=MYL6 PE=1 SV=2 - [MYL6_HUMAN]	8.0756e+08	271.995	52.32	1	7	7	124	151	16.9191	4.65283
P63104	14-3-3 protein zeta/delta OS=Homo sapiens GN=YWHAZ PE=1 SV=1 - [1433Z_HUMAN]	7.79636e+08	618.989	50.2	1	7	10	220	245	27.7277	4.79248
O60543	Cell death activator CIDE-A OS=Homo sapiens GN=CIDEA PE=1 SV=1 - [CIDEA_HUMAN]	7.76575e+08	424.574	54.79	1	8	8	181	219	24.6707	9.23193
P30101	Protein disulfide-isomerase A3 OS=Homo sapiens GN=PDIA3 PE=1 SV=4 - [PDIA3_HUMAN]	7.6941e+08	713.785	37.62	1	15	15	247	505	56.7468	6.354
P61026	Ras-related protein Rab-10 OS=Homo sapiens GN=RAB10 PE=1 SV=1 - [RAB10_HUMAN]	7.56621e+08	258.203	31.5	1	3	5	94	200	22.5266	8.38232
P36969	Phospholipid hydroperoxide glutathione peroxidase, mitochondrial OS=Homo sapiens GN=GPX4 PE=1 SV=3 - [GPX4_HUMAN]	7.44491e+08	251.652	41.12	1	7	7	122	197	22.161	8.36768
Q8WUH6	Transmembrane protein 263 OS=Homo sapiens GN=TMEM263 PE=1 SV=1 - [TM263_HUMAN]	7.41872e+08	489.491	74.14	1	6	6	162	116	11.7411	9.31982
P62979	Ubiquitin-40S ribosomal protein S27a OS=Homo sapiens GN=RPS27A PE=1 SV=2 - [RS27A_HUMAN]	7.40604e+08	210.305	37.82	1	5	5	87	156	17.9535	9.64209
Q99828	Calcium and integrin-binding protein 1 OS=Homo sapiens GN=CIB1 PE=1 SV=4 - [CIB1_HUMAN]	7.3886e+08	537.345	69.11	1	11	11	200	191	21.6899	4.77979
P02655	Apolipoprotein C-II OS=Homo sapiens GN=APOC2 PE=1 SV=1 - [APOC2_HUMAN]	7.338e+08	171.134	43.56	1	4	4	79	101	11.2768	4.71631
P61006	Ras-related protein Rab-8A OS=Homo sapiens GN=RAB8A PE=1 SV=1 - [RAB8A_HUMAN]	7.26462e+08	208.265	31.88	1	1	6	85	207	23.6532	9.0708
Q92930	Ras-related protein Rab-8B OS=Homo sapiens GN=RAB8B PE=1 SV=2 - [RAB8B_HUMAN]	7.26462e+08	191.714	31.88	1	1	6	80	207	23.5691	9.0708
Q15286	Ras-related protein Rab-35 OS=Homo sapiens GN=RAB35 PE=1 SV=1 - [RAB35_HUMAN]	7.12619e+08	195.83	25.37	1	2	4	77	201	23.0108	8.29443
P04003	C4b-binding protein alpha chain OS=Homo sapiens GN=C4BPA PE=1 SV=2 - [C4BPA_HUMAN]	7.01379e+08	824.496	29.98	1	13	13	315	597	66.9894	7.29834
P62937	Peptidyl-prolyl cis-trans isomerase A OS=Homo sapiens GN=PPIA PE=1 SV=2 - [PPIA_HUMAN]	6.92794e+08	233.742	39.39	1	9	9	137	165	18.0009	7.81104
P16671	Platelet glycoprotein 4 OS=Homo sapiens GN=CD36 PE=1 SV=2 - [CD36_HUMAN]	6.86846e+08	442.235	21.61	1	10	10	168	472	53.0193	7.95752
Q9NRV9	Heme-binding protein 1 OS=Homo sapiens GN=HEBP1 PE=1 SV=1 - [HEBP1_HUMAN]	6.60693e+08	173.563	59.79	1	8	8	82	189	21.0835	5.79541
P23297	Protein S100-A1 OS=Homo sapiens GN=S100A1 PE=1 SV=2 - [S10A1_HUMAN]	6.28581e+08	325.491	55.32	1	3	3	96	94	10.5391	4.50049
P55327	Tumor protein D52 OS=Homo sapiens GN=TPD52 PE=1 SV=2 - [TPD52_HUMAN]	6.11237e+08	474.399	57.59	1	10	10	147	224	24.3122	4.83057
Q8NI22	Multiple coagulation factor deficiency protein 2 OS=Homo sapiens GN=MCFD2 PE=1 SV=1 - [MCFD2_HUMAN]	6.0793e+08	133.159	28.08	1	3	3	38	146	16.3798	4.62744
P62258	14-3-3 protein epsilon OS=Homo sapiens GN=YWHAE PE=1 SV=1 - [1433E_HUMAN]	5.79587e+08	747.44	42.75	1	7	9	283	255	29.1554	4.7417
P18065	Insulin-like growth factor-binding protein 2 OS=Homo sapiens GN=IGFBP2 PE=1 SV=2 - [IBP2_HUMAN]	5.66668e+08	371.106	51.38	1	9	9	125	325	34.7912	7.50342
P02671	Fibrinogen alpha chain OS=Homo sapiens GN=FGA PE=1 SV=2 - [FIBA_HUMAN]	5.62428e+08	515.288	20.44	1	14	14	243	866	94.9144	6.01123
P31946	14-3-3 protein beta/alpha OS=Homo sapiens GN=YWHAB PE=1 SV=3 - [1433B_HUMAN]	5.56915e+08	523.253	47.15	1	6	9	191	246	28.0648	4.83057
P06858	Lipoprotein lipase OS=Homo sapiens GN=LPL PE=1 SV=1 - [LIPL_HUMAN]	5.44636e+08	368.105	20.84	1	8	8	126	475	53.1289	8.14795
P10599	Thioredoxin OS=Homo sapiens GN=TXN PE=1 SV=3 - [THIO_HUMAN]	5.43771e+08	139.764	57.14	1	6	6	48	105	11.7297	4.91943
O00161	Synaptosomal-associated protein 23 OS=Homo sapiens GN=SNAP23 PE=1 SV=1 - [SNP23_HUMAN]	5.43017e+08	478.721	57.82	1	8	8	143	211	23.3395	5.0083
Q04917	14-3-3 protein eta OS=Homo sapiens GN=YWHAH PE=1 SV=4 - [1433F_HUMAN]	5.42599e+08	388.675	36.99	1	4	7	153	246	28.201	4.84326
P27105	Erythrocyte band 7 integral membrane protein OS=Homo sapiens GN=STOM PE=1 SV=3 - [STOM_HUMAN]	5.4012e+08	439.029	36.81	1	7	7	140	288	31.7107	7.88428
P25398	40S ribosomal protein S12 OS=Homo sapiens GN=RPS12 PE=1 SV=3 - [RS12_HUMAN]	5.38575e+08	188.185	37.88	1	4	4	73	132	14.5055	7.21045
P61981	14-3-3 protein gamma OS=Homo sapiens GN=YWHAG PE=1 SV=2 - [1433G_HUMAN]	5.33781e+08	420.477	38.87	1	4	7	158	247	28.2849	4.89404
P27348	14-3-3 protein theta OS=Homo sapiens GN=YWHAQ PE=1 SV=1 - [1433T_HUMAN]	5.09038e+08	420.596	32.65	1	5	7	161	245	27.7468	4.77979
P31947	14-3-3 protein sigma OS=Homo sapiens GN=SFN PE=1 SV=1 - [1433S_HUMAN]	4.99008e+08	353.562	38.71	1	5	7	140	248	27.7567	4.7417
P49327	Fatty acid synthase OS=Homo sapiens GN=FASN PE=1 SV=3 - [FAS_HUMAN]	4.82946e+08	1957.13	38.27	1	66	66	707	2511	273.254	6.44287
P09493	Tropomyosin alpha-1 chain OS=Homo sapiens GN=TPM1 PE=1 SV=2 - [TPM1_HUMAN]	4.82507e+08	298.182	10.92	1	2	5	113	284	32.6887	4.7417
P02675	Fibrinogen beta chain OS=Homo sapiens GN=FGB PE=1 SV=2 - [FIBB_HUMAN]	4.78371e+08	477.436	45.42	1	17	17	166	491	55.8923	8.26514
P14625	Endoplasmin OS=Homo sapiens GN=HSP90B1 PE=1 SV=1 - [ENPL_HUMAN]	4.754e+08	641.134	33.62	1	18	20	216	803	92.4113	4.84326
P06753	Tropomyosin alpha-3 chain OS=Homo sapiens GN=TPM3 PE=1 SV=2 - [TPM3_HUMAN]	4.7095e+08	293.017	15.44	1	2	5	105	285	32.9298	4.71631
P02679	Fibrinogen gamma chain OS=Homo sapiens GN=FGG PE=1 SV=3 - [FIBG_HUMAN]	4.61504e+08	250.965	38.41	1	10	10	107	453	51.4789	5.61768
P67936	Tropomyosin alpha-4 chain OS=Homo sapiens GN=TPM4 PE=1 SV=3 - [TPM4_HUMAN]	4.53776e+08	356.878	26.61	1	6	8	113	248	28.5045	4.69092
P07602	Prosaposin OS=Homo sapiens GN=PSAP PE=1 SV=2 - [SAP_HUMAN]	4.4489e+08	455.81	39.5	1	17	17	201	524	58.0739	5.17334
P51153	Ras-related protein Rab-13 OS=Homo sapiens GN=RAB13 PE=1 SV=1 - [RAB13_HUMAN]	4.41018e+08	125.339	25.12	1	3	4	47	203	22.7597	9.18799
Q9H8H3	Methyltransferase-like protein 7A OS=Homo sapiens GN=METTL7A PE=1 SV=1 - [MET7A_HUMAN]	4.38457e+08	192.881	22.13	1	4	4	60	244	28.3006	8.38232
O14745	Na(+)/H(+) exchange regulatory cofactor NHE-RF1 OS=Homo sapiens GN=SLC9A3R1 PE=1 SV=4 - [NHRF1_HUMAN]	4.35932e+08	200.043	32.96	1	8	8	68	358	38.8446	5.77002
P24534	Elongation factor 1-beta OS=Homo sapiens GN=EEF1B2 PE=1 SV=3 - [EF1B_HUMAN]	4.24371e+08	249.426	60.89	1	7	9	74	225	24.7483	4.66553
Q15293	Reticulocalbin-1 OS=Homo sapiens GN=RCN1 PE=1 SV=1 - [RCN1_HUMAN]	4.23721e+08	484.304	44.71	1	12	12	184	331	38.8662	4.99561
P13667	Protein disulfide-isomerase A4 OS=Homo sapiens GN=PDIA4 PE=1 SV=2 - [PDIA4_HUMAN]	4.15917e+08	645.57	38.76	1	22	22	255	645	72.887	5.07178
O43852	Calumenin OS=Homo sapiens GN=CALU PE=1 SV=2 - [CALU_HUMAN]	4.08927e+08	466.606	60.32	1	16	16	184	315	37.0835	4.64014
Q9H444	Charged multivesicular body protein 4b OS=Homo sapiens GN=CHMP4B PE=1 SV=1 - [CHM4B_HUMAN]	4.08686e+08	146.332	13.39	1	2	2	43	224	24.9346	4.81787
P27824	Calnexin OS=Homo sapiens GN=CANX PE=1 SV=2 - [CALX_HUMAN]	3.99261e+08	345.659	24.66	1	10	10	122	592	67.5259	4.60205
P01034	Cystatin-C OS=Homo sapiens GN=CST3 PE=1 SV=1 - [CYTC_HUMAN]	3.92307e+08	200.548	30.82	1	4	4	83	146	15.7891	8.74854
P02774	Vitamin D-binding protein OS=Homo sapiens GN=GC PE=1 SV=1 - [VTDB_HUMAN]	3.9025e+08	574.201	50	1	17	17	179	474	52.929	5.5415
P25311	Zinc-alpha-2-glycoprotein OS=Homo sapiens GN=AZGP1 PE=1 SV=2 - [ZA2G_HUMAN]	3.886e+08	312.647	41.61	1	12	12	143	298	34.2371	6.04932
P19105	Myosin regulatory light chain 12A OS=Homo sapiens GN=MYL12A PE=1 SV=2 - [ML12A_HUMAN]	3.86569e+08	348.068	57.31	2	7	7	118	171	19.7815	4.80518
P02654	Apolipoprotein C-I OS=Homo sapiens GN=APOC1 PE=1 SV=1 - [APOC1_HUMAN]	3.86262e+08	62.2099	26.51	1	3	3	44	83	9.32609	8.47021
Q9H4G4	Golgi-associated plant pathogenesis-related protein 1 OS=Homo sapiens GN=GLIPR2 PE=1 SV=3 - [GAPR1_HUMAN]	3.84794e+08	187.747	56.49	1	6	6	65	154	17.2075	9.40771
P11142	Heat shock cognate 71 kDa protein OS=Homo sapiens GN=HSPA8 PE=1 SV=1 - [HSP7C_HUMAN]	3.81831e+08	383.078	35.45	1	14	16	140	646	70.8542	5.51611
P02763	Alpha-1-acid glycoprotein 1 OS=Homo sapiens GN=ORM1 PE=1 SV=1 - [A1AG1_HUMAN]	3.79508e+08	309.759	33.33	1	4	6	124	201	23.4968	5.021
Q9P2E9	Ribosome-binding protein 1 OS=Homo sapiens GN=RRBP1 PE=1 SV=4 - [RRBP1_HUMAN]	3.72057e+08	1033.7	24.26	1	26	26	327	1410	152.381	8.60205
P62834	Ras-related protein Rap-1A OS=Homo sapiens GN=RAP1A PE=1 SV=1 - [RAP1A_HUMAN]	3.68681e+08	254.139	41.3	1	2	6	94	184	20.9737	6.66846
P61224	Ras-related protein Rap-1b OS=Homo sapiens GN=RAP1B PE=1 SV=1 - [RAP1B_HUMAN]	3.68681e+08	231.962	41.3	1	2	6	83	184	20.8116	5.78271
O95573	Long-chain-fatty-acid--CoA ligase 3 OS=Homo sapiens GN=ACSL3 PE=1 SV=3 - [ACSL3_HUMAN]	363837537	466.136	40.69	1	18	20	175	720	80.3683	8.38232
P49006	MARCKS-related protein OS=Homo sapiens GN=MARCKSL1 PE=1 SV=2 - [MRP_HUMAN]	3.61254e+08	392.257	54.87	1	4	4	74	195	19.5172	4.66553
P29692	Elongation factor 1-delta OS=Homo sapiens GN=EEF1D PE=1 SV=5 - [EF1D_HUMAN]	3.48974e+08	226.194	39.5	1	7	9	104	281	31.1028	5.0083
Q9UMX5	Neudesin OS=Homo sapiens GN=NENF PE=1 SV=1 - [NENF_HUMAN]	3.4692e+08	181.808	56.98	1	7	7	77	172	18.8448	5.69385
O95716	Ras-related protein Rab-3D OS=Homo sapiens GN=RAB3D PE=1 SV=1 - [RAB3D_HUMAN]	3.33959e+08	152.381	37.9	2	5	6	54	219	24.2518	4.93213
P51149	Ras-related protein Rab-7a OS=Homo sapiens GN=RAB7A PE=1 SV=1 - [RAB7A_HUMAN]	3.32933e+08	382.839	67.63	1	12	12	127	207	23.4748	6.69775
P61106	Ras-related protein Rab-14 OS=Homo sapiens GN=RAB14 PE=1 SV=4 - [RAB14_HUMAN]	3.31458e+08	160.42	34.42	1	5	6	64	215	23.8819	6.21436
Q9Y4L1	Hypoxia up-regulated protein 1 OS=Homo sapiens GN=HYOU1 PE=1 SV=1 - [HYOU1_HUMAN]	3.31196e+08	524.013	38.94	1	26	26	220	999	111.266	5.22412
P35613	Basigin OS=Homo sapiens GN=BSG PE=1 SV=2 - [BASI_HUMAN]	325860887	437.747	23.38	1	7	7	153	385	42.1741	5.65576
Q15084	Protein disulfide-isomerase A6 OS=Homo sapiens GN=PDIA6 PE=1 SV=1 - [PDIA6_HUMAN]	3.24002e+08	314.981	32.5	1	10	10	97	440	48.0913	5.08447
P20340	Ras-related protein Rab-6A OS=Homo sapiens GN=RAB6A PE=1 SV=3 - [RAB6A_HUMAN]	3.23888e+08	138.399	28.85	1	4	5	55	208	23.5779	5.5415
P29373	Cellular retinoic acid-binding protein 2 OS=Homo sapiens GN=CRABP2 PE=1 SV=2 - [RABP2_HUMAN]	3.22136e+08	257.935	50.72	1	6	6	103	138	15.683	5.40186
P12272	Parathyroid hormone-related protein OS=Homo sapiens GN=PTHLH PE=1 SV=1 - [PTHR_HUMAN]	3.1944e+08	29.2504	24.86	1	2	2	28	177	20.1817	10.1841
P55145	Mesencephalic astrocyte-derived neurotrophic factor OS=Homo sapiens GN=MANF PE=1 SV=3 - [MANF_HUMAN]	3.19344e+08	251.384	38.46	1	8	8	106	182	20.6868	8.68994
P30044	Peroxiredoxin-5, mitochondrial OS=Homo sapiens GN=PRDX5 PE=1 SV=4 - [PRDX5_HUMAN]	3.17124e+08	294.83	55.61	1	9	9	107	214	22.0725	8.70459
Q99536	Synaptic vesicle membrane protein VAT-1 homolog OS=Homo sapiens GN=VAT1 PE=1 SV=2 - [VAT1_HUMAN]	3.16662e+08	301.138	30.79	1	8	8	110	393	41.8934	6.29053
P04004	Vitronectin OS=Homo sapiens GN=VTN PE=1 SV=1 - [VTNC_HUMAN]	3.15558e+08	406.967	20.08	1	7	7	135	478	54.2712	5.79541
Q99584	Protein S100-A13 OS=Homo sapiens GN=S100A13 PE=1 SV=1 - [S10AD_HUMAN]	3.12211e+08	28.6821	21.43	1	2	2	27	98	11.4641	6.16357
O43633	Charged multivesicular body protein 2a OS=Homo sapiens GN=CHMP2A PE=1 SV=1 - [CHM2A_HUMAN]	3.10493e+08	129.877	8.56	1	2	2	31	222	25.0879	5.97314
P0CG05	Ig lambda-2 chain C regions OS=Homo sapiens GN=IGLC2 PE=1 SV=1 - [LAC2_HUMAN]	3.10364e+08	251.472	65.09	2	4	4	84	106	11.2865	7.23975
Q14512	Fibroblast growth factor-binding protein 1 OS=Homo sapiens GN=FGFBP1 PE=1 SV=1 - [FGFP1_HUMAN]	3.04516e+08	112.621	20.94	1	3	3	49	234	26.2475	9.1001
Q9UNQ0	ATP-binding cassette sub-family G member 2 OS=Homo sapiens GN=ABCG2 PE=1 SV=3 - [ABCG2_HUMAN]	3.01419e+08	229.038	24.73	1	12	12	102	655	72.2675	8.68994
P62750	60S ribosomal protein L23a OS=Homo sapiens GN=RPL23A PE=1 SV=1 - [RL23A_HUMAN]	3.01261e+08	149.041	35.9	1	6	6	66	156	17.6841	10.4478
P08238	Heat shock protein HSP 90-beta OS=Homo sapiens GN=HSP90AB1 PE=1 SV=4 - [HS90B_HUMAN]	2.97147e+08	215.856	22.93	1	6	13	86	724	83.2121	5.03369
P51148	Ras-related protein Rab-5C OS=Homo sapiens GN=RAB5C PE=1 SV=2 - [RAB5C_HUMAN]	2.9226e+08	185.493	43.06	1	4	6	63	216	23.4678	8.41162
P01857	Ig gamma-1 chain C region OS=Homo sapiens GN=IGHG1 PE=1 SV=1 - [IGHG1_HUMAN]	2.8959e+08	207.689	29.39	1	5	7	92	330	36.0832	8.19189
Q6IQ22	Ras-related protein Rab-12 OS=Homo sapiens GN=RAB12 PE=1 SV=3 - [RAB12_HUMAN]	2.87862e+08	96.2251	14.75	1	2	3	37	244	27.2311	8.41162
P06727	Apolipoprotein A-IV OS=Homo sapiens GN=APOA4 PE=1 SV=3 - [APOA4_HUMAN]	2.84684e+08	174.454	35.1	1	13	13	66	396	45.3715	5.37646
P20339	Ras-related protein Rab-5A OS=Homo sapiens GN=RAB5A PE=1 SV=2 - [RAB5A_HUMAN]	2.81329e+08	171.303	48.84	1	4	7	58	215	23.6438	8.14795
P06396	Gelsolin OS=Homo sapiens GN=GSN PE=1 SV=1 - [GELS_HUMAN]	2.80516e+08	349.205	21.48	1	11	11	127	782	85.6442	6.27783
P61020	Ras-related protein Rab-5B OS=Homo sapiens GN=RAB5B PE=1 SV=1 - [RAB5B_HUMAN]	2.78826e+08	155.304	32.09	1	3	5	53	215	23.6919	8.1333
Q9NR31	GTP-binding protein SAR1a OS=Homo sapiens GN=SAR1A PE=1 SV=1 - [SAR1A_HUMAN]	2.7835e+08	128.853	28.79	1	2	5	46	198	22.3525	6.68311
P30533	Alpha-2-macroglobulin receptor-associated protein OS=Homo sapiens GN=LRPAP1 PE=1 SV=1 - [AMRP_HUMAN]	2.757e+08	356.4	29.41	1	11	11	131	357	41.4409	8.77783
Q06830	Peroxiredoxin-1 OS=Homo sapiens GN=PRDX1 PE=1 SV=1 - [PRDX1_HUMAN]	2.75651e+08	121.138	43.72	1	6	8	52	199	22.0963	8.1333
Q13228	Selenium-binding protein 1 OS=Homo sapiens GN=SELENBP1 PE=1 SV=2 - [SBP1_HUMAN]	2.74561e+08	493.892	54.24	1	19	19	195	472	52.3576	6.3667
P08758	Annexin A5 OS=Homo sapiens GN=ANXA5 PE=1 SV=2 - [ANXA5_HUMAN]	2.71015e+08	294.255	56.56	1	13	14	117	320	35.9144	5.04639
P35268	60S ribosomal protein L22 OS=Homo sapiens GN=RPL22 PE=1 SV=2 - [RL22_HUMAN]	2.70134e+08	127.43	30.47	1	3	3	40	128	14.7778	9.18799
P23284	Peptidyl-prolyl cis-trans isomerase B OS=Homo sapiens GN=PPIB PE=1 SV=2 - [PPIB_HUMAN]	2.65171e+08	226.379	44.91	1	10	10	111	216	23.7275	9.40771
P62851	40S ribosomal protein S25 OS=Homo sapiens GN=RPS25 PE=1 SV=1 - [RS25_HUMAN]	2.62682e+08	89.8913	24	1	4	4	37	125	13.7337	10.1108
P0C0L5	Complement C4-B OS=Homo sapiens GN=C4B PE=1 SV=2 - [CO4B_HUMAN]	2.61203e+08	657.89	22.36	1	29	29	236	1744	192.631	7.26904
P11234	Ras-related protein Ral-B OS=Homo sapiens GN=RALB PE=1 SV=1 - [RALB_HUMAN]	2.55045e+08	371.367	41.26	1	4	8	128	206	23.3939	6.62451
P08865	40S ribosomal protein SA OS=Homo sapiens GN=RPSA PE=1 SV=4 - [RSSA_HUMAN]	2.54434e+08	334.261	47.46	1	10	10	110	295	32.8334	4.86865
P04264	Keratin, type II cytoskeletal 1 OS=Homo sapiens GN=KRT1 PE=1 SV=6 - [K2C1_HUMAN]	2.52151e+08	525.125	32.92	1	13	17	171	644	65.999	8.11865
P67809	Nuclease-sensitive element-binding protein 1 OS=Homo sapiens GN=YBX1 PE=1 SV=3 - [YBOX1_HUMAN]	2.52058e+08	167.854	33.95	1	3	6	61	324	35.9027	9.87646
P07355	Annexin A2 OS=Homo sapiens GN=ANXA2 PE=1 SV=2 - [ANXA2_HUMAN]	2.5168e+08	384.267	39.53	1	12	12	140	339	38.5798	7.75244
P26885	Peptidyl-prolyl cis-trans isomerase FKBP2 OS=Homo sapiens GN=FKBP2 PE=1 SV=2 - [FKBP2_HUMAN]	2.45506e+08	132.778	29.58	1	4	4	44	142	15.6393	9.12939
P08727	Keratin, type I cytoskeletal 19 OS=Homo sapiens GN=KRT19 PE=1 SV=4 - [K1C19_HUMAN]	2.45284e+08	308.008	46	1	13	16	107	400	44.0791	5.13525
P01591	Immunoglobulin J chain OS=Homo sapiens GN=JCHAIN PE=1 SV=4 - [IGJ_HUMAN]	2.43922e+08	56.47	29.56	1	4	4	46	159	18.087	5.23682
Q13162	Peroxiredoxin-4 OS=Homo sapiens GN=PRDX4 PE=1 SV=1 - [PRDX4_HUMAN]	2.43831e+08	195.519	49.08	1	9	10	93	271	30.5208	6.29053
P62879	Guanine nucleotide-binding protein G(I)/G(S)/G(T) subunit beta-2 OS=Homo sapiens GN=GNB2 PE=1 SV=3 - [GBB2_HUMAN]	2.40836e+08	228.407	38.82	1	5	9	88	340	37.3071	5.99854
P08134	Rho-related GTP-binding protein RhoC OS=Homo sapiens GN=RHOC PE=1 SV=1 - [RHOC_HUMAN]	2.39092e+08	205.678	39.38	1	2	5	58	193	21.9923	6.58057
P48449	Lanosterol synthase OS=Homo sapiens GN=LSS PE=1 SV=1 - [ERG7_HUMAN]	235192546	449.372	33.74	1	20	20	181	732	83.2551	6.60986
Q13765	Nascent polypeptide-associated complex subunit alpha OS=Homo sapiens GN=NACA PE=1 SV=1 - [NACA_HUMAN]	2.32145e+08	180.721	32.56	2	5	5	55	215	23.3697	4.56396
O43399	Tumor protein D54 OS=Homo sapiens GN=TPD52L2 PE=1 SV=2 - [TPD54_HUMAN]	2.31537e+08	295.236	55.83	1	10	10	87	206	22.2243	5.36377
P04080	Cystatin-B OS=Homo sapiens GN=CSTB PE=1 SV=2 - [CYTB_HUMAN]	2.30155e+08	132.355	45.92	1	3	3	49	98	11.1326	7.56201
Q13277	Syntaxin-3 OS=Homo sapiens GN=STX3 PE=1 SV=3 - [STX3_HUMAN]	2.30142e+08	219.742	20.42	1	7	7	67	289	33.1344	5.43994
P61586	Transforming protein RhoA OS=Homo sapiens GN=RHOA PE=1 SV=1 - [RHOA_HUMAN]	2.29319e+08	318.955	39.38	1	2	5	103	193	21.7541	6.1001
P07108	Acyl-CoA-binding protein OS=Homo sapiens GN=DBI PE=1 SV=2 - [ACBP_HUMAN]	2.20647e+08	71.5472	62.07	1	4	4	65	87	10.038	6.56592
P16989	Y-box-binding protein 3 OS=Homo sapiens GN=YBX3 PE=1 SV=4 - [YBOX3_HUMAN]	2.19823e+08	149.557	22.85	1	3	6	53	372	40.066	9.77393
P51571	Translocon-associated protein subunit delta OS=Homo sapiens GN=SSR4 PE=1 SV=1 - [SSRD_HUMAN]	2.18364e+08	277.019	30.64	1	4	4	93	173	18.9866	6.15088
Q13561	Dynactin subunit 2 OS=Homo sapiens GN=DCTN2 PE=1 SV=4 - [DCTN2_HUMAN]	2.17854e+08	449.719	40.15	1	11	11	136	401	44.2039	5.21143
P04040	Catalase OS=Homo sapiens GN=CAT PE=1 SV=3 - [CATA_HUMAN]	2.17713e+08	360.926	33.78	1	14	14	144	527	59.7188	7.38623
P62873	Guanine nucleotide-binding protein G(I)/G(S)/G(T) subunit beta-1 OS=Homo sapiens GN=GNB1 PE=1 SV=3 - [GBB1_HUMAN]	2.17493e+08	150.069	28.24	1	4	7	62	340	37.353	5.99854
P23528	Cofilin-1 OS=Homo sapiens GN=CFL1 PE=1 SV=3 - [COF1_HUMAN]	2.15762e+08	355.733	57.83	1	9	9	116	166	18.4907	8.08936
P61019	Ras-related protein Rab-2A OS=Homo sapiens GN=RAB2A PE=1 SV=1 - [RAB2A_HUMAN]	2.15277e+08	214.664	63.68	1	11	11	70	212	23.5308	6.53662
P63000	Ras-related C3 botulinum toxin substrate 1 OS=Homo sapiens GN=RAC1 PE=1 SV=1 - [RAC1_HUMAN]	2.14152e+08	126.834	16.67	1	3	3	54	192	21.4362	8.49951
P50148	Guanine nucleotide-binding protein G(q) subunit alpha OS=Homo sapiens GN=GNAQ PE=1 SV=4 - [GNAQ_HUMAN]	2.13485e+08	208.281	27.02	1	4	8	80	359	42.1153	5.68115
Q07065	Cytoskeleton-associated protein 4 OS=Homo sapiens GN=CKAP4 PE=1 SV=2 - [CKAP4_HUMAN]	2.11295e+08	329.257	40.2	1	18	18	122	602	65.9827	5.92236
P05787	Keratin, type II cytoskeletal 8 OS=Homo sapiens GN=KRT8 PE=1 SV=7 - [K2C8_HUMAN]	2.05148e+08	479.221	35.82	1	12	15	172	483	53.6711	5.59229
Q9UBI6	Guanine nucleotide-binding protein G(I)/G(S)/G(O) subunit gamma-12 OS=Homo sapiens GN=GNG12 PE=1 SV=3 - [GBG12_HUMAN]	2.04588e+08	96.6756	44.44	1	3	3	65	72	8.00117	8.96826
Q9HAV0	Guanine nucleotide-binding protein subunit beta-4 OS=Homo sapiens GN=GNB4 PE=1 SV=3 - [GBB4_HUMAN]	2.0439e+08	134.651	28.53	1	5	7	56	340	37.543	5.99854
P60953	Cell division control protein 42 homolog OS=Homo sapiens GN=CDC42 PE=1 SV=2 - [CDC42_HUMAN]	1.99876e+08	222.937	31.41	1	5	5	79	191	21.245	6.55127
O60603	Toll-like receptor 2 OS=Homo sapiens GN=TLR2 PE=1 SV=1 - [TLR2_HUMAN]	1.99742e+08	369.08	38.39	1	21	21	160	784	89.7801	6.60986
Q9NP97	Dynein light chain roadblock-type 1 OS=Homo sapiens GN=DYNLRB1 PE=1 SV=3 - [DLRB1_HUMAN]	1.99676e+08	63.6173	29.17	1	2	2	24	96	10.9147	7.25439
Q15907	Ras-related protein Rab-11B OS=Homo sapiens GN=RAB11B PE=1 SV=4 - [RB11B_HUMAN]	1.95662e+08	194.518	44.95	1	8	8	68	218	24.4735	5.93506
P62745	Rho-related GTP-binding protein RhoB OS=Homo sapiens GN=RHOB PE=1 SV=1 - [RHOB_HUMAN]	1.94835e+08	158.043	38.78	1	3	5	47	196	22.1091	5.23682
O14908	PDZ domain-containing protein GIPC1 OS=Homo sapiens GN=GIPC1 PE=1 SV=2 - [GIPC1_HUMAN]	1.87726e+08	194.947	41.74	1	10	10	63	333	36.0267	6.27783
Q02818	Nucleobindin-1 OS=Homo sapiens GN=NUCB1 PE=1 SV=4 - [NUCB1_HUMAN]	1.81027e+08	266.852	41	1	14	14	156	461	53.8463	5.24951
P98082	Disabled homolog 2 OS=Homo sapiens GN=DAB2 PE=1 SV=3 - [DAB2_HUMAN]	1.79129e+08	209.753	21.3	1	12	12	77	770	82.397	5.52881
P33121	Long-chain-fatty-acid--CoA ligase 1 OS=Homo sapiens GN=ACSL1 PE=1 SV=1 - [ACSL1_HUMAN]	1.78722e+08	396.621	37.68	1	25	25	167	698	77.8929	7.15186
Q86UQ4	ATP-binding cassette sub-family A member 13 OS=Homo sapiens GN=ABCA13 PE=2 SV=3 - [ABCAD_HUMAN]	1.78619e+08	1.68103	0.53	1	2	2	2	5058	575.791	6.45557
Q8N9U0	Tandem C2 domains nuclear protein OS=Homo sapiens GN=TC2N PE=1 SV=2 - [TAC2N_HUMAN]	1.75877e+08	135.68	32.04	1	10	10	60	490	55.2494	9.18799
P30085	UMP-CMP kinase OS=Homo sapiens GN=CMPK1 PE=1 SV=3 - [KCY_HUMAN]	1.74805e+08	181.868	50.51	1	9	9	80	196	22.2083	5.56689
P43307	Translocon-associated protein subunit alpha OS=Homo sapiens GN=SSR1 PE=1 SV=3 - [SSRA_HUMAN]	1.74119e+08	105.636	11.89	1	3	3	38	286	32.2153	4.48779
P61204	ADP-ribosylation factor 3 OS=Homo sapiens GN=ARF3 PE=1 SV=2 - [ARF3_HUMAN]	1.73494e+08	202.214	39.23	2	3	5	72	181	20.5877	7.43018
Q0VD83	Apolipoprotein B receptor OS=Homo sapiens GN=APOBR PE=1 SV=2 - [APOBR_HUMAN]	1.72873e+08	236.567	21.14	1	14	14	84	1088	114.805	4.39893
Q8NBS9	Thioredoxin domain-containing protein 5 OS=Homo sapiens GN=TXNDC5 PE=1 SV=2 - [TXND5_HUMAN]	1.7156e+08	109.336	19.44	1	7	7	48	432	47.5987	5.97314
P21926	CD9 antigen OS=Homo sapiens GN=CD9 PE=1 SV=4 - [CD9_HUMAN]	1.70497e+08	55.7723	20.61	1	4	4	22	228	25.399	7.15186
P60033	CD81 antigen OS=Homo sapiens GN=CD81 PE=1 SV=1 - [CD81_HUMAN]	1.65879e+08	100.01	25	1	3	3	36	236	25.7921	5.2876
Q9NZ20	Group 3 secretory phospholipase A2 OS=Homo sapiens GN=PLA2G3 PE=1 SV=2 - [PA2G3_HUMAN]	1.65357e+08	75.9743	7.66	1	3	3	25	509	57.1304	9.0708
O43278	Kunitz-type protease inhibitor 1 OS=Homo sapiens GN=SPINT1 PE=1 SV=2 - [SPIT1_HUMAN]	1.64999e+08	146.931	18.9	1	9	9	65	529	58.3602	6.29053
O60488	Long-chain-fatty-acid--CoA ligase 4 OS=Homo sapiens GN=ACSL4 PE=1 SV=2 - [ACSL4_HUMAN]	1.64716e+08	225.215	31.5	1	12	15	84	711	79.1367	8.38232
Q96FZ7	Charged multivesicular body protein 6 OS=Homo sapiens GN=CHMP6 PE=1 SV=3 - [CHMP6_HUMAN]	1.63003e+08	132.988	19.4	1	3	3	44	201	23.4703	5.31299
P62263	40S ribosomal protein S14 OS=Homo sapiens GN=RPS14 PE=1 SV=3 - [RS14_HUMAN]	1.61937e+08	118.757	29.14	1	3	3	39	151	16.2625	10.0522
P52565	Rho GDP-dissociation inhibitor 1 OS=Homo sapiens GN=ARHGDIA PE=1 SV=3 - [GDIR1_HUMAN]	1.59911e+08	124.035	22.55	1	4	4	44	204	23.1927	5.10986
Q969H8	Myeloid-derived growth factor OS=Homo sapiens GN=MYDGF PE=1 SV=1 - [MYDGF_HUMAN]	1.5965e+08	112.052	20.81	1	3	3	49	173	18.7833	6.68311
P11233	Ras-related protein Ral-A OS=Homo sapiens GN=RALA PE=1 SV=1 - [RALA_HUMAN]	1.59385e+08	298.827	39.81	1	2	6	101	206	23.552	7.10791
P18621	60S ribosomal protein L17 OS=Homo sapiens GN=RPL17 PE=1 SV=3 - [RL17_HUMAN]	1.58189e+08	39.8928	31.52	1	4	4	33	184	21.3833	10.1694
Q9BS26	Endoplasmic reticulum resident protein 44 OS=Homo sapiens GN=ERP44 PE=1 SV=1 - [ERP44_HUMAN]	1.57548e+08	99.6515	28.82	1	8	9	53	406	46.9414	5.26221
P05386	60S acidic ribosomal protein P1 OS=Homo sapiens GN=RPLP1 PE=1 SV=1 - [RLA1_HUMAN]	1.55805e+08	145.965	66.67	1	2	3	45	114	11.5067	4.32275
P39019	40S ribosomal protein S19 OS=Homo sapiens GN=RPS19 PE=1 SV=2 - [RS19_HUMAN]	154764570	116.723	22.76	1	4	4	50	145	16.0505	10.3159
Q9HCY8	Protein S100-A14 OS=Homo sapiens GN=S100A14 PE=1 SV=1 - [S10AE_HUMAN]	1.54303e+08	190.194	44.23	1	3	3	58	104	11.6548	5.23682
P62241	40S ribosomal protein S8 OS=Homo sapiens GN=RPS8 PE=1 SV=2 - [RS8_HUMAN]	1.52595e+08	146.365	41.83	1	8	8	54	208	24.1902	10.3159
P01859	Ig gamma-2 chain C region OS=Homo sapiens GN=IGHG2 PE=1 SV=2 - [IGHG2_HUMAN]	152553418	86.1753	19.63	1	3	5	47	326	35.8778	7.59131
Q9Y639	Neuroplastin OS=Homo sapiens GN=NPTN PE=1 SV=2 - [NPTN_HUMAN]	1.51127e+08	78.9375	14.32	1	4	4	37	398	44.3595	7.98682
P07900	Heat shock protein HSP 90-alpha OS=Homo sapiens GN=HSP90AA1 PE=1 SV=5 - [HS90A_HUMAN]	1.50944e+08	194.89	25.14	1	9	14	75	732	84.6067	5.021
P63092	Guanine nucleotide-binding protein G(s) subunit alpha isoforms short OS=Homo sapiens GN=GNAS PE=1 SV=1 - [GNAS2_HUMAN]	1.50655e+08	191.238	29.95	2	10	11	75	394	45.6359	5.8208
Q96LJ7	Dehydrogenase/reductase SDR family member 1 OS=Homo sapiens GN=DHRS1 PE=1 SV=1 - [DHRS1_HUMAN]	1.49757e+08	225.789	30.35	1	6	6	64	313	33.8873	7.82568
P29992	Guanine nucleotide-binding protein subunit alpha-11 OS=Homo sapiens GN=GNA11 PE=1 SV=2 - [GNA11_HUMAN]	1.49312e+08	146.755	32.03	1	5	9	64	359	42.0965	5.69385
O94905	Erlin-2 OS=Homo sapiens GN=ERLIN2 PE=1 SV=1 - [ERLN2_HUMAN]	1.48215e+08	249.283	44.84	1	12	12	101	339	37.8155	5.61768
P01033	Metalloproteinase inhibitor 1 OS=Homo sapiens GN=TIMP1 PE=1 SV=1 - [TIMP1_HUMAN]	145357497	125.071	34.3	1	5	5	45	207	23.1555	8.104
Q9Y6B6	GTP-binding protein SAR1b OS=Homo sapiens GN=SAR1B PE=1 SV=1 - [SAR1B_HUMAN]	1.45135e+08	67.203	25.25	1	2	5	29	198	22.3955	6.11279
P32119	Peroxiredoxin-2 OS=Homo sapiens GN=PRDX2 PE=1 SV=5 - [PRDX2_HUMAN]	144934040	79.5999	23.74	1	5	6	38	198	21.8782	5.97314
P35908	Keratin, type II cytoskeletal 2 epidermal OS=Homo sapiens GN=KRT2 PE=1 SV=2 - [K22E_HUMAN]	1.44444e+08	222.775	15.02	1	4	9	77	639	65.3932	8.00146
P04745	Alpha-amylase 1 OS=Homo sapiens GN=AMY1A PE=1 SV=2 - [AMY1_HUMAN]	1.43033e+08	134.073	19.96	1	7	7	51	511	57.7309	6.93213
P02766	Transthyretin OS=Homo sapiens GN=TTR PE=1 SV=1 - [TTHY_HUMAN]	1.42594e+08	107.946	48.98	1	5	5	42	147	15.877	5.75732
Q9BQI0	Allograft inflammatory factor 1-like OS=Homo sapiens GN=AIF1L PE=1 SV=1 - [AIF1L_HUMAN]	1.39059e+08	270.125	34	1	4	4	94	150	17.0566	7.1958
Q12913	Receptor-type tyrosine-protein phosphatase eta OS=Homo sapiens GN=PTPRJ PE=1 SV=3 - [PTPRJ_HUMAN]	1.36305e+08	235.04	13.84	1	13	13	86	1337	145.851	5.57959
P19652	Alpha-1-acid glycoprotein 2 OS=Homo sapiens GN=ORM2 PE=1 SV=2 - [A1AG2_HUMAN]	1.35998e+08	93.3744	27.36	1	3	5	38	201	23.5876	5.10986
Q99747	Gamma-soluble NSF attachment protein OS=Homo sapiens GN=NAPG PE=1 SV=1 - [SNAG_HUMAN]	1.35735e+08	156.553	25.96	1	7	7	49	312	34.7243	5.41455
P18859	ATP synthase-coupling factor 6, mitochondrial OS=Homo sapiens GN=ATP5J PE=1 SV=1 - [ATP5J_HUMAN]	1.3551e+08	129.353	45.37	1	5	5	40	108	12.5796	9.5249
P26373	60S ribosomal protein L13 OS=Homo sapiens GN=RPL13 PE=1 SV=4 - [RL13_HUMAN]	1.32031e+08	100.628	18.96	1	4	4	50	211	24.2465	11.6489
P46776	60S ribosomal protein L27a OS=Homo sapiens GN=RPL27A PE=1 SV=2 - [RL27A_HUMAN]	1.31539e+08	51.9985	22.3	1	3	3	25	148	16.551	11.0044
P01903	HLA class II histocompatibility antigen, DR alpha chain OS=Homo sapiens GN=HLA-DRA PE=1 SV=1 - [DRA_HUMAN]	130653863	140.344	22.44	1	4	4	43	254	28.5887	4.99561
P61353	60S ribosomal protein L27 OS=Homo sapiens GN=RPL27 PE=1 SV=2 - [RL27_HUMAN]	1.30593e+08	45.271	36.03	1	4	4	36	136	15.7877	10.5649
Q86UE4	Protein LYRIC OS=Homo sapiens GN=MTDH PE=1 SV=2 - [LYRIC_HUMAN]	1.29897e+08	90.5326	21.48	1	8	8	49	582	63.7988	9.31982
P02652	Apolipoprotein A-II OS=Homo sapiens GN=APOA2 PE=1 SV=1 - [APOA2_HUMAN]	1.29589e+08	95.4976	52	1	4	4	29	100	11.1679	6.62451
Q96KK5	Histone H2A type 1-H OS=Homo sapiens GN=HIST1H2AH PE=1 SV=3 - [H2A1H_HUMAN]	1.25905e+08	99.1968	21.88	10	2	2	37	128	13.8978	10.8872
Q96A49	Synapse-associated protein 1 OS=Homo sapiens GN=SYAP1 PE=1 SV=1 - [SYAP1_HUMAN]	1.25879e+08	390.231	36.08	1	13	13	138	352	39.9089	4.52588
Q16890	Tumor protein D53 OS=Homo sapiens GN=TPD52L1 PE=1 SV=1 - [TPD53_HUMAN]	1.25779e+08	120.93	18.63	1	3	3	39	204	22.4351	5.61768
P09525	Annexin A4 OS=Homo sapiens GN=ANXA4 PE=1 SV=4 - [ANXA4_HUMAN]	1.24976e+08	306.337	42.95	1	11	12	116	319	35.8601	6.12549
Q93096	Protein tyrosine phosphatase type IVA 1 OS=Homo sapiens GN=PTP4A1 PE=1 SV=2 - [TP4A1_HUMAN]	1.24758e+08	19.9234	26.01	1	4	4	10	173	19.8022	8.96826
P15311	Ezrin OS=Homo sapiens GN=EZR PE=1 SV=4 - [EZRI_HUMAN]	1.24346e+08	86.2191	16.21	1	8	8	36	586	69.3697	6.26514
Q92485	Acid sphingomyelinase-like phosphodiesterase 3b OS=Homo sapiens GN=SMPDL3B PE=2 SV=2 - [ASM3B_HUMAN]	1.23987e+08	136.869	14.51	1	4	4	60	455	50.7812	5.64307
Q9BPX5	Actin-related protein 2/3 complex subunit 5-like protein OS=Homo sapiens GN=ARPC5L PE=1 SV=1 - [ARP5L_HUMAN]	1.23805e+08	62.3448	16.34	1	2	2	18	153	16.9308	6.59521
P61769	Beta-2-microglobulin OS=Homo sapiens GN=B2M PE=1 SV=1 - [B2MG_HUMAN]	1.23403e+08	165.252	57.14	1	6	6	66	119	13.7059	6.52197
P04259	Keratin, type II cytoskeletal 6B OS=Homo sapiens GN=KRT6B PE=1 SV=5 - [K2C6B_HUMAN]	1.23211e+08	175.757	12.59	1	2	7	68	564	60.0303	8.00146
P09543	2',3'-cyclic-nucleotide 3'-phosphodiesterase OS=Homo sapiens GN=CNP PE=1 SV=2 - [CN37_HUMAN]	1.23179e+08	159.678	30.64	1	13	13	77	421	47.5487	9.0708
O60814	Histone H2B type 1-K OS=Homo sapiens GN=HIST1H2BK PE=1 SV=3 - [H2B1K_HUMAN]	1.23118e+08	26.3754	26.19	14	3	3	11	126	13.8816	10.3159
P01011	Alpha-1-antichymotrypsin OS=Homo sapiens GN=SERPINA3 PE=1 SV=2 - [AACT_HUMAN]	1.21296e+08	199.681	26.48	1	9	9	65	423	47.6205	5.51611
P13645	Keratin, type I cytoskeletal 10 OS=Homo sapiens GN=KRT10 PE=1 SV=6 - [K1C10_HUMAN]	1.2124e+08	337.927	31.85	1	14	14	108	584	58.7917	5.21143
O95445	Apolipoprotein M OS=Homo sapiens GN=APOM PE=1 SV=2 - [APOM_HUMAN]	1.21226e+08	35.8201	13.83	1	3	3	19	188	21.2394	6.01123
P02743	Serum amyloid P-component OS=Homo sapiens GN=APCS PE=1 SV=2 - [SAMP_HUMAN]	1.20718e+08	107.019	24.22	1	5	5	40	223	25.3711	6.53662
Q9Y3E7	Charged multivesicular body protein 3 OS=Homo sapiens GN=CHMP3 PE=1 SV=3 - [CHMP3_HUMAN]	1.20197e+08	97.3934	13.06	1	3	3	38	222	25.0568	5.12256
Q14257	Reticulocalbin-2 OS=Homo sapiens GN=RCN2 PE=1 SV=1 - [RCN2_HUMAN]	1.14844e+08	118.813	30.6	1	7	7	40	317	36.8536	4.39893
Q15056	Eukaryotic translation initiation factor 4H OS=Homo sapiens GN=EIF4H PE=1 SV=5 - [IF4H_HUMAN]	1.14665e+08	54.9893	10.89	1	2	2	19	248	27.3684	7.2251
P13866	Sodium/glucose cotransporter 1 OS=Homo sapiens GN=SLC5A1 PE=1 SV=1 - [SC5A1_HUMAN]	1.14352e+08	104.651	8.28	1	6	6	38	664	73.4493	7.6792
P12273	Prolactin-inducible protein OS=Homo sapiens GN=PIP PE=1 SV=1 - [PIP_HUMAN]	1.13933e+08	115.989	38.36	1	5	5	44	146	16.5618	8.04541
P04843	Dolichyl-diphosphooligosaccharide--protein glycosyltransferase subunit 1 OS=Homo sapiens GN=RPN1 PE=1 SV=1 - [RPN1_HUMAN]	1.13763e+08	200.833	24.38	1	12	12	80	607	68.5268	6.37939
P04899	Guanine nucleotide-binding protein G(i) subunit alpha-2 OS=Homo sapiens GN=GNAI2 PE=1 SV=3 - [GNAI2_HUMAN]	112278785	133.728	38.87	1	6	10	52	355	40.4251	5.5415
Q8N766	ER membrane protein complex subunit 1 OS=Homo sapiens GN=EMC1 PE=1 SV=1 - [EMC1_HUMAN]	1.10968e+08	32.5837	3.12	1	2	2	15	993	111.689	7.66455
P25705	ATP synthase subunit alpha, mitochondrial OS=Homo sapiens GN=ATP5A1 PE=1 SV=1 - [ATPA_HUMAN]	1.10668e+08	236.913	30.38	1	12	12	77	553	59.7136	9.12939
Q12797	Aspartyl/asparaginyl beta-hydroxylase OS=Homo sapiens GN=ASPH PE=1 SV=3 - [ASPH_HUMAN]	1.1058e+08	61.1811	7.12	1	2	2	14	758	85.8095	5.0083
P49908	Selenoprotein P OS=Homo sapiens GN=SEPP1 PE=1 SV=3 - [SEPP1_HUMAN]	1.10264e+08	60.6579	8.14	1	3	3	24	381	43.1563	7.86963
Q9NZM1	Myoferlin OS=Homo sapiens GN=MYOF PE=1 SV=1 - [MYOF_HUMAN]	1.09563e+08	547.49	27.85	1	44	44	223	2061	234.561	6.17627
P54920	Alpha-soluble NSF attachment protein OS=Homo sapiens GN=NAPA PE=1 SV=3 - [SNAA_HUMAN]	1.09252e+08	321.523	63.39	1	15	15	111	295	33.2113	5.36377
P08754	Guanine nucleotide-binding protein G(k) subunit alpha OS=Homo sapiens GN=GNAI3 PE=1 SV=3 - [GNAI3_HUMAN]	1.08904e+08	103.712	21.75	1	2	6	43	354	40.5063	5.69385
P30050	60S ribosomal protein L12 OS=Homo sapiens GN=RPL12 PE=1 SV=1 - [RL12_HUMAN]	1.08647e+08	148.884	54.55	1	6	6	62	165	17.8075	9.42236
P08603	Complement factor H OS=Homo sapiens GN=CFH PE=1 SV=4 - [CFAH_HUMAN]	1.08172e+08	353.116	32.01	1	26	26	152	1231	139.005	6.60986
Q16851	UTP--glucose-1-phosphate uridylyltransferase OS=Homo sapiens GN=UGP2 PE=1 SV=5 - [UGPA_HUMAN]	1.06446e+08	237.083	26.97	1	10	10	85	508	56.9047	8.14795
P08133	Annexin A6 OS=Homo sapiens GN=ANXA6 PE=1 SV=3 - [ANXA6_HUMAN]	1.05267e+08	165.779	38.93	1	20	20	77	673	75.8256	5.60498
P01620	Ig kappa chain V-III region SIE OS=Homo sapiens PE=1 SV=1 - [KV302_HUMAN]	1.04914e+08	83.59	39.45	2	3	3	23	109	11.7678	8.48486
P00738	Haptoglobin OS=Homo sapiens GN=HP PE=1 SV=1 - [HPT_HUMAN]	1.04623e+08	90.5091	26.85	1	8	8	40	406	45.1766	6.58057
Q01814	Plasma membrane calcium-transporting ATPase 2 OS=Homo sapiens GN=ATP2B2 PE=1 SV=2 - [AT2B2_HUMAN]	1.04309e+08	373.569	21.8	1	17	17	122	1243	136.789	5.90967
P50502	Hsc70-interacting protein OS=Homo sapiens GN=ST13 PE=1 SV=2 - [F10A1_HUMAN]	1.04042e+08	71.788	13.28	1	4	4	27	369	41.3055	5.2749
P15291	Beta-1,4-galactosyltransferase 1 OS=Homo sapiens GN=B4GALT1 PE=1 SV=5 - [B4GT1_HUMAN]	1.03906e+08	101.566	18.59	1	5	5	40	398	43.8923	8.646
P63096	Guanine nucleotide-binding protein G(i) subunit alpha-1 OS=Homo sapiens GN=GNAI1 PE=1 SV=2 - [GNAI1_HUMAN]	1.01307e+08	73.1827	21.75	1	2	6	34	354	40.3352	5.97314
P00568	Adenylate kinase isoenzyme 1 OS=Homo sapiens GN=AK1 PE=1 SV=3 - [KAD1_HUMAN]	1.00795e+08	101.381	34.02	1	5	5	38	194	21.6213	8.63135
Q8N387	Mucin-15 OS=Homo sapiens GN=MUC15 PE=2 SV=2 - [MUC15_HUMAN]	1.00549e+08	22.3249	7.19	1	3	3	20	334	36.2722	5.08447
P01009	Alpha-1-antitrypsin OS=Homo sapiens GN=SERPINA1 PE=1 SV=3 - [A1AT_HUMAN]	9.90141e+07	114.741	30.14	1	9	9	48	418	46.707	5.59229
P61601	Neurocalcin-delta OS=Homo sapiens GN=NCALD PE=1 SV=2 - [NCALD_HUMAN]	9.89622e+07	113.522	30.05	1	4	5	41	193	22.2309	5.35107
O75822	Eukaryotic translation initiation factor 3 subunit J OS=Homo sapiens GN=EIF3J PE=1 SV=2 - [EIF3J_HUMAN]	9.86556e+07	90.6812	21.32	1	5	5	40	258	29.0445	4.83057
P16403	Histone H1.2 OS=Homo sapiens GN=HIST1H1C PE=1 SV=2 - [H12_HUMAN]	98047768	35.1474	6.1	3	2	2	14	213	21.3517	10.9312
P22079	Lactoperoxidase OS=Homo sapiens GN=LPO PE=1 SV=2 - [PERL_HUMAN]	9.79098e+07	267.426	31.04	1	16	16	103	712	80.2369	8.6167
P22352	Glutathione peroxidase 3 OS=Homo sapiens GN=GPX3 PE=1 SV=2 - [GPX3_HUMAN]	9.78589e+07	116.495	24.78	1	5	5	49	226	25.5369	8.1333
P35527	Keratin, type I cytoskeletal 9 OS=Homo sapiens GN=KRT9 PE=1 SV=3 - [K1C9_HUMAN]	9.7515e+07	378.381	34.67	1	13	13	116	623	62.0268	5.23682
P04083	Annexin A1 OS=Homo sapiens GN=ANXA1 PE=1 SV=2 - [ANXA1_HUMAN]	9.73738e+07	275.884	44.8	1	12	12	98	346	38.69	7.02002
P34096	Ribonuclease 4 OS=Homo sapiens GN=RNASE4 PE=1 SV=3 - [RNAS4_HUMAN]	9.68914e+07	72.9635	21.09	1	3	3	24	147	16.8294	9.02686
P78324	Tyrosine-protein phosphatase non-receptor type substrate 1 OS=Homo sapiens GN=SIRPA PE=1 SV=2 - [SHPS1_HUMAN]	9.65866e+07	113.119	19.64	1	6	6	41	504	54.9328	6.97607
Q14697	Neutral alpha-glucosidase AB OS=Homo sapiens GN=GANAB PE=1 SV=3 - [GANAB_HUMAN]	9.65096e+07	215.389	14.72	1	12	12	78	944	106.807	6.13818
P61604	10 kDa heat shock protein, mitochondrial OS=Homo sapiens GN=HSPE1 PE=1 SV=2 - [CH10_HUMAN]	9.52954e+07	96.5962	42.16	1	4	4	31	102	10.9249	8.92432
Q9HCN8	Stromal cell-derived factor 2-like protein 1 OS=Homo sapiens GN=SDF2L1 PE=1 SV=2 - [SDF2L_HUMAN]	9.44704e+07	62.6406	25.79	1	3	3	19	221	23.5837	7.03467
P20810	Calpastatin OS=Homo sapiens GN=CAST PE=1 SV=4 - [ICAL_HUMAN]	9.27207e+07	300.76	39.41	1	14	14	107	708	76.5263	5.07178
P23396	40S ribosomal protein S3 OS=Homo sapiens GN=RPS3 PE=1 SV=2 - [RS3_HUMAN]	9.16834e+07	156.041	42.8	1	9	9	61	243	26.6714	9.65674
P00450	Ceruloplasmin OS=Homo sapiens GN=CP PE=1 SV=1 - [CERU_HUMAN]	9.02386e+07	302.317	25.45	1	17	17	121	1065	122.128	5.71924
P25686	DnaJ homolog subfamily B member 2 OS=Homo sapiens GN=DNAJB2 PE=1 SV=3 - [DNJB2_HUMAN]	9.01386e+07	96.423	20.37	1	5	5	29	324	35.5584	5.94775
Q86SQ4	G-protein coupled receptor 126 OS=Homo sapiens GN=GPR126 PE=1 SV=3 - [GP126_HUMAN]	9.00928e+07	132.94	9.09	1	9	9	55	1221	136.607	7.86963
O00299	Chloride intracellular channel protein 1 OS=Homo sapiens GN=CLIC1 PE=1 SV=4 - [CLIC1_HUMAN]	8.95021e+07	124.298	43.57	1	6	6	42	241	26.9057	5.17334
Q07020	60S ribosomal protein L18 OS=Homo sapiens GN=RPL18 PE=1 SV=2 - [RL18_HUMAN]	8.9218e+07	130.179	25.53	1	4	4	40	188	21.6211	11.7222
P07737	Profilin-1 OS=Homo sapiens GN=PFN1 PE=1 SV=2 - [PROF1_HUMAN]	8.82989e+07	122.531	40	1	4	4	40	140	15.0446	8.26514
P46783	40S ribosomal protein S10 OS=Homo sapiens GN=RPS10 PE=1 SV=1 - [RS10_HUMAN]	8.82911e+07	107.382	23.64	1	4	4	49	165	18.8859	10.1548
Q14344	Guanine nucleotide-binding protein subunit alpha-13 OS=Homo sapiens GN=GNA13 PE=1 SV=2 - [GNA13_HUMAN]	8.79763e+07	129.68	23.87	1	7	8	56	377	44.0217	8.00146
P50914	60S ribosomal protein L14 OS=Homo sapiens GN=RPL14 PE=1 SV=4 - [RL14_HUMAN]	8.79037e+07	63.2965	16.28	1	3	3	22	215	23.417	10.9312
P05783	Keratin, type I cytoskeletal 18 OS=Homo sapiens GN=KRT18 PE=1 SV=2 - [K1C18_HUMAN]	8.78002e+07	86.2253	15.12	1	4	5	31	430	48.0285	5.45264
Q9NZT1	Calmodulin-like protein 5 OS=Homo sapiens GN=CALML5 PE=1 SV=2 - [CALL5_HUMAN]	8.69566e+07	108.693	69.18	1	6	6	38	146	15.8828	4.43701
P57735	Ras-related protein Rab-25 OS=Homo sapiens GN=RAB25 PE=1 SV=2 - [RAB25_HUMAN]	8.64511e+07	96.974	30.52	1	5	5	33	213	23.481	5.96045
Q92542	Nicastrin OS=Homo sapiens GN=NCSTN PE=1 SV=2 - [NICA_HUMAN]	8.62618e+07	122.303	12.41	1	7	7	47	709	78.3615	5.98584
P48960	CD97 antigen OS=Homo sapiens GN=CD97 PE=1 SV=4 - [CD97_HUMAN]	8.60352e+07	152.507	11.62	1	6	7	58	835	91.8091	6.87354
P00747	Plasminogen OS=Homo sapiens GN=PLG PE=1 SV=2 - [PLMN_HUMAN]	8.57498e+07	136.689	29.38	1	16	16	60	810	90.5102	7.23975
O43653	Prostate stem cell antigen OS=Homo sapiens GN=PSCA PE=1 SV=1 - [PSCA_HUMAN]	8.56458e+07	15.7475	21.95	1	2	2	5	123	12.9035	5.2876
O00300	Tumor necrosis factor receptor superfamily member 11B OS=Homo sapiens GN=TNFRSF11B PE=1 SV=3 - [TR11B_HUMAN]	8.50796e+07	97.96	18.2	1	5	5	41	401	45.9959	8.29443
P37235	Hippocalcin-like protein 1 OS=Homo sapiens GN=HPCAL1 PE=1 SV=3 - [HPCL1_HUMAN]	8.4956e+07	77.0253	49.74	1	7	8	35	193	22.299	5.35107
O15498	Synaptobrevin homolog YKT6 OS=Homo sapiens GN=YKT6 PE=1 SV=1 - [YKT6_HUMAN]	8.39929e+07	82.2569	46.97	1	7	7	41	198	22.4034	6.91748
P41567	Eukaryotic translation initiation factor 1 OS=Homo sapiens GN=EIF1 PE=1 SV=1 - [EIF1_HUMAN]	8.3171e+07	50.694	28.32	1	4	4	22	113	12.7246	7.44482
Q9BY43	Charged multivesicular body protein 4a OS=Homo sapiens GN=CHMP4A PE=1 SV=3 - [CHM4A_HUMAN]	8.30675e+07	93.6042	22.07	1	3	3	32	222	25.0828	4.70361
P02787	Serotransferrin OS=Homo sapiens GN=TF PE=1 SV=3 - [TRFE_HUMAN]	8.26996e+07	288.732	31.23	1	18	18	101	698	77.0136	7.12256
Q687X5	Metalloreductase STEAP4 OS=Homo sapiens GN=STEAP4 PE=1 SV=1 - [STEA4_HUMAN]	8.24282e+07	145.343	24.4	1	7	7	50	459	51.9475	9.29053
P62424	60S ribosomal protein L7a OS=Homo sapiens GN=RPL7A PE=1 SV=2 - [RL7A_HUMAN]	8.21127e+07	97.8248	25.94	1	7	7	36	266	29.977	10.6089
Q96HY6	DDRGK domain-containing protein 1 OS=Homo sapiens GN=DDRGK1 PE=1 SV=2 - [DDRGK_HUMAN]	8.17084e+07	175.04	46.5	1	7	7	58	314	35.5895	5.12256
P35754	Glutaredoxin-1 OS=Homo sapiens GN=GLRX PE=1 SV=2 - [GLRX1_HUMAN]	8.15888e+07	76.1286	31.13	1	3	3	27	106	11.7682	8.08936
P63220	40S ribosomal protein S21 OS=Homo sapiens GN=RPS21 PE=1 SV=1 - [RS21_HUMAN]	8.14812e+07	96.5516	32.53	1	3	3	35	83	9.10557	8.49951
P62753	40S ribosomal protein S6 OS=Homo sapiens GN=RPS6 PE=1 SV=1 - [RS6_HUMAN]	8.13857e+07	68.2905	22.49	1	4	4	23	249	28.663	10.8433
P01042	Kininogen-1 OS=Homo sapiens GN=KNG1 PE=1 SV=2 - [KNG1_HUMAN]	8.07957e+07	114.56	14.6	1	8	8	47	644	71.9122	6.81494
P39656	Dolichyl-diphosphooligosaccharide--protein glycosyltransferase 48 kDa subunit OS=Homo sapiens GN=DDOST PE=1 SV=4 - [OST48_HUMAN]	8.06899e+07	207.949	21.71	1	9	9	75	456	50.769	6.55127
P50151	Guanine nucleotide-binding protein G(I)/G(S)/G(O) subunit gamma-10 OS=Homo sapiens GN=GNG10 PE=1 SV=1 - [GBG10_HUMAN]	8.04306e+07	110.384	48.53	1	2	2	29	68	7.20068	7.85498
P08195	4F2 cell-surface antigen heavy chain OS=Homo sapiens GN=SLC3A2 PE=1 SV=3 - [4F2_HUMAN]	7.98936e+07	224.573	29.21	1	15	15	83	630	67.9517	5.0083
P62249	40S ribosomal protein S16 OS=Homo sapiens GN=RPS16 PE=1 SV=2 - [RS16_HUMAN]	7.91793e+07	80.2902	30.14	1	5	5	36	146	16.435	10.2134
O95881	Thioredoxin domain-containing protein 12 OS=Homo sapiens GN=TXNDC12 PE=1 SV=1 - [TXD12_HUMAN]	7.8811e+07	92.8321	53.49	1	5	5	37	172	19.1936	5.40186
Q13438	Protein OS-9 OS=Homo sapiens GN=OS9 PE=1 SV=1 - [OS9_HUMAN]	7.87012e+07	258.568	26.39	1	13	13	97	667	75.5149	4.86865
Q99497	Protein deglycase DJ-1 OS=Homo sapiens GN=PARK7 PE=1 SV=2 - [PARK7_HUMAN]	7.84801e+07	76.1998	38.1	1	5	5	32	189	19.8785	6.78564
Q96AG4	Leucine-rich repeat-containing protein 59 OS=Homo sapiens GN=LRRC59 PE=1 SV=1 - [LRC59_HUMAN]	7.84367e+07	86.9412	32.9	1	8	8	37	307	34.9089	9.56885
Q00610	Clathrin heavy chain 1 OS=Homo sapiens GN=CLTC PE=1 SV=5 - [CLH1_HUMAN]	7.77182e+07	469.554	32.3	1	40	40	201	1675	191.493	5.69385
Q9H223	EH domain-containing protein 4 OS=Homo sapiens GN=EHD4 PE=1 SV=1 - [EHD4_HUMAN]	7.71378e+07	201.665	30.31	1	14	15	69	541	61.1365	6.75635
P18085	ADP-ribosylation factor 4 OS=Homo sapiens GN=ARF4 PE=1 SV=3 - [ARF4_HUMAN]	7.68569e+07	164.476	49.44	1	5	7	70	180	20.4977	7.13721
Q9UHD0	Interleukin-19 OS=Homo sapiens GN=IL19 PE=1 SV=2 - [IL19_HUMAN]	76666022	70.9254	29.94	1	4	4	26	177	20.4385	7.69385
P02533	Keratin, type I cytoskeletal 14 OS=Homo sapiens GN=KRT14 PE=1 SV=4 - [K1C14_HUMAN]	7.62512e+07	92.5113	14.62	1	3	5	28	472	51.5294	5.16064
P07225	Vitamin K-dependent protein S OS=Homo sapiens GN=PROS1 PE=1 SV=1 - [PROS_HUMAN]	7.62e+07	176.837	25.15	1	12	12	78	676	75.0739	5.66846
P63173	60S ribosomal protein L38 OS=Homo sapiens GN=RPL38 PE=1 SV=2 - [RL38_HUMAN]	7.59462e+07	40.0824	50	1	5	5	19	70	8.21273	10.0962
Q9NZZ3	Charged multivesicular body protein 5 OS=Homo sapiens GN=CHMP5 PE=1 SV=1 - [CHMP5_HUMAN]	7.58679e+07	97.6592	25.11	1	4	4	40	219	24.5554	4.83057
Q96KP4	Cytosolic non-specific dipeptidase OS=Homo sapiens GN=CNDP2 PE=1 SV=2 - [CNDP2_HUMAN]	7.57772e+07	117.147	37.26	1	12	12	48	475	52.8449	5.97314
P60981	Destrin OS=Homo sapiens GN=DSTN PE=1 SV=3 - [DEST_HUMAN]	7.56565e+07	109.255	31.52	1	5	5	43	165	18.4935	7.85498
P0DMV8	Heat shock 70 kDa protein 1A OS=Homo sapiens GN=HSPA1A PE=1 SV=1 - [HS71A_HUMAN]	7.53885e+07	77.7079	16.22	1	6	7	29	641	70.009	5.65576
Q9BUL8	Programmed cell death protein 10 OS=Homo sapiens GN=PDCD10 PE=1 SV=1 - [PDC10_HUMAN]	7.53759e+07	133.303	28.77	1	7	7	51	212	24.6858	8.19189
P61254	60S ribosomal protein L26 OS=Homo sapiens GN=RPL26 PE=1 SV=1 - [RL26_HUMAN]	7.50923e+07	33.2418	11.03	2	2	2	17	145	17.2475	10.5503
P11940	Polyadenylate-binding protein 1 OS=Homo sapiens GN=PABPC1 PE=1 SV=2 - [PABP1_HUMAN]	7.45888e+07	141.386	27.83	1	14	14	59	636	70.6259	9.49561
Q16625	Occludin OS=Homo sapiens GN=OCLN PE=1 SV=1 - [OCLN_HUMAN]	7.43775e+07	118.83	16.67	1	5	5	39	522	59.1061	6.0874
P62888	60S ribosomal protein L30 OS=Homo sapiens GN=RPL30 PE=1 SV=2 - [RL30_HUMAN]	7.41721e+07	64.0632	51.3	1	4	4	26	115	12.7757	9.62744
P13688	Carcinoembryonic antigen-related cell adhesion molecule 1 OS=Homo sapiens GN=CEACAM1 PE=1 SV=2 - [CEAM1_HUMAN]	74027453	88.9435	11.98	1	4	4	34	526	57.5247	5.97314
P01617	Ig kappa chain V-II region TEW OS=Homo sapiens PE=1 SV=1 - [KV204_HUMAN]	7.3694e+07	40.2025	32.74	1	2	2	15	113	12.3082	5.99854
P51659	Peroxisomal multifunctional enzyme type 2 OS=Homo sapiens GN=HSD17B4 PE=1 SV=3 - [DHB4_HUMAN]	7.35763e+07	190.862	24.73	1	12	12	64	736	79.6363	8.83643
P63241	Eukaryotic translation initiation factor 5A-1 OS=Homo sapiens GN=EIF5A PE=1 SV=2 - [IF5A1_HUMAN]	7.35187e+07	112.178	61.69	1	8	8	56	154	16.8214	5.23682
P22897	Macrophage mannose receptor 1 OS=Homo sapiens GN=MRC1 PE=1 SV=1 - [MRC1_HUMAN]	7.33633e+07	263.753	23.97	1	28	28	101	1456	165.905	6.53662
P50897	Palmitoyl-protein thioesterase 1 OS=Homo sapiens GN=PPT1 PE=1 SV=1 - [PPT1_HUMAN]	7.32563e+07	69.6628	19.61	1	5	5	28	306	34.1713	6.52197
Q15738	Sterol-4-alpha-carboxylate 3-dehydrogenase, decarboxylating OS=Homo sapiens GN=NSDHL PE=1 SV=2 - [NSDHL_HUMAN]	7.32107e+07	117.139	31.64	1	8	8	53	373	41.8736	8.06006
P19875	C-X-C motif chemokine 2 OS=Homo sapiens GN=CXCL2 PE=1 SV=1 - [CXCL2_HUMAN]	7.31878e+07	61.7817	37.38	1	3	3	22	107	11.3813	10.5503
O75355	Ectonucleoside triphosphate diphosphohydrolase 3 OS=Homo sapiens GN=ENTPD3 PE=1 SV=2 - [ENTP3_HUMAN]	7.31164e+07	135.096	14.56	1	6	6	49	529	59.0673	6.41748
P04179	Superoxide dismutase [Mn], mitochondrial OS=Homo sapiens GN=SOD2 PE=1 SV=2 - [SODM_HUMAN]	7.28219e+07	91.1436	23.42	1	5	5	38	222	24.7066	8.25049
Q9NV23	S-acyl fatty acid synthase thioesterase, medium chain OS=Homo sapiens GN=OLAH PE=1 SV=1 - [SAST_HUMAN]	7.21956e+07	146.525	42.64	1	7	7	54	265	29.9119	6.22705
P05388	60S acidic ribosomal protein P0 OS=Homo sapiens GN=RPLP0 PE=1 SV=1 - [RLA0_HUMAN]	7.21027e+07	125.53	39.75	1	8	8	46	317	34.2518	5.97314
P62081	40S ribosomal protein S7 OS=Homo sapiens GN=RPS7 PE=1 SV=1 - [RS7_HUMAN]	7.17518e+07	60.9234	23.2	1	3	3	26	194	22.1133	10.0962
O00763	Acetyl-CoA carboxylase 2 OS=Homo sapiens GN=ACACB PE=1 SV=3 - [ACACB_HUMAN]	7.09749e+07	455.855	23.07	1	35	42	183	2458	276.365	6.49365
P30041	Peroxiredoxin-6 OS=Homo sapiens GN=PRDX6 PE=1 SV=3 - [PRDX6_HUMAN]	7.08188e+07	105.054	51.34	1	11	11	48	224	25.0192	6.37939
P62805	Histone H4 OS=Homo sapiens GN=HIST1H4A PE=1 SV=2 - [H4_HUMAN]	7.04526e+07	88.5522	40.78	1	4	4	41	103	11.3604	11.356
P60866	40S ribosomal protein S20 OS=Homo sapiens GN=RPS20 PE=1 SV=1 - [RS20_HUMAN]	6.89171e+07	63.9921	22.69	1	3	3	31	119	13.3643	9.93506
P62277	40S ribosomal protein S13 OS=Homo sapiens GN=RPS13 PE=1 SV=2 - [RS13_HUMAN]	6.87359e+07	55.0569	37.75	1	6	6	34	151	17.2117	10.5356
P30086	Phosphatidylethanolamine-binding protein 1 OS=Homo sapiens GN=PEBP1 PE=1 SV=3 - [PEBP1_HUMAN]	6.84569e+07	94.1088	35.29	1	4	4	28	187	21.0437	7.53271
Q29963	HLA class I histocompatibility antigen, Cw-6 alpha chain OS=Homo sapiens GN=HLA-C PE=1 SV=2 - [1C06_HUMAN]	6.82912e+07	131.624	30.33	1	2	7	42	366	40.9431	5.99854
Q14247	Src substrate cortactin OS=Homo sapiens GN=CTTN PE=1 SV=2 - [SRC8_HUMAN]	6.82571e+07	112.613	15.82	1	6	6	35	550	61.5485	5.40186
Q99805	Transmembrane 9 superfamily member 2 OS=Homo sapiens GN=TM9SF2 PE=1 SV=1 - [TM9S2_HUMAN]	6.73018e+07	100.783	15.08	1	7	7	47	663	75.7255	7.44482
P18124	60S ribosomal protein L7 OS=Homo sapiens GN=RPL7 PE=1 SV=1 - [RL7_HUMAN]	6.71385e+07	59.5522	30.65	1	7	7	33	248	29.2072	10.6528
P36578	60S ribosomal protein L4 OS=Homo sapiens GN=RPL4 PE=1 SV=5 - [RL4_HUMAN]	6.70936e+07	69.3815	23.65	1	8	8	33	427	47.6674	11.063
P06576	ATP synthase subunit beta, mitochondrial OS=Homo sapiens GN=ATP5B PE=1 SV=3 - [ATPB_HUMAN]	6.68889e+07	197.2	26.65	1	11	11	79	529	56.5246	5.40186
Q15365	Poly(rC)-binding protein 1 OS=Homo sapiens GN=PCBP1 PE=1 SV=2 - [PCBP1_HUMAN]	6.68393e+07	74.2983	17.7	1	3	4	25	356	37.4739	7.09326
P15531	Nucleoside diphosphate kinase A OS=Homo sapiens GN=NME1 PE=1 SV=1 - [NDKA_HUMAN]	6.63793e+07	61.5771	30.26	2	4	4	44	152	17.1377	6.18896
Q8NHG7	Small VCP/p97-interacting protein OS=Homo sapiens GN=SVIP PE=1 SV=1 - [SVIP_HUMAN]	6.61134e+07	82.2604	32.47	1	2	2	29	77	8.43742	8.90967
P10316	HLA class I histocompatibility antigen, A-69 alpha chain OS=Homo sapiens GN=HLA-A PE=1 SV=2 - [1A69_HUMAN]	6.57561e+07	95.6317	27.95	1	3	6	28	365	40.9512	6.90283
P49257	Protein ERGIC-53 OS=Homo sapiens GN=LMAN1 PE=1 SV=2 - [LMAN1_HUMAN]	6.57186e+07	119.698	15.1	1	6	6	44	510	57.513	6.771
Q14696	LDLR chaperone MESD OS=Homo sapiens GN=MESDC2 PE=1 SV=2 - [MESD_HUMAN]	6.54244e+07	43.1447	23.08	1	4	4	25	234	26.0603	7.78174
P04844	Dolichyl-diphosphooligosaccharide--protein glycosyltransferase subunit 2 OS=Homo sapiens GN=RPN2 PE=1 SV=3 - [RPN2_HUMAN]	6.52674e+07	162.389	23.77	1	9	9	60	631	69.241	5.69385
P83731	60S ribosomal protein L24 OS=Homo sapiens GN=RPL24 PE=1 SV=1 - [RL24_HUMAN]	6.44063e+07	104.21	25.48	1	4	4	38	157	17.7679	11.2534
P20042	Eukaryotic translation initiation factor 2 subunit 2 OS=Homo sapiens GN=EIF2S2 PE=1 SV=2 - [IF2B_HUMAN]	6.36345e+07	141.163	30.63	1	7	7	60	333	38.3644	5.79541
O75915	PRA1 family protein 3 OS=Homo sapiens GN=ARL6IP5 PE=1 SV=1 - [PRAF3_HUMAN]	6.36153e+07	106.734	16.49	1	3	3	35	188	21.6004	9.77393
P02751	Fibronectin OS=Homo sapiens GN=FN1 PE=1 SV=4 - [FINC_HUMAN]	6.25762e+07	477.262	20.12	1	30	30	189	2386	262.46	5.70654
P55072	Transitional endoplasmic reticulum ATPase OS=Homo sapiens GN=VCP PE=1 SV=4 - [TERA_HUMAN]	6.25153e+07	251.533	29.78	1	19	19	90	806	89.2657	5.26221
P08174	Complement decay-accelerating factor OS=Homo sapiens GN=CD55 PE=1 SV=4 - [DAF_HUMAN]	6.23789e+07	16.1066	5.51	1	2	2	10	381	41.3736	7.59131
Q86Y82	Syntaxin-12 OS=Homo sapiens GN=STX12 PE=1 SV=1 - [STX12_HUMAN]	6.23155e+07	68.7174	28.26	1	5	5	29	276	31.6223	5.59229
Q7Z404	Transmembrane channel-like protein 4 OS=Homo sapiens GN=TMC4 PE=2 SV=3 - [TMC4_HUMAN]	6.22404e+07	72.7419	7.02	1	5	5	33	712	79.1571	8.93896
P10620	Microsomal glutathione S-transferase 1 OS=Homo sapiens GN=MGST1 PE=1 SV=1 - [MGST1_HUMAN]	6.18967e+07	58.2824	9.03	1	2	2	21	155	17.5872	9.39307
Q14847	LIM and SH3 domain protein 1 OS=Homo sapiens GN=LASP1 PE=1 SV=2 - [LASP1_HUMAN]	6.18426e+07	45.616	16.09	1	3	3	16	261	29.6982	7.04932
Q9BT09	Protein canopy homolog 3 OS=Homo sapiens GN=CNPY3 PE=1 SV=1 - [CNPY3_HUMAN]	6.1666e+07	86.8432	24.1	1	6	6	33	278	30.7287	5.49072
P08729	Keratin, type II cytoskeletal 7 OS=Homo sapiens GN=KRT7 PE=1 SV=5 - [K2C7_HUMAN]	6.15883e+07	208.85	30.06	1	11	13	76	469	51.3543	5.47803
P04271	Protein S100-B OS=Homo sapiens GN=S100B PE=1 SV=2 - [S100B_HUMAN]	6.15748e+07	64.4639	40.22	1	3	3	30	92	10.7061	4.58936
O43504	Ragulator complex protein LAMTOR5 OS=Homo sapiens GN=LAMTOR5 PE=1 SV=1 - [LTOR5_HUMAN]	6.13322e+07	42.0746	43.96	1	2	2	11	91	9.60772	4.86865
P68363	Tubulin alpha-1B chain OS=Homo sapiens GN=TUBA1B PE=1 SV=1 - [TBA1B_HUMAN]	6.10364e+07	150.931	26.61	1	9	9	55	451	50.1196	5.05908
P55036	26S proteasome non-ATPase regulatory subunit 4 OS=Homo sapiens GN=PSMD4 PE=1 SV=1 - [PSMD4_HUMAN]	6.10272e+07	70.136	25.2	1	8	8	24	377	40.7112	4.79248
P06733	Alpha-enolase OS=Homo sapiens GN=ENO1 PE=1 SV=2 - [ENOA_HUMAN]	6.08213e+07	154.606	32.72	1	9	9	47	434	47.1393	7.38623
P04632	Calpain small subunit 1 OS=Homo sapiens GN=CAPNS1 PE=1 SV=1 - [CPNS1_HUMAN]	6.04077e+07	46.4922	24.25	1	5	5	23	268	28.2977	5.19873
P52823	Stanniocalcin-1 OS=Homo sapiens GN=STC1 PE=1 SV=1 - [STC1_HUMAN]	6.03792e+07	68.1213	18.22	1	4	4	18	247	27.6038	7.98682
Q9Y3D6	Mitochondrial fission 1 protein OS=Homo sapiens GN=FIS1 PE=1 SV=2 - [FIS1_HUMAN]	6.03625e+07	66.548	23.03	1	3	3	27	152	16.927	8.79248
Q9NQE9	Histidine triad nucleotide-binding protein 3 OS=Homo sapiens GN=HINT3 PE=1 SV=1 - [HINT3_HUMAN]	59914299	105.354	53.85	1	7	7	40	182	20.3481	6.59521
Q9HDC9	Adipocyte plasma membrane-associated protein OS=Homo sapiens GN=APMAP PE=1 SV=2 - [APMAP_HUMAN]	5.98417e+07	66.3914	20.43	1	6	6	33	416	46.4509	6.16357
P02750	Leucine-rich alpha-2-glycoprotein OS=Homo sapiens GN=LRG1 PE=1 SV=2 - [A2GL_HUMAN]	5.9721e+07	57.4875	17.58	1	4	4	26	347	38.1541	6.94678
P21964	Catechol O-methyltransferase OS=Homo sapiens GN=COMT PE=1 SV=2 - [COMT_HUMAN]	5.95968e+07	90.5513	25.46	1	4	4	30	271	30.0176	5.46533
P13761	HLA class II histocompatibility antigen, DRB1-7 beta chain OS=Homo sapiens GN=HLA-DRB1 PE=1 SV=1 - [2B17_HUMAN]	5.94992e+07	60.3591	19.55	1	4	4	27	266	29.803	7.44482
O95721	Synaptosomal-associated protein 29 OS=Homo sapiens GN=SNAP29 PE=1 SV=1 - [SNP29_HUMAN]	5.94148e+07	117.922	37.6	1	7	7	52	258	28.9526	5.80811
P01593	Ig kappa chain V-I region AG OS=Homo sapiens PE=1 SV=1 - [KV101_HUMAN]	5.91662e+07	71.1166	31.48	1	2	2	21	108	11.9849	5.98584
P20290	Transcription factor BTF3 OS=Homo sapiens GN=BTF3 PE=1 SV=1 - [BTF3_HUMAN]	5.91341e+07	43.998	23.3	1	3	3	18	206	22.1544	9.37842
P54289	Voltage-dependent calcium channel subunit alpha-2/delta-1 OS=Homo sapiens GN=CACNA2D1 PE=1 SV=3 - [CA2D1_HUMAN]	5.84897e+07	140.071	16.32	1	14	14	57	1103	124.49	5.2749
Q9P0L0	Vesicle-associated membrane protein-associated protein A OS=Homo sapiens GN=VAPA PE=1 SV=3 - [VAPA_HUMAN]	5.83249e+07	66.5056	18.88	1	3	4	23	249	27.8752	8.6167
P10301	Ras-related protein R-Ras OS=Homo sapiens GN=RRAS PE=1 SV=1 - [RRAS_HUMAN]	5.82832e+07	171.031	44.04	1	7	8	63	218	23.4659	6.93213
O15232	Matrilin-3 OS=Homo sapiens GN=MATN3 PE=1 SV=2 - [MATN3_HUMAN]	5.82209e+07	58.3876	18.31	1	6	6	23	486	52.7827	6.69775
O00264	Membrane-associated progesterone receptor component 1 OS=Homo sapiens GN=PGRMC1 PE=1 SV=3 - [PGRC1_HUMAN]	5.81988e+07	100.048	52.82	1	5	6	40	195	21.6578	4.70361
P35579	Myosin-9 OS=Homo sapiens GN=MYH9 PE=1 SV=4 - [MYH9_HUMAN]	5.80475e+07	486.92	28.57	1	41	45	179	1960	226.392	5.60498
P62829	60S ribosomal protein L23 OS=Homo sapiens GN=RPL23 PE=1 SV=1 - [RL23_HUMAN]	5.76251e+07	85.5441	36.43	1	4	4	39	140	14.8561	10.5063
O15173	Membrane-associated progesterone receptor component 2 OS=Homo sapiens GN=PGRMC2 PE=1 SV=1 - [PGRC2_HUMAN]	5.71875e+07	79.2147	22.87	1	4	5	26	223	23.8037	4.88135
P00742	Coagulation factor X OS=Homo sapiens GN=F10 PE=1 SV=2 - [FA10_HUMAN]	5.70509e+07	60.665	12.7	1	5	5	31	488	54.6965	5.93506
O75821	Eukaryotic translation initiation factor 3 subunit G OS=Homo sapiens GN=EIF3G PE=1 SV=2 - [EIF3G_HUMAN]	5.60724e+07	107.26	18.44	1	5	5	39	320	35.5889	6.12549
Q08722	Leukocyte surface antigen CD47 OS=Homo sapiens GN=CD47 PE=1 SV=1 - [CD47_HUMAN]	5.6014e+07	19.9895	5.26	1	2	2	10	323	35.1907	7.21045
P01024	Complement C3 OS=Homo sapiens GN=C3 PE=1 SV=2 - [CO3_HUMAN]	5.56309e+07	214.749	19.72	1	25	25	81	1663	187.03	6.40479
Q13085	Acetyl-CoA carboxylase 1 OS=Homo sapiens GN=ACACA PE=1 SV=2 - [ACACA_HUMAN]	5.56266e+07	106.717	10.44	1	11	18	46	2346	265.385	6.3667
P46781	40S ribosomal protein S9 OS=Homo sapiens GN=RPS9 PE=1 SV=3 - [RS9_HUMAN]	5.53612e+07	80.735	27.84	1	6	6	39	194	22.5776	10.6528
O00592	Podocalyxin OS=Homo sapiens GN=PODXL PE=1 SV=2 - [PODXL_HUMAN]	5.50384e+07	22.3163	5.56	1	3	3	16	558	58.5991	5.49072
Q8WTS1	1-acylglycerol-3-phosphate O-acyltransferase ABHD5 OS=Homo sapiens GN=ABHD5 PE=1 SV=1 - [ABHD5_HUMAN]	5.47565e+07	69.0178	14.33	1	3	3	23	349	39.0707	6.60986
Q15904	V-type proton ATPase subunit S1 OS=Homo sapiens GN=ATP6AP1 PE=1 SV=2 - [VAS1_HUMAN]	5.3715e+07	137.54	22.77	1	8	8	48	470	51.9926	6.13818
Q13409	Cytoplasmic dynein 1 intermediate chain 2 OS=Homo sapiens GN=DYNC1I2 PE=1 SV=3 - [DC1I2_HUMAN]	5.35555e+07	77.0698	5.64	1	2	2	28	638	71.4121	5.19873
Q53EU6	Glycerol-3-phosphate acyltransferase 3 OS=Homo sapiens GN=GPAT3 PE=1 SV=2 - [GPAT3_HUMAN]	5.34511e+07	30.452	14.52	1	3	5	12	434	48.6735	8.86572
P30460	HLA class I histocompatibility antigen, B-8 alpha chain OS=Homo sapiens GN=HLA-B PE=1 SV=1 - [1B08_HUMAN]	5.32999e+07	120.09	22.93	2	1	6	40	362	40.3058	5.70654
Q00537	Cyclin-dependent kinase 17 OS=Homo sapiens GN=CDK17 PE=1 SV=2 - [CDK17_HUMAN]	5.32388e+07	19.0374	4.21	1	1	2	9	523	59.5446	9.02686
Q9BRT3	Migration and invasion enhancer 1 OS=Homo sapiens GN=MIEN1 PE=1 SV=1 - [MIEN1_HUMAN]	5.32377e+07	23.5195	15.65	1	2	2	16	115	12.3952	4.37354
P31949	Protein S100-A11 OS=Homo sapiens GN=S100A11 PE=1 SV=2 - [S10AB_HUMAN]	5.31456e+07	80.4878	25.71	1	2	2	31	105	11.7328	7.12256
Q14677	Clathrin interactor 1 OS=Homo sapiens GN=CLINT1 PE=1 SV=1 - [EPN4_HUMAN]	5.31028e+07	115.223	16	1	8	8	40	625	68.2158	6.41748
P24821	Tenascin OS=Homo sapiens GN=TNC PE=1 SV=3 - [TENA_HUMAN]	5.26857e+07	126.134	11.9	1	17	17	51	2201	240.7	4.89404
O75955	Flotillin-1 OS=Homo sapiens GN=FLOT1 PE=1 SV=3 - [FLOT1_HUMAN]	5.26695e+07	73.43	27.4	1	9	9	26	427	47.3256	7.48877
P52907	F-actin-capping protein subunit alpha-1 OS=Homo sapiens GN=CAPZA1 PE=1 SV=3 - [CAZA1_HUMAN]	5.26301e+07	79.593	27.97	1	4	5	29	286	32.9023	5.69385
Q8N474	Secreted frizzled-related protein 1 OS=Homo sapiens GN=SFRP1 PE=1 SV=1 - [SFRP1_HUMAN]	5.25714e+07	41.2342	22.29	1	5	5	16	314	35.3621	8.85107
O60613	15 kDa selenoprotein OS=Homo sapiens GN=SEP15 PE=1 SV=3 - [SEP15_HUMAN]	5.2449e+07	87.6478	23.46	1	3	3	31	162	17.7799	5.03369
Q15833	Syntaxin-binding protein 2 OS=Homo sapiens GN=STXBP2 PE=1 SV=2 - [STXB2_HUMAN]	5.22641e+07	122.946	29.85	1	12	12	41	593	66.4105	6.55127
P13639	Elongation factor 2 OS=Homo sapiens GN=EEF2 PE=1 SV=4 - [EF2_HUMAN]	5.21331e+07	150.61	17.72	1	13	13	52	858	95.277	6.82959
Q96S86	Hyaluronan and proteoglycan link protein 3 OS=Homo sapiens GN=HAPLN3 PE=2 SV=1 - [HPLN3_HUMAN]	5.21097e+07	71.8661	27.22	1	9	9	34	360	40.8684	6.52197
Q9BUP3	Oxidoreductase HTATIP2 OS=Homo sapiens GN=HTATIP2 PE=1 SV=2 - [HTAI2_HUMAN]	5.20193e+07	95.1596	32.23	1	7	7	37	242	27.032	8.38232
P15880	40S ribosomal protein S2 OS=Homo sapiens GN=RPS2 PE=1 SV=2 - [RS2_HUMAN]	5.20043e+07	96.3639	20.82	1	5	5	39	293	31.3046	10.2427
P08670	Vimentin OS=Homo sapiens GN=VIM PE=1 SV=4 - [VIME_HUMAN]	5.17964e+07	165.287	41.2	1	15	15	70	466	53.6191	5.12256
Q8TC12	Retinol dehydrogenase 11 OS=Homo sapiens GN=RDH11 PE=1 SV=2 - [RDH11_HUMAN]	5.14357e+07	126.892	27.36	1	6	6	44	318	35.3634	8.82178
Q9UL25	Ras-related protein Rab-21 OS=Homo sapiens GN=RAB21 PE=1 SV=3 - [RAB21_HUMAN]	5.07014e+07	71.172	23.11	1	4	4	23	225	24.3323	7.94287
Q8NC51	Plasminogen activator inhibitor 1 RNA-binding protein OS=Homo sapiens GN=SERBP1 PE=1 SV=2 - [PAIRB_HUMAN]	5.01047e+07	123.803	20.59	1	7	7	55	408	44.9385	8.646
Q9UHG3	Prenylcysteine oxidase 1 OS=Homo sapiens GN=PCYOX1 PE=1 SV=3 - [PCYOX_HUMAN]	4.9862e+07	92.1752	21.39	1	8	8	34	505	56.6037	6.17627
P61247	40S ribosomal protein S3a OS=Homo sapiens GN=RPS3A PE=1 SV=2 - [RS3A_HUMAN]	4.94634e+07	48.5399	24.24	1	5	5	25	264	29.9257	9.72998
P62701	40S ribosomal protein S4, X isoform OS=Homo sapiens GN=RPS4X PE=1 SV=2 - [RS4X_HUMAN]	4.93263e+07	98.9102	31.94	1	7	7	39	263	29.5791	10.1548
P60174	Triosephosphate isomerase OS=Homo sapiens GN=TPI1 PE=1 SV=3 - [TPIS_HUMAN]	4.92598e+07	92.0472	33.92	1	7	7	36	286	30.7717	5.92236
O75947	ATP synthase subunit d, mitochondrial OS=Homo sapiens GN=ATP5H PE=1 SV=3 - [ATP5H_HUMAN]	4.91638e+07	35.0539	32.3	1	4	4	19	161	18.4795	5.30029
P12821	Angiotensin-converting enzyme OS=Homo sapiens GN=ACE PE=1 SV=1 - [ACE_HUMAN]	4.9057e+07	111.67	10.03	1	10	10	43	1306	149.62	6.39209
O43707	Alpha-actinin-4 OS=Homo sapiens GN=ACTN4 PE=1 SV=2 - [ACTN4_HUMAN]	4.89239e+07	207.404	30.74	1	11	21	83	911	104.788	5.43994
Q13217	DnaJ homolog subfamily C member 3 OS=Homo sapiens GN=DNAJC3 PE=1 SV=1 - [DNJC3_HUMAN]	4.84742e+07	122.218	23.02	1	8	8	45	504	57.5442	6.15088
P60842	Eukaryotic initiation factor 4A-I OS=Homo sapiens GN=EIF4A1 PE=1 SV=1 - [IF4A1_HUMAN]	4.81883e+07	85.8326	22.41	1	7	7	33	406	46.1246	5.47803
Q92876	Kallikrein-6 OS=Homo sapiens GN=KLK6 PE=1 SV=1 - [KLK6_HUMAN]	4.80897e+07	54.8883	28.69	1	4	4	25	244	26.8384	7.44482
Q9BVK6	Transmembrane emp24 domain-containing protein 9 OS=Homo sapiens GN=TMED9 PE=1 SV=2 - [TMED9_HUMAN]	4.78078e+07	34.6554	18.72	1	4	4	14	235	27.2602	8.01611
P11279	Lysosome-associated membrane glycoprotein 1 OS=Homo sapiens GN=LAMP1 PE=1 SV=3 - [LAMP1_HUMAN]	4.7344e+07	35.1454	6	1	2	2	14	417	44.8538	8.74854
O15540	Fatty acid-binding protein, brain OS=Homo sapiens GN=FABP7 PE=1 SV=3 - [FABP7_HUMAN]	4.6681e+07	59.788	40.15	1	4	4	24	132	14.8795	5.59229
P63244	Guanine nucleotide-binding protein subunit beta-2-like 1 OS=Homo sapiens GN=GNB2L1 PE=1 SV=3 - [GBLP_HUMAN]	4.66228e+07	119.511	36.28	1	9	9	45	317	35.0546	7.69385
P40617	ADP-ribosylation factor-like protein 4A OS=Homo sapiens GN=ARL4A PE=1 SV=2 - [ARL4A_HUMAN]	4.65865e+07	29.2789	34	1	5	5	11	200	22.6009	9.17334
Q9UHV9	Prefoldin subunit 2 OS=Homo sapiens GN=PFDN2 PE=1 SV=1 - [PFD2_HUMAN]	4.65325e+07	45.4238	16.88	1	2	2	15	154	16.6376	6.58057
Q08380	Galectin-3-binding protein OS=Homo sapiens GN=LGALS3BP PE=1 SV=1 - [LG3BP_HUMAN]	4.61902e+07	103.107	13.16	1	6	6	38	585	65.2893	5.2749
Q9BUP0	EF-hand domain-containing protein D1 OS=Homo sapiens GN=EFHD1 PE=1 SV=1 - [EFHD1_HUMAN]	4.61455e+07	228.377	48.54	1	8	8	73	239	26.9108	5.38916
Q8IYJ3	Synaptotagmin-like protein 1 OS=Homo sapiens GN=SYTL1 PE=1 SV=1 - [SYTL1_HUMAN]	4.60889e+07	31.7195	12.99	1	6	6	21	562	61.8192	5.47803
Q99417	C-Myc-binding protein OS=Homo sapiens GN=MYCBP PE=1 SV=3 - [MYCBP_HUMAN]	4.56268e+07	33.7263	28.16	1	2	2	17	103	11.9593	5.90967
Q2I0M4	Leucine-rich repeat-containing protein 26 OS=Homo sapiens GN=LRRC26 PE=1 SV=2 - [LRC26_HUMAN]	4.55787e+07	48.729	24.85	1	4	4	26	334	34.8346	9.17334
Q9BRK5	45 kDa calcium-binding protein OS=Homo sapiens GN=SDF4 PE=1 SV=1 - [CAB45_HUMAN]	4.55164e+07	30.6954	18.23	1	5	5	16	362	41.7805	4.85596
O75340	Programmed cell death protein 6 OS=Homo sapiens GN=PDCD6 PE=1 SV=1 - [PDCD6_HUMAN]	4.53773e+07	30.9362	21.99	1	4	4	15	191	21.8548	5.40186
Q9UBS4	DnaJ homolog subfamily B member 11 OS=Homo sapiens GN=DNAJB11 PE=1 SV=1 - [DJB11_HUMAN]	4.52679e+07	90.6485	21.23	1	5	5	29	358	40.4886	6.17627
Q5T601	Adhesion G-protein coupled receptor F1 OS=Homo sapiens GN=ADGRF1 PE=1 SV=2 - [AGRF1_HUMAN]	4.51821e+07	42.6737	7.91	1	6	6	22	910	101.3	8.6167
P04075	Fructose-bisphosphate aldolase A OS=Homo sapiens GN=ALDOA PE=1 SV=2 - [ALDOA_HUMAN]	4.51745e+07	32.0811	16.76	1	4	4	15	364	39.3953	8.08936
Q9BY76	Angiopoietin-related protein 4 OS=Homo sapiens GN=ANGPTL4 PE=1 SV=2 - [ANGL4_HUMAN]	4.49615e+07	27.853	15.52	1	4	4	14	406	45.1858	8.85107
Q9H3Z4	DnaJ homolog subfamily C member 5 OS=Homo sapiens GN=DNAJC5 PE=1 SV=1 - [DNJC5_HUMAN]	4.48044e+07	10.5653	24.24	1	2	2	9	198	22.1343	5.07178
P20073	Annexin A7 OS=Homo sapiens GN=ANXA7 PE=1 SV=3 - [ANXA7_HUMAN]	4.46857e+07	141.867	17.01	1	7	7	52	488	52.7058	5.68115
P04207	Ig kappa chain V-III region CLL OS=Homo sapiens PE=4 SV=2 - [KV308_HUMAN]	4.45886e+07	25.6851	19.38	1	2	2	14	129	14.2662	8.51416
Q9NZ01	Very-long-chain enoyl-CoA reductase OS=Homo sapiens GN=TECR PE=1 SV=1 - [TECR_HUMAN]	4.45809e+07	32.2823	10.06	1	3	3	13	308	36.0108	9.45166
P61960	Ubiquitin-fold modifier 1 OS=Homo sapiens GN=UFM1 PE=1 SV=1 - [UFM1_HUMAN]	4.43955e+07	37.2769	50.59	1	2	2	15	85	9.11187	9.30518
Q12904	Aminoacyl tRNA synthase complex-interacting multifunctional protein 1 OS=Homo sapiens GN=AIMP1 PE=1 SV=2 - [AIMP1_HUMAN]	4.38661e+07	30.5742	18.27	1	4	4	15	312	34.3311	8.42627
Q9BYF1	Angiotensin-converting enzyme 2 OS=Homo sapiens GN=ACE2 PE=1 SV=2 - [ACE2_HUMAN]	4.38611e+07	104.551	17.52	1	10	10	43	805	92.4039	5.5415
P62269	40S ribosomal protein S18 OS=Homo sapiens GN=RPS18 PE=1 SV=3 - [RS18_HUMAN]	4.37857e+07	25.4934	25	1	4	4	11	152	17.7079	10.9897
Q96HE7	ERO1-like protein alpha OS=Homo sapiens GN=ERO1A PE=1 SV=2 - [ERO1A_HUMAN]	4.34585e+07	92.2474	25.64	1	10	10	40	468	54.3581	5.68115
Q7KZF4	Staphylococcal nuclease domain-containing protein 1 OS=Homo sapiens GN=SND1 PE=1 SV=1 - [SND1_HUMAN]	4.33204e+07	111.867	19.67	1	14	14	46	910	101.934	7.1665
P32969	60S ribosomal protein L9 OS=Homo sapiens GN=RPL9 PE=1 SV=1 - [RL9_HUMAN]	4.29956e+07	55.6913	22.4	1	3	3	20	192	21.8498	9.94971
P10644	cAMP-dependent protein kinase type I-alpha regulatory subunit OS=Homo sapiens GN=PRKAR1A PE=1 SV=1 - [KAP0_HUMAN]	4.29549e+07	32.9573	26.25	1	6	6	19	381	42.955	5.35107
Q92734	Protein TFG OS=Homo sapiens GN=TFG PE=1 SV=2 - [TFG_HUMAN]	4.28265e+07	16.6505	9.75	1	2	2	7	400	43.4212	5.09717
Q4VNC1	Probable cation-transporting ATPase 13A4 OS=Homo sapiens GN=ATP13A4 PE=2 SV=3 - [AT134_HUMAN]	4.26575e+07	186.472	20.65	1	16	16	70	1196	133.9	6.69775
P27469	G0/G1 switch protein 2 OS=Homo sapiens GN=G0S2 PE=1 SV=1 - [G0S2_HUMAN]	4.25571e+07	20.4272	16.5	1	2	2	7	103	11.3141	9.71533
Q9UDY2	Tight junction protein ZO-2 OS=Homo sapiens GN=TJP2 PE=1 SV=2 - [ZO2_HUMAN]	4.25027e+07	108.266	10.25	1	9	9	43	1190	133.876	7.40088
Q9H772	Gremlin-2 OS=Homo sapiens GN=GREM2 PE=2 SV=1 - [GREM2_HUMAN]	4.24912e+07	67.0861	36.9	1	4	4	26	168	19.3079	9.17334
O95793	Double-stranded RNA-binding protein Staufen homolog 1 OS=Homo sapiens GN=STAU1 PE=1 SV=2 - [STAU1_HUMAN]	4.22387e+07	126.615	16.46	1	10	10	50	577	63.1428	9.43701
Q9Y3U8	60S ribosomal protein L36 OS=Homo sapiens GN=RPL36 PE=1 SV=3 - [RL36_HUMAN]	4.19582e+07	33.8346	21.9	1	3	3	15	105	12.2459	11.5903
Q8NHG8	E3 ubiquitin-protein ligase ZNRF2 OS=Homo sapiens GN=ZNRF2 PE=1 SV=1 - [ZNRF2_HUMAN]	4.18777e+07	50.6739	23.14	1	3	3	19	242	24.0995	7.09326
P07858	Cathepsin B OS=Homo sapiens GN=CTSB PE=1 SV=3 - [CATB_HUMAN]	4.15985e+07	48.6843	22.42	1	5	5	25	339	37.7968	6.30322
Q8NBJ7	Sulfatase-modifying factor 2 OS=Homo sapiens GN=SUMF2 PE=1 SV=2 - [SUMF2_HUMAN]	4.15975e+07	120.843	31.56	1	8	8	48	301	33.8218	8.00146
Q53GQ0	Very-long-chain 3-oxoacyl-CoA reductase OS=Homo sapiens GN=HSD17B12 PE=1 SV=2 - [DHB12_HUMAN]	4.14563e+07	102.052	20.83	1	6	6	36	312	34.3022	9.31982
P04406	Glyceraldehyde-3-phosphate dehydrogenase OS=Homo sapiens GN=GAPDH PE=1 SV=3 - [G3P_HUMAN]	4.13579e+07	54.7962	13.73	1	3	3	19	335	36.0304	8.45557
P12814	Alpha-actinin-1 OS=Homo sapiens GN=ACTN1 PE=1 SV=2 - [ACTN1_HUMAN]	4.13528e+07	127.681	18.05	1	3	13	56	892	102.993	5.41455
O95994	Anterior gradient protein 2 homolog OS=Homo sapiens GN=AGR2 PE=1 SV=1 - [AGR2_HUMAN]	4.12881e+07	142.016	32	1	4	4	49	175	19.9666	8.99756
P10606	Cytochrome c oxidase subunit 5B, mitochondrial OS=Homo sapiens GN=COX5B PE=1 SV=2 - [COX5B_HUMAN]	4.12864e+07	8.86304	18.6	1	2	2	4	129	13.6869	8.80713
Q96JB5	CDK5 regulatory subunit-associated protein 3 OS=Homo sapiens GN=CDK5RAP3 PE=1 SV=2 - [CK5P3_HUMAN]	4.08815e+07	59.5955	13.24	1	6	6	21	506	56.885	4.75439
Q9H098	Protein FAM107B OS=Homo sapiens GN=FAM107B PE=1 SV=1 - [F107B_HUMAN]	4.08689e+07	50.4581	17.56	1	3	3	17	131	15.5483	8.29443
O75695	Protein XRP2 OS=Homo sapiens GN=RP2 PE=1 SV=4 - [XRP2_HUMAN]	4.0686e+07	74.689	14.86	1	4	4	30	350	39.6155	5.12256
P62913	60S ribosomal protein L11 OS=Homo sapiens GN=RPL11 PE=1 SV=2 - [RL11_HUMAN]	4.06599e+07	38.7171	20.22	1	3	3	15	178	20.2396	9.59814
P13693	Translationally-controlled tumor protein OS=Homo sapiens GN=TPT1 PE=1 SV=1 - [TCTP_HUMAN]	4.04352e+07	77.8037	23.26	1	3	3	38	172	19.5826	4.93213
P14406	Cytochrome c oxidase subunit 7A2, mitochondrial OS=Homo sapiens GN=COX7A2 PE=1 SV=1 - [CX7A2_HUMAN]	4.02425e+07	32.9771	27.71	1	2	2	13	83	9.39011	9.75928
Q15843	NEDD8 OS=Homo sapiens GN=NEDD8 PE=1 SV=1 - [NEDD8_HUMAN]	4.0179e+07	4.45666	17.28	1	2	2	4	81	9.06595	8.42627
P01911	HLA class II histocompatibility antigen, DRB1-15 beta chain OS=Homo sapiens GN=HLA-DRB1 PE=1 SV=2 - [2B1F_HUMAN]	3.93446e+07	54.8151	14.66	3	3	3	22	266	29.947	7.73779
P05156	Complement factor I OS=Homo sapiens GN=CFI PE=1 SV=2 - [CFAI_HUMAN]	3.93075e+07	99.9445	18.52	1	8	8	33	583	65.7066	7.50342
Q9BVG4	Protein PBDC1 OS=Homo sapiens GN=PBDC1 PE=1 SV=1 - [PBDC1_HUMAN]	3.92323e+07	62.9443	27.04	1	6	6	25	233	26.0407	4.79248
O15511	Actin-related protein 2/3 complex subunit 5 OS=Homo sapiens GN=ARPC5 PE=1 SV=3 - [ARPC5_HUMAN]	3.89664e+07	11.1157	16.56	1	2	2	4	151	16.3103	5.66846
P62847	40S ribosomal protein S24 OS=Homo sapiens GN=RPS24 PE=1 SV=1 - [RS24_HUMAN]	3.87963e+07	113.159	28.57	1	3	3	43	133	15.4134	10.7847
Q86UP2	Kinectin OS=Homo sapiens GN=KTN1 PE=1 SV=1 - [KTN1_HUMAN]	3.87096e+07	186.219	20.71	1	19	19	72	1357	156.179	5.64307
Q96K17	Transcription factor BTF3 homolog 4 OS=Homo sapiens GN=BTF3L4 PE=1 SV=1 - [BT3L4_HUMAN]	3.85606e+07	53.9177	36.71	1	4	4	18	158	17.26	6.354
P20674	Cytochrome c oxidase subunit 5A, mitochondrial OS=Homo sapiens GN=COX5A PE=1 SV=2 - [COX5A_HUMAN]	38558236	38.3458	20.67	1	2	2	14	150	16.7517	6.78564
P07948	Tyrosine-protein kinase Lyn OS=Homo sapiens GN=LYN PE=1 SV=3 - [LYN_HUMAN]	3.85273e+07	47.0607	22.07	1	7	9	21	512	58.5368	7.10791
Q14195	Dihydropyrimidinase-related protein 3 OS=Homo sapiens GN=DPYSL3 PE=1 SV=1 - [DPYL3_HUMAN]	3.83446e+07	136.898	30.53	1	10	12	49	570	61.9241	6.49365
P49755	Transmembrane emp24 domain-containing protein 10 OS=Homo sapiens GN=TMED10 PE=1 SV=2 - [TMEDA_HUMAN]	3.80489e+07	111.402	27.85	1	4	4	37	219	24.96	7.44482
O60266	Adenylate cyclase type 3 OS=Homo sapiens GN=ADCY3 PE=1 SV=3 - [ADCY3_HUMAN]	3.772e+07	63.4311	6.91	1	5	5	23	1144	128.877	6.58057
Q13442	28 kDa heat- and acid-stable phosphoprotein OS=Homo sapiens GN=PDAP1 PE=1 SV=1 - [HAP28_HUMAN]	3.76881e+07	78.9619	16.57	1	3	3	22	181	20.6176	8.86572
P10646	Tissue factor pathway inhibitor OS=Homo sapiens GN=TFPI PE=1 SV=1 - [TFPI1_HUMAN]	3.76798e+07	38.0863	15.13	1	3	3	13	304	34.992	8.25049
Q16555	Dihydropyrimidinase-related protein 2 OS=Homo sapiens GN=DPYSL2 PE=1 SV=1 - [DPYL2_HUMAN]	3.75597e+07	126.018	30.94	1	10	12	54	572	62.2546	6.37939
P47755	F-actin-capping protein subunit alpha-2 OS=Homo sapiens GN=CAPZA2 PE=1 SV=3 - [CAZA2_HUMAN]	3.72678e+07	31.98	21.68	1	3	4	12	286	32.9286	5.84619
P22891	Vitamin K-dependent protein Z OS=Homo sapiens GN=PROZ PE=1 SV=2 - [PROZ_HUMAN]	3.67157e+07	59.6093	15.75	1	6	6	25	400	44.7147	5.97314
Q8WWX9	Selenoprotein M OS=Homo sapiens GN=SELM PE=1 SV=3 - [SELM_HUMAN]	3.66413e+07	63.1772	20.69	1	2	2	21	145	16.2224	5.5415
P47756	F-actin-capping protein subunit beta OS=Homo sapiens GN=CAPZB PE=1 SV=4 - [CAPZB_HUMAN]	3.63789e+07	25.18	25.99	1	5	5	21	277	31.3308	5.59229
O00116	Alkyldihydroxyacetonephosphate synthase, peroxisomal OS=Homo sapiens GN=AGPS PE=1 SV=1 - [ADAS_HUMAN]	3.62715e+07	122.391	27.05	1	12	12	52	658	72.8658	7.34229
Q14254	Flotillin-2 OS=Homo sapiens GN=FLOT2 PE=1 SV=2 - [FLOT2_HUMAN]	3.62157e+07	105.735	27.57	1	9	9	40	428	47.0347	5.24951
P46782	40S ribosomal protein S5 OS=Homo sapiens GN=RPS5 PE=1 SV=4 - [RS5_HUMAN]	3.62095e+07	47.2536	23.53	1	3	3	14	204	22.8621	9.71533
Q14011	Cold-inducible RNA-binding protein OS=Homo sapiens GN=CIRBP PE=1 SV=1 - [CIRBP_HUMAN]	3.57699e+07	38.3011	14.53	1	2	2	15	172	18.6367	9.51025
P02790	Hemopexin OS=Homo sapiens GN=HPX PE=1 SV=2 - [HEMO_HUMAN]	3.57119e+07	29.7316	21.21	1	6	6	15	462	51.6433	7.02002
P21291	Cysteine and glycine-rich protein 1 OS=Homo sapiens GN=CSRP1 PE=1 SV=3 - [CSRP1_HUMAN]	3.56056e+07	48.3872	33.16	1	4	4	15	193	20.5538	8.57275
Q9NUP9	Protein lin-7 homolog C OS=Homo sapiens GN=LIN7C PE=1 SV=1 - [LIN7C_HUMAN]	3.55242e+07	64.0673	21.83	1	3	3	22	197	21.8205	8.42627
Q02487	Desmocollin-2 OS=Homo sapiens GN=DSC2 PE=1 SV=1 - [DSC2_HUMAN]	3.54845e+07	17.3743	2.66	1	2	2	9	901	99.8987	5.33838
Q53EL6	Programmed cell death protein 4 OS=Homo sapiens GN=PDCD4 PE=1 SV=2 - [PDCD4_HUMAN]	3.54305e+07	34.222	16.42	1	5	5	15	469	51.703	5.21143
O43175	D-3-phosphoglycerate dehydrogenase OS=Homo sapiens GN=PHGDH PE=1 SV=4 - [SERA_HUMAN]	3.53829e+07	135.238	25.89	1	10	10	54	533	56.6144	6.7124
Q9NYL9	Tropomodulin-3 OS=Homo sapiens GN=TMOD3 PE=1 SV=1 - [TMOD3_HUMAN]	3.5319e+07	154.41	29.55	1	10	10	59	352	39.5703	5.18604
P12429	Annexin A3 OS=Homo sapiens GN=ANXA3 PE=1 SV=3 - [ANXA3_HUMAN]	3.53187e+07	100.618	31.89	1	9	9	37	323	36.3527	5.92236
P53985	Monocarboxylate transporter 1 OS=Homo sapiens GN=SLC16A1 PE=1 SV=3 - [MOT1_HUMAN]	3.50314e+07	26.4008	6.6	1	4	4	29	500	53.9089	8.66064
Q9Y3B3	Transmembrane emp24 domain-containing protein 7 OS=Homo sapiens GN=TMED7 PE=1 SV=2 - [TMED7_HUMAN]	3.49435e+07	24.4403	29.02	1	5	5	17	224	25.1556	6.88818
P43487	Ran-specific GTPase-activating protein OS=Homo sapiens GN=RANBP1 PE=1 SV=1 - [RANG_HUMAN]	3.49413e+07	30.4182	10.95	1	2	2	12	201	23.2956	5.2876
Q00G26	Perilipin-5 OS=Homo sapiens GN=PLIN5 PE=1 SV=2 - [PLIN5_HUMAN]	3.48897e+07	83.2825	23.33	1	8	8	38	463	50.7597	5.19873
Q96CF2	Charged multivesicular body protein 4c OS=Homo sapiens GN=CHMP4C PE=1 SV=1 - [CHM4C_HUMAN]	3.47399e+07	10.6434	24.03	1	3	3	4	233	26.3944	6.07471
Q8NEG4	Protein FAM83F OS=Homo sapiens GN=FAM83F PE=1 SV=1 - [FA83F_HUMAN]	3.46674e+07	81.8156	20.2	1	6	6	27	500	55.4511	8.19189
P07947	Tyrosine-protein kinase Yes OS=Homo sapiens GN=YES1 PE=1 SV=3 - [YES_HUMAN]	3.46625e+07	47.8784	19.34	1	5	7	22	543	60.7625	6.7417
Q08426	Peroxisomal bifunctional enzyme OS=Homo sapiens GN=EHHADH PE=1 SV=3 - [ECHP_HUMAN]	3.45993e+07	27.7878	10.1	1	5	5	12	723	79.4447	9.14404
P08708	40S ribosomal protein S17 OS=Homo sapiens GN=RPS17 PE=1 SV=2 - [RS17_HUMAN]	3.44284e+07	73.1576	48.89	1	5	5	31	135	15.5404	9.84717
Q5W0Z9	Probable palmitoyltransferase ZDHHC20 OS=Homo sapiens GN=ZDHHC20 PE=1 SV=1 - [ZDH20_HUMAN]	3.44064e+07	29.3532	9.86	1	2	2	9	365	42.2499	7.7085
O60936	Nucleolar protein 3 OS=Homo sapiens GN=NOL3 PE=1 SV=2 - [NOL3_HUMAN]	3.43985e+07	85.6204	38.46	1	4	4	22	208	22.6157	4.18311
Q71UM5	40S ribosomal protein S27-like OS=Homo sapiens GN=RPS27L PE=1 SV=3 - [RS27L_HUMAN]	3.43131e+07	18.9314	28.57	1	2	2	11	84	9.47087	9.45166
Q9Y224	UPF0568 protein C14orf166 OS=Homo sapiens GN=C14orf166 PE=1 SV=1 - [CN166_HUMAN]	3.42104e+07	67.6729	22.54	1	4	4	25	244	28.0507	6.65381
P22626	Heterogeneous nuclear ribonucleoproteins A2/B1 OS=Homo sapiens GN=HNRNPA2B1 PE=1 SV=2 - [ROA2_HUMAN]	3.40004e+07	17.3759	11.61	1	3	3	9	353	37.4067	8.95361
Q9Y5K6	CD2-associated protein OS=Homo sapiens GN=CD2AP PE=1 SV=1 - [CD2AP_HUMAN]	3.39506e+07	44.75	19.25	1	11	11	23	639	71.4073	6.40479
P52943	Cysteine-rich protein 2 OS=Homo sapiens GN=CRIP2 PE=1 SV=1 - [CRIP2_HUMAN]	3.38301e+07	35.5675	16.83	1	2	2	12	208	22.478	8.71924
P20851	C4b-binding protein beta chain OS=Homo sapiens GN=C4BPB PE=1 SV=1 - [C4BPB_HUMAN]	3.37758e+07	42.7436	9.13	1	2	2	17	252	28.3384	5.13525
Q04828	Aldo-keto reductase family 1 member C1 OS=Homo sapiens GN=AKR1C1 PE=1 SV=1 - [AK1C1_HUMAN]	3.36095e+07	39.8682	17.03	1	4	4	19	323	36.765	7.88428
Q15366	Poly(rC)-binding protein 2 OS=Homo sapiens GN=PCBP2 PE=1 SV=1 - [PCBP2_HUMAN]	3.34118e+07	54.567	17.26	1	3	4	21	365	38.5556	6.78564
P84098	60S ribosomal protein L19 OS=Homo sapiens GN=RPL19 PE=1 SV=1 - [RL19_HUMAN]	3.3353e+07	46.9689	9.18	1	2	2	13	196	23.4512	11.4731
O95292	Vesicle-associated membrane protein-associated protein B/C OS=Homo sapiens GN=VAPB PE=1 SV=3 - [VAPB_HUMAN]	3.31461e+07	48.2569	15.64	1	2	3	17	243	27.2111	7.29834
P40121	Macrophage-capping protein OS=Homo sapiens GN=CAPG PE=1 SV=2 - [CAPG_HUMAN]	3.29534e+07	31.2471	8.33	1	2	2	10	348	38.4745	6.18896
P22676	Calretinin OS=Homo sapiens GN=CALB2 PE=2 SV=2 - [CALB2_HUMAN]	3.29279e+07	34.231	21.03	1	5	5	19	271	31.5196	5.14795
P54727	UV excision repair protein RAD23 homolog B OS=Homo sapiens GN=RAD23B PE=1 SV=1 - [RD23B_HUMAN]	3.27746e+07	61.5361	21.52	1	5	5	29	409	43.1446	4.84326
P02765	Alpha-2-HS-glycoprotein OS=Homo sapiens GN=AHSG PE=1 SV=1 - [FETUA_HUMAN]	3.27178e+07	22.3831	9.54	1	2	2	10	367	39.2997	5.71924
P01111	GTPase NRas OS=Homo sapiens GN=NRAS PE=1 SV=1 - [RASN_HUMAN]	3.27139e+07	54.8032	44.44	1	3	6	22	189	21.2155	5.17334
P05109	Protein S100-A8 OS=Homo sapiens GN=S100A8 PE=1 SV=1 - [S10A8_HUMAN]	3.25288e+07	25.2392	23.66	1	2	2	13	93	10.8276	7.03467
P46109	Crk-like protein OS=Homo sapiens GN=CRKL PE=1 SV=1 - [CRKL_HUMAN]	3.25058e+07	20.5704	9.9	1	2	2	6	303	33.7559	6.7417
Q96IU4	Protein ABHD14B OS=Homo sapiens GN=ABHD14B PE=1 SV=1 - [ABHEB_HUMAN]	3.24658e+07	16.005	30	1	4	4	16	210	22.3316	6.40479
Q02543	60S ribosomal protein L18a OS=Homo sapiens GN=RPL18A PE=1 SV=2 - [RL18A_HUMAN]	3.24303e+07	44.708	15.91	1	3	3	16	176	20.7489	10.7114
Q7Z406	Myosin-14 OS=Homo sapiens GN=MYH14 PE=1 SV=2 - [MYH14_HUMAN]	3.22534e+07	89.9877	6.42	1	7	11	36	1995	227.732	5.60498
P00740	Coagulation factor IX OS=Homo sapiens GN=F9 PE=1 SV=2 - [FA9_HUMAN]	3.20752e+07	57.8092	14.32	1	5	5	26	461	51.745	5.46533
O43291	Kunitz-type protease inhibitor 2 OS=Homo sapiens GN=SPINT2 PE=1 SV=2 - [SPIT2_HUMAN]	3.19189e+07	23.3357	10.32	1	2	2	10	252	28.2098	8.29443
Q8IWE2	Protein NOXP20 OS=Homo sapiens GN=FAM114A1 PE=1 SV=2 - [NXP20_HUMAN]	3.1844e+07	98.5046	20.43	1	8	8	34	563	60.7041	4.67822
P18669	Phosphoglycerate mutase 1 OS=Homo sapiens GN=PGAM1 PE=1 SV=2 - [PGAM1_HUMAN]	3.18095e+07	44.8847	19.69	1	4	4	16	254	28.7858	7.18115
Q06323	Proteasome activator complex subunit 1 OS=Homo sapiens GN=PSME1 PE=1 SV=1 - [PSME1_HUMAN]	3.16894e+07	72.1094	28.51	1	7	7	33	249	28.705	6.02393
O60841	Eukaryotic translation initiation factor 5B OS=Homo sapiens GN=EIF5B PE=1 SV=4 - [IF2P_HUMAN]	3.15913e+07	117.014	9.43	1	8	8	48	1220	138.742	5.49072
Q9Y2Q3	Glutathione S-transferase kappa 1 OS=Homo sapiens GN=GSTK1 PE=1 SV=3 - [GSTK1_HUMAN]	31503995	50.506	17.26	1	3	3	17	226	25.4803	8.41162
P01625	Ig kappa chain V-IV region Len OS=Homo sapiens PE=1 SV=2 - [KV402_HUMAN]	3.14356e+07	68.3009	23.68	1	2	2	22	114	12.6322	7.92822
O75190	DnaJ homolog subfamily B member 6 OS=Homo sapiens GN=DNAJB6 PE=1 SV=2 - [DNJB6_HUMAN]	3.10063e+07	32.465	9.2	1	2	2	11	326	36.0649	9.15869
P02794	Ferritin heavy chain OS=Homo sapiens GN=FTH1 PE=1 SV=2 - [FRIH_HUMAN]	3.09096e+07	19.9645	18.03	1	3	3	21	183	21.2123	5.5542
Q8WTV0	Scavenger receptor class B member 1 OS=Homo sapiens GN=SCARB1 PE=1 SV=1 - [SCRB1_HUMAN]	3.08463e+07	39.1381	7.61	1	4	4	16	552	60.8377	8.23584
P29762	Cellular retinoic acid-binding protein 1 OS=Homo sapiens GN=CRABP1 PE=1 SV=2 - [RABP1_HUMAN]	3.08194e+07	52.8584	37.23	1	4	4	27	137	15.5557	5.37646
Q9UHX3	Adhesion G protein-coupled receptor E2 OS=Homo sapiens GN=ADGRE2 PE=1 SV=2 - [AGRE2_HUMAN]	3.07196e+07	43.6242	6.56	1	2	3	14	823	90.4127	6.87354
O95747	Serine/threonine-protein kinase OSR1 OS=Homo sapiens GN=OXSR1 PE=1 SV=1 - [OXSR1_HUMAN]	3.04392e+07	46.9164	11.76	1	5	5	19	527	57.9861	6.43018
P16401	Histone H1.5 OS=Homo sapiens GN=HIST1H1B PE=1 SV=3 - [H15_HUMAN]	3.03603e+07	17.6421	5.75	1	2	2	7	226	22.5665	10.9165
Q6UW68	Transmembrane protein 205 OS=Homo sapiens GN=TMEM205 PE=1 SV=1 - [TM205_HUMAN]	3.01104e+07	16.8533	15.87	1	2	2	11	189	21.1839	8.6167
O75131	Copine-3 OS=Homo sapiens GN=CPNE3 PE=1 SV=1 - [CPNE3_HUMAN]	3.00657e+07	69.725	15.64	1	9	9	35	537	60.0921	5.84619
P40429	60S ribosomal protein L13a OS=Homo sapiens GN=RPL13A PE=1 SV=2 - [RL13A_HUMAN]	2.99514e+07	28.7967	16.75	1	3	3	13	203	23.5624	10.9312
Q9Y5M8	Signal recognition particle receptor subunit beta OS=Homo sapiens GN=SRPRB PE=1 SV=3 - [SRPRB_HUMAN]	29902732	71.4327	31.37	1	6	6	26	271	29.6838	9.0415
Q9UMX0	Ubiquilin-1 OS=Homo sapiens GN=UBQLN1 PE=1 SV=2 - [UBQL1_HUMAN]	29891607	37.9506	11.54	1	4	4	12	589	62.4794	5.10986
Q02878	60S ribosomal protein L6 OS=Homo sapiens GN=RPL6 PE=1 SV=3 - [RL6_HUMAN]	2.98421e+07	18.0903	9.03	1	2	2	13	288	32.7076	10.5796
Q14444	Caprin-1 OS=Homo sapiens GN=CAPRIN1 PE=1 SV=2 - [CAPR1_HUMAN]	2.96458e+07	56.7583	10.72	1	4	4	21	709	78.318	5.24951
Q9BV40	Vesicle-associated membrane protein 8 OS=Homo sapiens GN=VAMP8 PE=1 SV=1 - [VAMP8_HUMAN]	2.9411e+07	28.1831	24	1	2	2	13	100	11.431	7.34229
P47813	Eukaryotic translation initiation factor 1A, X-chromosomal OS=Homo sapiens GN=EIF1AX PE=1 SV=2 - [IF1AX_HUMAN]	2.92905e+07	31.8549	47.22	1	5	5	15	144	16.4502	5.23682
P01116	GTPase KRas OS=Homo sapiens GN=KRAS PE=1 SV=1 - [RASK_HUMAN]	2.92828e+07	34.9254	38.62	1	2	5	15	189	21.642	6.771
P78410	Butyrophilin subfamily 3 member A2 OS=Homo sapiens GN=BTN3A2 PE=1 SV=2 - [BT3A2_HUMAN]	2.91414e+07	57.5341	29.04	1	4	7	23	334	36.4046	5.32568
P46777	60S ribosomal protein L5 OS=Homo sapiens GN=RPL5 PE=1 SV=3 - [RL5_HUMAN]	2.90979e+07	27.6621	13.8	1	3	3	13	297	34.3407	9.71533
Q14764	Major vault protein OS=Homo sapiens GN=MVP PE=1 SV=4 - [MVP_HUMAN]	2.90638e+07	84.716	19.48	1	13	13	37	893	99.2659	5.47803
Q96C24	Synaptotagmin-like protein 4 OS=Homo sapiens GN=SYTL4 PE=1 SV=2 - [SYTL4_HUMAN]	2.90454e+07	25.448	12.37	1	6	6	10	671	75.9758	8.98291
O75608	Acyl-protein thioesterase 1 OS=Homo sapiens GN=LYPLA1 PE=1 SV=1 - [LYPA1_HUMAN]	2.9028e+07	14.8723	10.43	1	2	2	7	230	24.6535	6.771
P14854	Cytochrome c oxidase subunit 6B1 OS=Homo sapiens GN=COX6B1 PE=1 SV=2 - [CX6B1_HUMAN]	2.88264e+07	48.0219	47.67	1	3	3	16	86	10.1857	7.04932
Q6UXY8	Transmembrane channel-like protein 5 OS=Homo sapiens GN=TMC5 PE=2 SV=3 - [TMC5_HUMAN]	2.87412e+07	57.3061	11.03	1	6	6	24	1006	114.724	8.20654
P50395	Rab GDP dissociation inhibitor beta OS=Homo sapiens GN=GDI2 PE=1 SV=2 - [GDIB_HUMAN]	2.8737e+07	64.4926	21.8	1	8	8	29	445	50.6309	6.46826
Q99943	1-acyl-sn-glycerol-3-phosphate acyltransferase alpha OS=Homo sapiens GN=AGPAT1 PE=1 SV=2 - [PLCA_HUMAN]	2.85695e+07	16.0833	14.13	1	3	3	9	283	31.6957	9.37842
Q96TA1	Niban-like protein 1 OS=Homo sapiens GN=FAM129B PE=1 SV=3 - [NIBL1_HUMAN]	2.8398e+07	21.1522	7.24	1	4	4	9	746	84.0847	6.18896
P24666	Low molecular weight phosphotyrosine protein phosphatase OS=Homo sapiens GN=ACP1 PE=1 SV=3 - [PPAC_HUMAN]	2.83627e+07	20.888	12.66	1	2	2	8	158	18.0308	6.7417
Q00341	Vigilin OS=Homo sapiens GN=HDLBP PE=1 SV=2 - [VIGLN_HUMAN]	2.83288e+07	95.1288	12.22	1	12	12	39	1268	141.368	6.87354
P11908	Ribose-phosphate pyrophosphokinase 2 OS=Homo sapiens GN=PRPS2 PE=1 SV=2 - [PRPS2_HUMAN]	2.831e+07	60.3427	22.01	1	5	5	21	318	34.747	6.60986
P28676	Grancalcin OS=Homo sapiens GN=GCA PE=1 SV=2 - [GRAN_HUMAN]	2.82971e+07	3.63968	8.29	1	2	2	3	217	23.9945	5.21143
P28799	Granulins OS=Homo sapiens GN=GRN PE=1 SV=2 - [GRN_HUMAN]	2.81237e+07	30.9936	8.94	1	4	4	13	593	63.4998	6.82959
P00441	Superoxide dismutase [Cu-Zn] OS=Homo sapiens GN=SOD1 PE=1 SV=2 - [SODC_HUMAN]	2.80679e+07	7.72526	31.17	1	3	3	5	154	15.9259	6.12549
O95164	Ubiquitin-like protein 3 OS=Homo sapiens GN=UBL3 PE=1 SV=1 - [UBL3_HUMAN]	28049686	28.3154	24.79	1	3	3	11	117	13.1487	6.771
Q13501	Sequestosome-1 OS=Homo sapiens GN=SQSTM1 PE=1 SV=1 - [SQSTM_HUMAN]	2.79035e+07	24.6838	13.86	1	3	3	11	440	47.6569	5.22412
P26641	Elongation factor 1-gamma OS=Homo sapiens GN=EEF1G PE=1 SV=3 - [EF1G_HUMAN]	2.77638e+07	94.3001	22.43	1	9	9	35	437	50.0871	6.66846
Q96CT7	Coiled-coil domain-containing protein 124 OS=Homo sapiens GN=CCDC124 PE=1 SV=1 - [CC124_HUMAN]	2.77604e+07	66.7359	19.73	1	3	3	24	223	25.8196	9.53955
P53618	Coatomer subunit beta OS=Homo sapiens GN=COPB1 PE=1 SV=3 - [COPB_HUMAN]	2.76887e+07	36.5501	12.17	1	9	9	22	953	107.074	6.04932
P35606	Coatomer subunit beta' OS=Homo sapiens GN=COPB2 PE=1 SV=2 - [COPB2_HUMAN]	2.76877e+07	64.6057	13.13	1	9	9	25	906	102.422	5.2749
O60493	Sorting nexin-3 OS=Homo sapiens GN=SNX3 PE=1 SV=3 - [SNX3_HUMAN]	2.76801e+07	39.8984	24.07	1	4	4	16	162	18.7508	8.66064
Q86UL3	Glycerol-3-phosphate acyltransferase 4 OS=Homo sapiens GN=GPAT4 PE=1 SV=1 - [GPAT4_HUMAN]	2.76565e+07	66.3797	16.01	1	5	6	29	456	52.0372	9.18799
Q9NYL4	Peptidyl-prolyl cis-trans isomerase FKBP11 OS=Homo sapiens GN=FKBP11 PE=1 SV=1 - [FKB11_HUMAN]	2.76137e+07	22.9068	8.96	1	2	2	8	201	22.1663	9.39307
O75935	Dynactin subunit 3 OS=Homo sapiens GN=DCTN3 PE=1 SV=1 - [DCTN3_HUMAN]	2.75101e+07	21.3031	16.67	1	2	2	6	186	21.1062	5.46533
P59998	Actin-related protein 2/3 complex subunit 4 OS=Homo sapiens GN=ARPC4 PE=1 SV=3 - [ARPC4_HUMAN]	2.74672e+07	15.8175	17.86	1	3	3	11	168	19.6543	8.42627
Q09666	Neuroblast differentiation-associated protein AHNAK OS=Homo sapiens GN=AHNAK PE=1 SV=2 - [AHNK_HUMAN]	2.74423e+07	78.8882	10.49	1	14	15	36	5890	628.699	6.15088
O75369	Filamin-B OS=Homo sapiens GN=FLNB PE=1 SV=2 - [FLNB_HUMAN]	2.73751e+07	225.735	19.41	1	35	35	97	2602	277.99	5.73193
P61923	Coatomer subunit zeta-1 OS=Homo sapiens GN=COPZ1 PE=1 SV=1 - [COPZ1_HUMAN]	2.72496e+07	62.4534	22.6	1	3	3	23	177	20.1855	4.80518
P19634	Sodium/hydrogen exchanger 1 OS=Homo sapiens GN=SLC9A1 PE=1 SV=2 - [SL9A1_HUMAN]	2.70659e+07	29.8793	7.12	1	4	4	14	815	90.705	7.21045
P29401	Transketolase OS=Homo sapiens GN=TKT PE=1 SV=3 - [TKT_HUMAN]	2.68594e+07	48.1499	13.32	1	5	5	19	623	67.8347	7.66455
Q00688	Peptidyl-prolyl cis-trans isomerase FKBP3 OS=Homo sapiens GN=FKBP3 PE=1 SV=1 - [FKBP3_HUMAN]	2.68041e+07	29.7956	20.09	1	4	4	14	224	25.1613	9.27588
P61009	Signal peptidase complex subunit 3 OS=Homo sapiens GN=SPCS3 PE=1 SV=1 - [SPCS3_HUMAN]	2.67296e+07	17.7138	12.78	1	2	2	6	180	20.3005	8.6167
O15400	Syntaxin-7 OS=Homo sapiens GN=STX7 PE=1 SV=4 - [STX7_HUMAN]	2.64156e+07	59.1653	16.09	1	3	3	21	261	29.7973	5.5542
A0MZ66	Shootin-1 OS=Homo sapiens GN=SHTN1 PE=1 SV=4 - [SHOT1_HUMAN]	2.64142e+07	89.6327	26.15	1	12	12	45	631	71.5957	5.32568
Q969V3	Nicalin OS=Homo sapiens GN=NCLN PE=1 SV=2 - [NCLN_HUMAN]	2.62678e+07	5.1722	4.44	1	2	2	4	563	62.9346	6.88818
Q9BR76	Coronin-1B OS=Homo sapiens GN=CORO1B PE=1 SV=1 - [COR1B_HUMAN]	2.61806e+07	50.406	13.7	1	5	5	18	489	54.2003	5.88428
Q32MZ4	Leucine-rich repeat flightless-interacting protein 1 OS=Homo sapiens GN=LRRFIP1 PE=1 SV=2 - [LRRF1_HUMAN]	2.60859e+07	57.7571	12.5	1	6	6	22	808	89.1987	4.65283
Q15382	GTP-binding protein Rheb OS=Homo sapiens GN=RHEB PE=1 SV=1 - [RHEB_HUMAN]	2.59399e+07	24.2189	17.93	1	3	3	10	184	20.4845	5.92236
O60506	Heterogeneous nuclear ribonucleoprotein Q OS=Homo sapiens GN=SYNCRIP PE=1 SV=2 - [HNRPQ_HUMAN]	2.58614e+07	83.0801	17.17	1	8	8	35	623	69.5596	8.5874
P53990	IST1 homolog OS=Homo sapiens GN=IST1 PE=1 SV=1 - [IST1_HUMAN]	2.58035e+07	14.1378	16.21	1	5	5	18	364	39.7255	5.35107
P22059	Oxysterol-binding protein 1 OS=Homo sapiens GN=OSBP PE=1 SV=1 - [OSBP1_HUMAN]	2.57545e+07	42.3058	12.02	1	7	7	21	807	89.3646	7.29834
Q8IZ81	ELMO domain-containing protein 2 OS=Homo sapiens GN=ELMOD2 PE=1 SV=1 - [ELMD2_HUMAN]	2.56187e+07	46.1073	19.11	1	5	5	20	293	34.9377	8.04541
Q9P0V3	SH3 domain-binding protein 4 OS=Homo sapiens GN=SH3BP4 PE=1 SV=1 - [SH3B4_HUMAN]	2.55543e+07	42.6345	8.2	1	6	6	18	963	107.428	7.7085
P61225	Ras-related protein Rap-2b OS=Homo sapiens GN=RAP2B PE=1 SV=1 - [RAP2B_HUMAN]	2.55197e+07	26.349	12.02	1	2	2	12	183	20.4912	4.80518
Q9NYU2	UDP-glucose:glycoprotein glucosyltransferase 1 OS=Homo sapiens GN=UGGT1 PE=1 SV=3 - [UGGG1_HUMAN]	2.54686e+07	59.5929	8.36	1	10	10	26	1555	177.078	5.63037
P43686	26S protease regulatory subunit 6B OS=Homo sapiens GN=PSMC4 PE=1 SV=2 - [PRS6B_HUMAN]	2.52912e+07	4.94765	6.46	1	2	2	8	418	47.3365	5.21143
P56385	ATP synthase subunit e, mitochondrial OS=Homo sapiens GN=ATP5I PE=1 SV=2 - [ATP5I_HUMAN]	2.52739e+07	21.6295	34.78	1	2	2	10	69	7.92833	9.34912
Q9Y679	Ancient ubiquitous protein 1 OS=Homo sapiens GN=AUP1 PE=1 SV=1 - [AUP1_HUMAN]	2.52667e+07	39.5822	11.34	1	4	4	18	476	52.9947	8.08936
P56937	3-keto-steroid reductase OS=Homo sapiens GN=HSD17B7 PE=1 SV=1 - [DHB7_HUMAN]	2.52551e+07	51.0005	16.13	1	4	4	22	341	38.1818	8.104
P07339	Cathepsin D OS=Homo sapiens GN=CTSD PE=1 SV=1 - [CATD_HUMAN]	2.5233e+07	48.5198	19.42	1	6	6	19	412	44.5236	6.53662
Q9UKS6	Protein kinase C and casein kinase substrate in neurons protein 3 OS=Homo sapiens GN=PACSIN3 PE=1 SV=2 - [PACN3_HUMAN]	2.51975e+07	82.3634	22.41	1	7	7	28	424	48.4568	6.17627
Q96AD5	Patatin-like phospholipase domain-containing protein 2 OS=Homo sapiens GN=PNPLA2 PE=1 SV=1 - [PLPL2_HUMAN]	2.51911e+07	97.5974	16.87	1	7	7	38	504	55.2807	7.07861
P13473	Lysosome-associated membrane glycoprotein 2 OS=Homo sapiens GN=LAMP2 PE=1 SV=2 - [LAMP2_HUMAN]	2.51393e+07	43.0314	7.07	1	3	3	19	410	44.9323	5.63037
Q9H4F8	SPARC-related modular calcium-binding protein 1 OS=Homo sapiens GN=SMOC1 PE=1 SV=1 - [SMOC1_HUMAN]	2.51189e+07	14.7113	13.13	1	4	4	16	434	48.1317	8.22119
Q9NZB2	Constitutive coactivator of PPAR-gamma-like protein 1 OS=Homo sapiens GN=FAM120A PE=1 SV=2 - [F120A_HUMAN]	2.48329e+07	66.5565	8.23	1	6	6	30	1118	121.811	8.88037
Q9Y5Z4	Heme-binding protein 2 OS=Homo sapiens GN=HEBP2 PE=1 SV=1 - [HEBP2_HUMAN]	2.47368e+07	84.3812	23.9	1	4	4	29	205	22.8612	4.62744
Q8IWA5	Choline transporter-like protein 2 OS=Homo sapiens GN=SLC44A2 PE=1 SV=3 - [CTL2_HUMAN]	2.46194e+07	23.1866	6.09	1	3	3	10	706	80.0705	8.57275
P62070	Ras-related protein R-Ras2 OS=Homo sapiens GN=RRAS2 PE=1 SV=1 - [RRAS2_HUMAN]	2.46054e+07	70.9377	27.94	1	4	5	22	204	23.3847	6.01123
Q96HL8	SH3 domain-containing YSC84-like protein 1 OS=Homo sapiens GN=SH3YL1 PE=1 SV=1 - [SH3Y1_HUMAN]	2.45992e+07	22.322	7.31	1	2	2	9	342	37.1253	9.11475
Q9UFG5	UPF0449 protein C19orf25 OS=Homo sapiens GN=C19orf25 PE=1 SV=2 - [CS025_HUMAN]	2.44708e+07	34.7402	31.36	1	2	2	17	118	12.8696	5.07178
P62906	60S ribosomal protein L10a OS=Homo sapiens GN=RPL10A PE=1 SV=2 - [RL10A_HUMAN]	2.43777e+07	33.634	19.82	1	3	3	20	217	24.8155	9.93506
O75396	Vesicle-trafficking protein SEC22b OS=Homo sapiens GN=SEC22B PE=1 SV=4 - [SC22B_HUMAN]	2.42839e+07	57.2269	14.42	1	2	2	17	215	24.5775	6.91748
Q9UNZ2	NSFL1 cofactor p47 OS=Homo sapiens GN=NSFL1C PE=1 SV=2 - [NSF1C_HUMAN]	2.40978e+07	55.0938	29.19	1	7	7	21	370	40.5483	5.09717
P20061	Transcobalamin-1 OS=Homo sapiens GN=TCN1 PE=1 SV=2 - [TCO1_HUMAN]	2.39748e+07	32.0056	15.7	1	5	5	14	433	48.176	5.03369
P01871	Ig mu chain C region OS=Homo sapiens GN=IGHM PE=1 SV=3 - [IGHM_HUMAN]	2.39598e+07	56.1738	17.04	1	6	6	26	452	49.2755	6.771
Q495T6	Membrane metallo-endopeptidase-like 1 OS=Homo sapiens GN=MMEL1 PE=2 SV=2 - [MMEL1_HUMAN]	2.39355e+07	2.19687	2.05	1	2	2	2	779	89.3101	5.87158
P12259	Coagulation factor V OS=Homo sapiens GN=F5 PE=1 SV=4 - [FA5_HUMAN]	2.39159e+07	97.7277	8.86	1	15	15	47	2224	251.546	6.04932
P14550	Alcohol dehydrogenase [NADP(+)] OS=Homo sapiens GN=AKR1A1 PE=1 SV=3 - [AK1A1_HUMAN]	2.38809e+07	78.5182	30.15	1	8	8	29	325	36.5499	6.78564
P80748	Ig lambda chain V-III region LOI OS=Homo sapiens PE=1 SV=1 - [LV302_HUMAN]	2.3867e+07	17.1892	30.63	1	2	2	6	111	11.9278	5.08447
Q9Y673	Dolichyl-phosphate beta-glucosyltransferase OS=Homo sapiens GN=ALG5 PE=1 SV=1 - [ALG5_HUMAN]	2.38616e+07	25.4886	14.2	1	3	3	12	324	36.9224	9.27588
P21399	Cytoplasmic aconitate hydratase OS=Homo sapiens GN=ACO1 PE=1 SV=3 - [ACOC_HUMAN]	2.37404e+07	28.2898	11.7	1	7	7	14	889	98.3366	6.68311
Q8N0X7	Spartin OS=Homo sapiens GN=SPG20 PE=1 SV=1 - [SPG20_HUMAN]	2.37256e+07	25.8396	12.31	1	5	5	11	666	72.7878	5.90967
Q06210	Glutamine--fructose-6-phosphate aminotransferase [isomerizing] 1 OS=Homo sapiens GN=GFPT1 PE=1 SV=3 - [GFPT1_HUMAN]	2.37243e+07	93.171	20.74	1	9	9	30	699	78.7563	7.10791
O00303	Eukaryotic translation initiation factor 3 subunit F OS=Homo sapiens GN=EIF3F PE=1 SV=1 - [EIF3F_HUMAN]	2.36054e+07	39.0963	11.2	1	3	3	12	357	37.5402	5.45264
P17813	Endoglin OS=Homo sapiens GN=ENG PE=1 SV=2 - [EGLN_HUMAN]	2.34073e+07	33.2821	10.79	1	5	5	12	658	70.5331	6.60986
Q6IBS0	Twinfilin-2 OS=Homo sapiens GN=TWF2 PE=1 SV=2 - [TWF2_HUMAN]	2.33355e+07	25.0203	10.32	1	2	2	8	349	39.5233	6.84424
P61421	V-type proton ATPase subunit d 1 OS=Homo sapiens GN=ATP6V0D1 PE=1 SV=1 - [VA0D1_HUMAN]	2.29431e+07	32.7737	22.51	1	6	6	17	351	40.3032	4.99561
Q04637	Eukaryotic translation initiation factor 4 gamma 1 OS=Homo sapiens GN=EIF4G1 PE=1 SV=4 - [IF4G1_HUMAN]	2.27038e+07	65.9118	7.07	1	9	9	30	1599	175.382	5.32568
O75347	Tubulin-specific chaperone A OS=Homo sapiens GN=TBCA PE=1 SV=3 - [TBCA_HUMAN]	2.26898e+07	33.1434	24.07	1	3	3	11	108	12.8467	5.2876
Q9H0E2	Toll-interacting protein OS=Homo sapiens GN=TOLLIP PE=1 SV=1 - [TOLIP_HUMAN]	2.26752e+07	26.5091	8.39	1	2	2	10	274	30.2622	5.97314
P51570	Galactokinase OS=Homo sapiens GN=GALK1 PE=1 SV=1 - [GALK1_HUMAN]	22662384	43.6537	15.82	1	5	5	14	392	42.2456	6.45557
P02545	Prelamin-A/C OS=Homo sapiens GN=LMNA PE=1 SV=1 - [LMNA_HUMAN]	2.25782e+07	70.9348	9.94	1	5	5	30	664	74.0947	7.02002
Q96CS3	FAS-associated factor 2 OS=Homo sapiens GN=FAF2 PE=1 SV=2 - [FAF2_HUMAN]	2.23911e+07	14.1691	5.39	1	2	2	5	445	52.5905	5.61768
P16435	NADPH--cytochrome P450 reductase OS=Homo sapiens GN=POR PE=1 SV=2 - [NCPR_HUMAN]	2.2346e+07	31.198	8.12	1	4	4	12	677	76.6413	5.57959
P53621	Coatomer subunit alpha OS=Homo sapiens GN=COPA PE=1 SV=2 - [COPA_HUMAN]	2.22407e+07	82.4919	15.28	1	15	15	41	1224	138.258	7.66455
P07437	Tubulin beta chain OS=Homo sapiens GN=TUBB PE=1 SV=2 - [TBB5_HUMAN]	2.21849e+07	80.4897	20.5	1	2	7	35	444	49.639	4.89404
Q9UBQ5	Eukaryotic translation initiation factor 3 subunit K OS=Homo sapiens GN=EIF3K PE=1 SV=1 - [EIF3K_HUMAN]	2.21294e+07	29.642	11.47	1	2	2	12	218	25.0434	4.93213
P46940	Ras GTPase-activating-like protein IQGAP1 OS=Homo sapiens GN=IQGAP1 PE=1 SV=1 - [IQGA1_HUMAN]	2.20011e+07	207.561	22.03	1	24	24	80	1657	189.134	6.48096
Q14203	Dynactin subunit 1 OS=Homo sapiens GN=DCTN1 PE=1 SV=3 - [DCTN1_HUMAN]	2.19707e+07	47.8206	8.14	1	8	8	19	1278	141.607	5.80811
Q9Y6E0	Serine/threonine-protein kinase 24 OS=Homo sapiens GN=STK24 PE=1 SV=1 - [STK24_HUMAN]	2.19393e+07	20.127	10.61	1	4	4	8	443	49.2773	5.69385
Q9H4A5	Golgi phosphoprotein 3-like OS=Homo sapiens GN=GOLPH3L PE=1 SV=1 - [GLP3L_HUMAN]	2.1878e+07	25.5523	18.6	1	4	4	10	285	32.747	5.8335
O00391	Sulfhydryl oxidase 1 OS=Homo sapiens GN=QSOX1 PE=1 SV=3 - [QSOX1_HUMAN]	2.18615e+07	74.5665	10.04	1	6	6	29	747	82.5255	8.92432
P68371	Tubulin beta-4B chain OS=Homo sapiens GN=TUBB4B PE=1 SV=1 - [TBB4B_HUMAN]	2.17251e+07	64.7688	20.45	1	2	7	28	445	49.799	4.89404
P61978	Heterogeneous nuclear ribonucleoprotein K OS=Homo sapiens GN=HNRNPK PE=1 SV=1 - [HNRPK_HUMAN]	2.1653e+07	66.1072	16.63	1	5	5	25	463	50.9444	5.5415
P13861	cAMP-dependent protein kinase type II-alpha regulatory subunit OS=Homo sapiens GN=PRKAR2A PE=1 SV=2 - [KAP2_HUMAN]	2.15462e+07	21.4489	5.69	1	2	2	9	404	45.49	5.07178
P63208	S-phase kinase-associated protein 1 OS=Homo sapiens GN=SKP1 PE=1 SV=2 - [SKP1_HUMAN]	2.15141e+07	57.8307	30.67	1	4	4	20	163	18.6462	4.53857
Q13596	Sorting nexin-1 OS=Homo sapiens GN=SNX1 PE=1 SV=3 - [SNX1_HUMAN]	2.13616e+07	62.179	18.77	1	8	8	27	522	59.0331	5.14795
Q5JRA6	Melanoma inhibitory activity protein 3 OS=Homo sapiens GN=MIA3 PE=1 SV=1 - [MIA3_HUMAN]	2.12844e+07	50.5196	4.82	1	7	7	22	1907	213.57	4.84326
Q99614	Tetratricopeptide repeat protein 1 OS=Homo sapiens GN=TTC1 PE=1 SV=1 - [TTC1_HUMAN]	2.12744e+07	30.2063	13.01	1	2	2	9	292	33.5052	4.84326
P62910	60S ribosomal protein L32 OS=Homo sapiens GN=RPL32 PE=1 SV=2 - [RL32_HUMAN]	2.12566e+07	38.6792	17.78	1	2	2	13	135	15.8498	11.3267
Q99613	Eukaryotic translation initiation factor 3 subunit C OS=Homo sapiens GN=EIF3C PE=1 SV=1 - [EIF3C_HUMAN]	2.12422e+07	32.8116	7.45	2	6	6	14	913	105.278	5.68115
Q99816	Tumor susceptibility gene 101 protein OS=Homo sapiens GN=TSG101 PE=1 SV=2 - [TS101_HUMAN]	2.10792e+07	10.7186	6.67	1	2	2	6	390	43.9165	6.45557
P81605	Dermcidin OS=Homo sapiens GN=DCD PE=1 SV=2 - [DCD_HUMAN]	2.10248e+07	22.5418	12.73	1	2	2	8	110	11.2768	6.53662
O14737	Programmed cell death protein 5 OS=Homo sapiens GN=PDCD5 PE=1 SV=3 - [PDCD5_HUMAN]	2.09797e+07	15.6326	28	1	3	3	8	125	14.2763	6.03662
O43324	Eukaryotic translation elongation factor 1 epsilon-1 OS=Homo sapiens GN=EEF1E1 PE=1 SV=1 - [MCA3_HUMAN]	2.08805e+07	9.87174	11.49	1	2	2	6	174	19.7983	8.54346
P61158	Actin-related protein 3 OS=Homo sapiens GN=ACTR3 PE=1 SV=3 - [ARP3_HUMAN]	2.08752e+07	37.5031	11.48	1	3	3	15	418	47.341	5.88428
Q15599	Na(+)/H(+) exchange regulatory cofactor NHE-RF2 OS=Homo sapiens GN=SLC9A3R2 PE=1 SV=2 - [NHRF2_HUMAN]	2.07975e+07	35.1386	22.55	1	5	5	15	337	37.391	7.92822
Q13183	Solute carrier family 13 member 2 OS=Homo sapiens GN=SLC13A2 PE=2 SV=1 - [S13A2_HUMAN]	2.07784e+07	63.4839	8.95	1	4	4	28	592	64.368	7.00537
P62330	ADP-ribosylation factor 6 OS=Homo sapiens GN=ARF6 PE=1 SV=2 - [ARF6_HUMAN]	2.07618e+07	25.8719	20.57	1	3	3	11	175	20.0694	8.95361
P30048	Thioredoxin-dependent peroxide reductase, mitochondrial OS=Homo sapiens GN=PRDX3 PE=1 SV=3 - [PRDX3_HUMAN]	2.0732e+07	12.9868	9.77	1	2	2	5	256	27.6752	7.78174
O60784	Target of Myb protein 1 OS=Homo sapiens GN=TOM1 PE=1 SV=2 - [TOM1_HUMAN]	2.07221e+07	44.6149	14.23	1	5	5	15	492	53.7849	4.70361
Q9BRA2	Thioredoxin domain-containing protein 17 OS=Homo sapiens GN=TXNDC17 PE=1 SV=1 - [TXD17_HUMAN]	2.06435e+07	5.1554	18.7	1	2	2	4	123	13.9318	5.51611
Q9H173	Nucleotide exchange factor SIL1 OS=Homo sapiens GN=SIL1 PE=1 SV=1 - [SIL1_HUMAN]	2.06118e+07	57.0395	13.45	1	6	6	23	461	52.052	5.36377
O00159	Unconventional myosin-Ic OS=Homo sapiens GN=MYO1C PE=1 SV=4 - [MYO1C_HUMAN]	2.05802e+07	76.5994	13.83	1	10	10	32	1063	121.606	9.40771
Q5VZK9	Leucine-rich repeat-containing protein 16A OS=Homo sapiens GN=LRRC16A PE=1 SV=1 - [LR16A_HUMAN]	2.05278e+07	32.856	5.69	1	7	7	17	1371	151.462	7.85498
P43034	Platelet-activating factor acetylhydrolase IB subunit alpha OS=Homo sapiens GN=PAFAH1B1 PE=1 SV=2 - [LIS1_HUMAN]	2.04244e+07	16.1897	5.37	1	1	2	11	410	46.6082	7.37158
P21796	Voltage-dependent anion-selective channel protein 1 OS=Homo sapiens GN=VDAC1 PE=1 SV=2 - [VDAC1_HUMAN]	2.03998e+07	44.505	31.1	1	6	6	19	283	30.7536	8.54346
P62244	40S ribosomal protein S15a OS=Homo sapiens GN=RPS15A PE=1 SV=2 - [RS15A_HUMAN]	2.03884e+07	45.5163	24.62	1	3	3	18	130	14.83	10.1255
Q8WUM4	Programmed cell death 6-interacting protein OS=Homo sapiens GN=PDCD6IP PE=1 SV=1 - [PDC6I_HUMAN]	2.03314e+07	45.275	7.26	1	5	5	16	868	95.9631	6.52197
Q9NR19	Acetyl-coenzyme A synthetase, cytoplasmic OS=Homo sapiens GN=ACSS2 PE=1 SV=1 - [ACSA_HUMAN]	2.03028e+07	47.222	9.56	1	5	5	16	701	78.5291	6.45557
Q16543	Hsp90 co-chaperone Cdc37 OS=Homo sapiens GN=CDC37 PE=1 SV=1 - [CDC37_HUMAN]	2.01807e+07	33.8745	12.96	1	3	3	12	378	44.44	5.24951
P04233	HLA class II histocompatibility antigen gamma chain OS=Homo sapiens GN=CD74 PE=1 SV=3 - [HG2A_HUMAN]	2.00843e+07	24.1926	8.78	1	3	3	7	296	33.4937	8.44092
O75083	WD repeat-containing protein 1 OS=Homo sapiens GN=WDR1 PE=1 SV=4 - [WDR1_HUMAN]	1.97791e+07	34.9877	13.7	1	5	5	12	606	66.1519	6.65381
Q15149	Plectin OS=Homo sapiens GN=PLEC PE=1 SV=3 - [PLEC_HUMAN]	1.97043e+07	22.8924	1.88	1	5	6	10	4684	531.466	5.96045
P50995	Annexin A11 OS=Homo sapiens GN=ANXA11 PE=1 SV=1 - [ANX11_HUMAN]	1.97022e+07	50.7957	10.89	1	4	4	20	505	54.3551	7.6499
O15031	Plexin-B2 OS=Homo sapiens GN=PLXNB2 PE=1 SV=3 - [PLXB2_HUMAN]	1.96675e+07	62.9561	5.82	1	8	8	25	1838	204.997	6.23975
Q9BQ13	BTB/POZ domain-containing protein KCTD14 OS=Homo sapiens GN=KCTD14 PE=1 SV=2 - [KCD14_HUMAN]	1.96535e+07	7.06834	20	1	4	4	5	255	29.572	8.5874
P31948	Stress-induced-phosphoprotein 1 OS=Homo sapiens GN=STIP1 PE=1 SV=1 - [STIP1_HUMAN]	1.96159e+07	29.6435	8.84	1	4	4	15	543	62.5994	6.80029
P06702	Protein S100-A9 OS=Homo sapiens GN=S100A9 PE=1 SV=1 - [S10A9_HUMAN]	1.95745e+07	19.7179	43.86	1	4	4	17	114	13.2335	6.12549
Q9Y2I8	WD repeat-containing protein 37 OS=Homo sapiens GN=WDR37 PE=1 SV=2 - [WDR37_HUMAN]	1.9444e+07	52.8225	8.1	1	3	3	16	494	54.6315	7.2251
Q13188	Serine/threonine-protein kinase 3 OS=Homo sapiens GN=STK3 PE=1 SV=2 - [STK3_HUMAN]	1.93805e+07	27.9388	8.96	1	4	4	15	491	56.265	5.23682
Q9H6V9	Lipid droplet-associated hydrolase OS=Homo sapiens GN=LDAH PE=1 SV=1 - [LDAH_HUMAN]	1.93776e+07	30.9371	7.38	1	2	2	12	325	37.2942	6.53662
P63172	Dynein light chain Tctex-type 1 OS=Homo sapiens GN=DYNLT1 PE=1 SV=1 - [DYLT1_HUMAN]	1.9373e+07	10.7742	30.09	1	2	2	9	113	12.444	5.08447
Q6ZQN7	Solute carrier organic anion transporter family member 4C1 OS=Homo sapiens GN=SLCO4C1 PE=1 SV=1 - [SO4C1_HUMAN]	1.93217e+07	45.979	13.4	1	6	6	14	724	78.8968	7.53271
P00558	Phosphoglycerate kinase 1 OS=Homo sapiens GN=PGK1 PE=1 SV=3 - [PGK1_HUMAN]	1.9295e+07	47.8018	26.14	1	7	7	16	417	44.5861	8.104
P14927	Cytochrome b-c1 complex subunit 7 OS=Homo sapiens GN=UQCRB PE=1 SV=2 - [QCR7_HUMAN]	1.92739e+07	31.6161	34.23	1	3	3	11	111	13.522	8.77783
Q8N392	Rho GTPase-activating protein 18 OS=Homo sapiens GN=ARHGAP18 PE=1 SV=3 - [RHG18_HUMAN]	1.9257e+07	53.5386	25.79	1	10	10	21	663	74.9299	6.44287
Q14165	Malectin OS=Homo sapiens GN=MLEC PE=1 SV=1 - [MLEC_HUMAN]	1.92387e+07	33.8184	23.29	1	6	6	13	292	32.2136	5.41455
Q9Y394	Dehydrogenase/reductase SDR family member 7 OS=Homo sapiens GN=DHRS7 PE=1 SV=1 - [DHRS7_HUMAN]	1.92038e+07	34.2755	14.16	1	4	4	14	339	38.2741	8.32373
Q6PKG0	La-related protein 1 OS=Homo sapiens GN=LARP1 PE=1 SV=2 - [LARP1_HUMAN]	1.92011e+07	23.9716	2.74	1	2	2	10	1096	123.434	8.82178
Q12841	Follistatin-related protein 1 OS=Homo sapiens GN=FSTL1 PE=1 SV=1 - [FSTL1_HUMAN]	1.91191e+07	18.3498	24.68	1	6	6	12	308	34.9629	5.51611
O14672	Disintegrin and metalloproteinase domain-containing protein 10 OS=Homo sapiens GN=ADAM10 PE=1 SV=1 - [ADA10_HUMAN]	1.90818e+07	3.59059	4.81	1	3	3	8	748	84.0877	7.76709
Q96A33	Coiled-coil domain-containing protein 47 OS=Homo sapiens GN=CCDC47 PE=1 SV=1 - [CCD47_HUMAN]	1.90416e+07	25.0259	16.77	1	6	6	13	483	55.8383	4.86865
P02686	Myelin basic protein OS=Homo sapiens GN=MBP PE=1 SV=3 - [MBP_HUMAN]	1.8878e+07	66.3472	23.36	1	3	3	18	304	33.0973	9.78857
P30626	Sorcin OS=Homo sapiens GN=SRI PE=1 SV=1 - [SORCN_HUMAN]	1.88739e+07	24.9446	26.77	1	4	4	11	198	21.6624	5.59229
P17936	Insulin-like growth factor-binding protein 3 OS=Homo sapiens GN=IGFBP3 PE=1 SV=2 - [IBP3_HUMAN]	1.87923e+07	36.8769	8.59	1	2	2	16	291	31.6537	8.68994
Q15181	Inorganic pyrophosphatase OS=Homo sapiens GN=PPA1 PE=1 SV=2 - [IPYR_HUMAN]	1.87509e+07	51.8997	36.33	1	6	6	21	289	32.6392	5.85889
P84095	Rho-related GTP-binding protein RhoG OS=Homo sapiens GN=RHOG PE=1 SV=1 - [RHOG_HUMAN]	1.8739e+07	56.3842	33.51	1	5	5	25	191	21.2949	8.11865
O43237	Cytoplasmic dynein 1 light intermediate chain 2 OS=Homo sapiens GN=DYNC1LI2 PE=1 SV=1 - [DC1L2_HUMAN]	1.87239e+07	18.0964	5.08	1	2	2	7	492	54.0655	6.37939
Q9Y653	G-protein coupled receptor 56 OS=Homo sapiens GN=GPR56 PE=1 SV=2 - [GPR56_HUMAN]	1.87117e+07	45.2179	7.36	1	3	3	16	693	77.6882	8.48486
P48739	Phosphatidylinositol transfer protein beta isoform OS=Homo sapiens GN=PITPNB PE=1 SV=2 - [PIPNB_HUMAN]	1.86803e+07	21.6288	17.34	1	4	4	10	271	31.5199	6.87354
P0DJI8	Serum amyloid A-1 protein OS=Homo sapiens GN=SAA1 PE=1 SV=1 - [SAA1_HUMAN]	1.86027e+07	84.7394	40.98	1	4	4	24	122	13.5235	6.78564
Q15758	Neutral amino acid transporter B(0) OS=Homo sapiens GN=SLC1A5 PE=1 SV=2 - [AAAT_HUMAN]	1.85773e+07	34.8253	7.95	1	3	3	16	541	56.5623	5.47803
Q8N6T3	ADP-ribosylation factor GTPase-activating protein 1 OS=Homo sapiens GN=ARFGAP1 PE=1 SV=2 - [ARFG1_HUMAN]	1.85095e+07	35.1508	8.37	1	2	2	10	406	44.6403	5.65576
O00233	26S proteasome non-ATPase regulatory subunit 9 OS=Homo sapiens GN=PSMD9 PE=1 SV=3 - [PSMD9_HUMAN]	18481619	19.9035	21.97	1	4	4	10	223	24.6665	6.94678
Q9NRY5	Protein FAM114A2 OS=Homo sapiens GN=FAM114A2 PE=1 SV=4 - [F1142_HUMAN]	1.83622e+07	73.8444	20.2	1	7	7	25	505	55.4342	4.88135
O76003	Glutaredoxin-3 OS=Homo sapiens GN=GLRX3 PE=1 SV=2 - [GLRX3_HUMAN]	1.83224e+07	27.4969	13.73	1	4	4	11	335	37.4082	5.38916
Q04760	Lactoylglutathione lyase OS=Homo sapiens GN=GLO1 PE=1 SV=4 - [LGUL_HUMAN]	1.81772e+07	30.0942	34.24	1	5	5	15	184	20.7642	5.31299
Q92597	Protein NDRG1 OS=Homo sapiens GN=NDRG1 PE=1 SV=1 - [NDRG1_HUMAN]	18110966	33.4423	14.21	1	3	3	18	394	42.8077	5.8208
P15144	Aminopeptidase N OS=Homo sapiens GN=ANPEP PE=1 SV=4 - [AMPN_HUMAN]	1.80607e+07	34.8543	8.58	1	7	7	15	967	109.471	5.47803
Q9H6S3	Epidermal growth factor receptor kinase substrate 8-like protein 2 OS=Homo sapiens GN=EPS8L2 PE=1 SV=2 - [ES8L2_HUMAN]	1.79652e+07	32.5961	11.89	1	6	6	13	715	80.5701	6.84424
O75352	Mannose-P-dolichol utilization defect 1 protein OS=Homo sapiens GN=MPDU1 PE=1 SV=2 - [MPU1_HUMAN]	1.79364e+07	5.0104	9.72	1	2	2	4	247	26.6205	8.93896
Q8N129	Protein canopy homolog 4 OS=Homo sapiens GN=CNPY4 PE=2 SV=1 - [CNPY4_HUMAN]	1.79143e+07	28.6813	14.52	1	3	3	10	248	28.2919	4.64014
P20618	Proteasome subunit beta type-1 OS=Homo sapiens GN=PSMB1 PE=1 SV=2 - [PSB1_HUMAN]	17907102	18.0596	19.92	1	4	4	10	241	26.4724	8.1333
Q8N2S1	Latent-transforming growth factor beta-binding protein 4 OS=Homo sapiens GN=LTBP4 PE=1 SV=2 - [LTBP4_HUMAN]	1.76246e+07	57.8179	10.47	1	11	11	26	1624	173.32	5.42725
Q13444	Disintegrin and metalloproteinase domain-containing protein 15 OS=Homo sapiens GN=ADAM15 PE=1 SV=4 - [ADA15_HUMAN]	1.76218e+07	28.5912	8.57	1	5	5	13	863	92.8992	6.72705
Q8N9N7	Leucine-rich repeat-containing protein 57 OS=Homo sapiens GN=LRRC57 PE=1 SV=1 - [LRC57_HUMAN]	1.7487e+07	21.3933	19.67	1	4	4	10	239	26.7373	8.42627
Q8NBJ4	Golgi membrane protein 1 OS=Homo sapiens GN=GOLM1 PE=1 SV=1 - [GOLM1_HUMAN]	1.74513e+07	42.626	20.7	1	6	6	20	401	45.3058	4.97021
P09455	Retinol-binding protein 1 OS=Homo sapiens GN=RBP1 PE=1 SV=2 - [RET1_HUMAN]	1.72121e+07	16.0279	24.44	1	3	3	10	135	15.8399	5.10986
P46108	Adapter molecule crk OS=Homo sapiens GN=CRK PE=1 SV=2 - [CRK_HUMAN]	1.72005e+07	45.2746	21.71	1	5	5	17	304	33.81	5.5542
Q96S97	Myeloid-associated differentiation marker OS=Homo sapiens GN=MYADM PE=1 SV=2 - [MYADM_HUMAN]	1.71149e+07	17.7065	9.01	1	2	2	8	322	35.2503	8.14795
Q13283	Ras GTPase-activating protein-binding protein 1 OS=Homo sapiens GN=G3BP1 PE=1 SV=1 - [G3BP1_HUMAN]	1.70571e+07	64.3915	16.95	1	5	5	21	466	52.1321	5.51611
P62760	Visinin-like protein 1 OS=Homo sapiens GN=VSNL1 PE=1 SV=2 - [VISL1_HUMAN]	1.69802e+07	97.454	46.07	1	7	7	32	191	22.128	5.14795
P52209	6-phosphogluconate dehydrogenase, decarboxylating OS=Homo sapiens GN=PGD PE=1 SV=3 - [6PGD_HUMAN]	1.68754e+07	32.9706	14.08	1	4	4	14	483	53.106	7.2251
Q8N128	Protein FAM177A1 OS=Homo sapiens GN=FAM177A1 PE=1 SV=1 - [F177A_HUMAN]	1.68565e+07	29.9303	22.54	1	3	3	11	213	23.7424	4.44971
Q6IAN0	Dehydrogenase/reductase SDR family member 7B OS=Homo sapiens GN=DHRS7B PE=1 SV=2 - [DRS7B_HUMAN]	1.68489e+07	31.0135	8.92	1	2	2	9	325	35.0966	9.5542
Q9Y2J8	Protein-arginine deiminase type-2 OS=Homo sapiens GN=PADI2 PE=1 SV=2 - [PADI2_HUMAN]	1.68209e+07	9.2668	5.26	1	3	3	5	665	75.5153	5.59229
O60262	Guanine nucleotide-binding protein G(I)/G(S)/G(O) subunit gamma-7 OS=Homo sapiens GN=GNG7 PE=1 SV=1 - [GBG7_HUMAN]	1.68049e+07	16.2324	26.47	1	2	2	8	68	7.51696	8.51416
P46459	Vesicle-fusing ATPase OS=Homo sapiens GN=NSF PE=1 SV=3 - [NSF_HUMAN]	1.67757e+07	56.3797	10.08	1	6	6	18	744	82.5421	6.94678
Q9UM54	Unconventional myosin-VI OS=Homo sapiens GN=MYO6 PE=1 SV=4 - [MYO6_HUMAN]	1.67605e+07	110.28	11.21	1	12	12	39	1294	149.596	8.52881
P02511	Alpha-crystallin B chain OS=Homo sapiens GN=CRYAB PE=1 SV=2 - [CRYAB_HUMAN]	1.67075e+07	4.83117	12	1	2	2	2	175	20.1464	7.32764
P09758	Tumor-associated calcium signal transducer 2 OS=Homo sapiens GN=TACSTD2 PE=1 SV=3 - [TACD2_HUMAN]	1.66867e+07	41.3762	9.91	1	2	2	12	323	35.6866	8.86572
O75674	TOM1-like protein 1 OS=Homo sapiens GN=TOM1L1 PE=1 SV=2 - [TM1L1_HUMAN]	1.66852e+07	35.4153	9.87	1	4	4	15	476	52.9557	5.23682
Q96G97	Seipin OS=Homo sapiens GN=BSCL2 PE=1 SV=3 - [BSCL2_HUMAN]	1.66532e+07	18.8931	4.27	1	2	2	8	398	44.3642	5.17334
O94874	E3 UFM1-protein ligase 1 OS=Homo sapiens GN=UFL1 PE=1 SV=2 - [UFL1_HUMAN]	1.65732e+07	36.2781	11.84	1	6	7	15	794	89.5398	6.78564
Q9HD15	Steroid receptor RNA activator 1 OS=Homo sapiens GN=SRA1 PE=1 SV=1 - [SRA1_HUMAN]	1.64725e+07	30.5314	10.17	1	2	2	11	236	25.6569	7.03467
P07384	Calpain-1 catalytic subunit OS=Homo sapiens GN=CAPN1 PE=1 SV=1 - [CAN1_HUMAN]	1.6452e+07	35.4778	8.12	1	5	5	12	714	81.8382	5.66846
P05155	Plasma protease C1 inhibitor OS=Homo sapiens GN=SERPING1 PE=1 SV=2 - [IC1_HUMAN]	1.6439e+07	12.9165	4.2	1	2	2	5	500	55.1194	6.55127
P58107	Epiplakin OS=Homo sapiens GN=EPPK1 PE=1 SV=2 - [EPIPL_HUMAN]	1.62391e+07	41.9056	7.52	1	4	5	13	5090	555.279	5.60498
O15254	Peroxisomal acyl-coenzyme A oxidase 3 OS=Homo sapiens GN=ACOX3 PE=1 SV=2 - [ACOX3_HUMAN]	1.62047e+07	67.524	14.14	1	6	6	23	700	77.5798	7.25439
Q9UGP8	Translocation protein SEC63 homolog OS=Homo sapiens GN=SEC63 PE=1 SV=2 - [SEC63_HUMAN]	1.61944e+07	16.8236	4.61	1	2	2	6	760	87.9416	5.31299
P80723	Brain acid soluble protein 1 OS=Homo sapiens GN=BASP1 PE=1 SV=2 - [BASP1_HUMAN]	1.61847e+07	46.1524	35.68	1	3	3	18	227	22.68	4.62744
Q9Y678	Coatomer subunit gamma-1 OS=Homo sapiens GN=COPG1 PE=1 SV=1 - [COPG1_HUMAN]	1.61562e+07	87.7299	23.11	1	13	13	36	874	97.6555	5.46533
P09110	3-ketoacyl-CoA thiolase, peroxisomal OS=Homo sapiens GN=ACAA1 PE=1 SV=2 - [THIK_HUMAN]	1.60851e+07	86.9972	26.89	1	6	6	36	424	44.2639	8.44092
P35998	26S protease regulatory subunit 7 OS=Homo sapiens GN=PSMC2 PE=1 SV=3 - [PRS7_HUMAN]	1.6036e+07	24.9099	12.24	1	4	4	13	433	48.6031	5.94775
P23381	Tryptophan--tRNA ligase, cytoplasmic OS=Homo sapiens GN=WARS PE=1 SV=2 - [SYWC_HUMAN]	1.57561e+07	2.3957	7.01	1	2	2	3	471	53.1316	6.22705
P28066	Proteasome subunit alpha type-5 OS=Homo sapiens GN=PSMA5 PE=1 SV=3 - [PSA5_HUMAN]	1.57437e+07	9.10312	22.41	1	4	4	9	241	26.3942	4.79248
Q96QK1	Vacuolar protein sorting-associated protein 35 OS=Homo sapiens GN=VPS35 PE=1 SV=2 - [VPS35_HUMAN]	1.56297e+07	40.4906	8.79	1	5	5	15	796	91.6489	5.49072
O00499	Myc box-dependent-interacting protein 1 OS=Homo sapiens GN=BIN1 PE=1 SV=1 - [BIN1_HUMAN]	1.56e+07	49.5449	11.64	1	4	4	16	593	64.6594	5.05908
Q9NRM0	Solute carrier family 2, facilitated glucose transporter member 9 OS=Homo sapiens GN=SLC2A9 PE=1 SV=2 - [GTR9_HUMAN]	1.55831e+07	30.4212	6.48	1	3	3	11	540	58.6643	8.89502
P31937	3-hydroxyisobutyrate dehydrogenase, mitochondrial OS=Homo sapiens GN=HIBADH PE=1 SV=2 - [3HIDH_HUMAN]	1.55357e+07	21.4405	10.42	1	2	2	6	336	35.3058	8.1333
Q8IZP9	Adhesion G-protein coupled receptor G2 OS=Homo sapiens GN=ADGRG2 PE=1 SV=2 - [AGRG2_HUMAN]	1.55352e+07	39.5823	2.36	1	2	2	16	1017	111.521	7.54736
Q92575	UBX domain-containing protein 4 OS=Homo sapiens GN=UBXN4 PE=1 SV=2 - [UBXN4_HUMAN]	1.55157e+07	30.6194	13.98	1	3	3	12	508	56.7427	6.37939
Q3YEC7	Rab-like protein 6 OS=Homo sapiens GN=RABL6 PE=1 SV=2 - [RABL6_HUMAN]	1.54395e+07	17.802	3.43	1	2	2	8	729	79.4996	5.22412
P49189	4-trimethylaminobutyraldehyde dehydrogenase OS=Homo sapiens GN=ALDH9A1 PE=1 SV=3 - [AL9A1_HUMAN]	1.54133e+07	10.3266	6.88	1	3	3	5	494	53.767	5.87158
Q14204	Cytoplasmic dynein 1 heavy chain 1 OS=Homo sapiens GN=DYNC1H1 PE=1 SV=5 - [DYHC1_HUMAN]	1.53946e+07	113.798	10.57	1	38	38	54	4646	532.072	6.40479
Q9UBS3	DnaJ homolog subfamily B member 9 OS=Homo sapiens GN=DNAJB9 PE=1 SV=1 - [DNJB9_HUMAN]	1.53877e+07	17.7008	17.04	1	3	3	7	223	25.5022	8.26514
Q13510	Acid ceramidase OS=Homo sapiens GN=ASAH1 PE=1 SV=5 - [ASAH1_HUMAN]	1.53632e+07	24.4887	12.66	1	4	4	13	395	44.6308	7.62061
P39023	60S ribosomal protein L3 OS=Homo sapiens GN=RPL3 PE=1 SV=2 - [RL3_HUMAN]	1.51897e+07	2.10471	15.63	1	4	4	11	403	46.0798	10.1841
P63098	Calcineurin subunit B type 1 OS=Homo sapiens GN=PPP3R1 PE=1 SV=2 - [CANB1_HUMAN]	1.51806e+07	32.7578	12.94	1	2	2	11	170	19.2876	4.80518
Q9UQ80	Proliferation-associated protein 2G4 OS=Homo sapiens GN=PA2G4 PE=1 SV=3 - [PA2G4_HUMAN]	1.51056e+07	9.03693	7.36	1	2	2	4	394	43.7592	6.55127
Q13347	Eukaryotic translation initiation factor 3 subunit I OS=Homo sapiens GN=EIF3I PE=1 SV=1 - [EIF3I_HUMAN]	1.51003e+07	4.18349	6.46	1	2	2	6	325	36.4786	5.64307
Q13813	Spectrin alpha chain, non-erythrocytic 1 OS=Homo sapiens GN=SPTAN1 PE=1 SV=3 - [SPTN1_HUMAN]	1.50731e+07	91.7458	13.47	1	24	24	51	2472	284.364	5.35107
P10092	Calcitonin gene-related peptide 2 OS=Homo sapiens GN=CALCB PE=1 SV=1 - [CALCB_HUMAN]	1.50068e+07	40.9278	22.05	1	2	2	15	127	13.6971	10.0815
P54578	Ubiquitin carboxyl-terminal hydrolase 14 OS=Homo sapiens GN=USP14 PE=1 SV=3 - [UBP14_HUMAN]	1.50023e+07	11.5251	7.49	1	2	2	4	494	56.033	5.30029
P54725	UV excision repair protein RAD23 homolog A OS=Homo sapiens GN=RAD23A PE=1 SV=1 - [RD23A_HUMAN]	1.49261e+07	36.0637	15.43	1	3	3	16	363	39.5847	4.57666
Q92882	Osteoclast-stimulating factor 1 OS=Homo sapiens GN=OSTF1 PE=1 SV=2 - [OSTF1_HUMAN]	1.48864e+07	28.5044	26.64	1	4	4	13	214	23.7719	5.68115
O00194	Ras-related protein Rab-27B OS=Homo sapiens GN=RAB27B PE=1 SV=4 - [RB27B_HUMAN]	1.48493e+07	24.9476	17.89	1	2	3	10	218	24.5922	5.51611
Q7Z4W1	L-xylulose reductase OS=Homo sapiens GN=DCXR PE=1 SV=2 - [DCXR_HUMAN]	1.47853e+07	4.74617	8.61	1	2	2	2	244	25.8966	8.104
Q04323	UBX domain-containing protein 1 OS=Homo sapiens GN=UBXN1 PE=1 SV=2 - [UBXN1_HUMAN]	1.47662e+07	40.4609	20.2	1	3	3	13	297	33.3049	5.24951
O95436	Sodium-dependent phosphate transport protein 2B OS=Homo sapiens GN=SLC34A2 PE=1 SV=3 - [NPT2B_HUMAN]	1.47515e+07	42.5367	3.91	1	2	2	12	690	75.7096	8.14795
Q9UQB8	Brain-specific angiogenesis inhibitor 1-associated protein 2 OS=Homo sapiens GN=BAIAP2 PE=1 SV=1 - [BAIP2_HUMAN]	1.46127e+07	41.8041	9.96	1	4	4	18	552	60.8296	8.89502
Q99460	26S proteasome non-ATPase regulatory subunit 1 OS=Homo sapiens GN=PSMD1 PE=1 SV=2 - [PSMD1_HUMAN]	1.46102e+07	7.06098	3.25	1	2	2	4	953	105.769	5.38916
P19404	NADH dehydrogenase [ubiquinone] flavoprotein 2, mitochondrial OS=Homo sapiens GN=NDUFV2 PE=1 SV=2 - [NDUV2_HUMAN]	1.46018e+07	24.5127	28.11	1	5	5	10	249	27.374	8.06006
Q14376	UDP-glucose 4-epimerase OS=Homo sapiens GN=GALE PE=1 SV=2 - [GALE_HUMAN]	1.45828e+07	16.137	14.37	1	3	3	7	348	38.2573	6.72705
Q8NE71	ATP-binding cassette sub-family F member 1 OS=Homo sapiens GN=ABCF1 PE=1 SV=2 - [ABCF1_HUMAN]	1.45146e+07	7.95797	4.38	1	2	2	5	845	95.8665	6.80029
P43652	Afamin OS=Homo sapiens GN=AFM PE=1 SV=1 - [AFAM_HUMAN]	1.44715e+07	23.299	5.01	1	2	2	9	599	69.024	5.89697
Q14157	Ubiquitin-associated protein 2-like OS=Homo sapiens GN=UBAP2L PE=1 SV=2 - [UBP2L_HUMAN]	1.44441e+07	36.3867	5.8	1	4	4	15	1087	114.465	7.10791
Q9Y5X3	Sorting nexin-5 OS=Homo sapiens GN=SNX5 PE=1 SV=1 - [SNX5_HUMAN]	1.4419e+07	22.2602	12.38	1	4	4	9	404	46.7872	6.75635
O14579	Coatomer subunit epsilon OS=Homo sapiens GN=COPE PE=1 SV=3 - [COPE_HUMAN]	1.43414e+07	13.0618	13.96	1	4	4	8	308	34.4603	5.12256
O95630	STAM-binding protein OS=Homo sapiens GN=STAMBP PE=1 SV=1 - [STABP_HUMAN]	1.4312e+07	3.69791	4.95	1	2	2	3	424	48.0466	6.29053
P16333	Cytoplasmic protein NCK1 OS=Homo sapiens GN=NCK1 PE=1 SV=1 - [NCK1_HUMAN]	1.42412e+07	9.86476	8.75	1	3	3	6	377	42.8374	6.46826
O15144	Actin-related protein 2/3 complex subunit 2 OS=Homo sapiens GN=ARPC2 PE=1 SV=1 - [ARPC2_HUMAN]	1.41701e+07	8.0199	13.67	1	4	4	7	300	34.3115	7.35693
P51159	Ras-related protein Rab-27A OS=Homo sapiens GN=RAB27A PE=1 SV=3 - [RB27A_HUMAN]	1.40975e+07	29.9505	15.38	1	2	3	11	221	24.8523	5.22412
Q9UHG2	ProSAAS OS=Homo sapiens GN=PCSK1N PE=1 SV=1 - [PCSK1_HUMAN]	1.40847e+07	49.5859	18.46	1	3	3	15	260	27.3558	6.62451
P36269	Gamma-glutamyltransferase 5 OS=Homo sapiens GN=GGT5 PE=1 SV=2 - [GGT5_HUMAN]	1.40442e+07	57.3978	6.66	1	3	3	17	586	62.2223	7.54736
Q8TCJ2	Dolichyl-diphosphooligosaccharide--protein glycosyltransferase subunit STT3B OS=Homo sapiens GN=STT3B PE=1 SV=1 - [STT3B_HUMAN]	1.39607e+07	7.09995	2.3	1	2	2	4	826	93.6137	8.90967
P16422	Epithelial cell adhesion molecule OS=Homo sapiens GN=EPCAM PE=1 SV=2 - [EPCAM_HUMAN]	1.39573e+07	26.457	21.97	1	4	4	11	314	34.9097	7.45947
Q9NXU5	ADP-ribosylation factor-like protein 15 OS=Homo sapiens GN=ARL15 PE=1 SV=1 - [ARL15_HUMAN]	1.3867e+07	27.6596	19.61	1	3	3	8	204	22.8615	5.63037
P14618	Pyruvate kinase PKM OS=Homo sapiens GN=PKM PE=1 SV=4 - [KPYM_HUMAN]	1.37168e+07	26.3644	18.46	1	7	7	13	531	57.9	7.84033
Q01518	Adenylyl cyclase-associated protein 1 OS=Homo sapiens GN=CAP1 PE=1 SV=5 - [CAP1_HUMAN]	1.3706e+07	25.2285	12.21	1	4	4	9	475	51.8687	8.06006
Q6UXI9	Nephronectin OS=Homo sapiens GN=NPNT PE=2 SV=3 - [NPNT_HUMAN]	1.36971e+07	39.1345	19.65	1	8	8	15	565	61.8662	8.33838
O15212	Prefoldin subunit 6 OS=Homo sapiens GN=PFDN6 PE=1 SV=1 - [PFD6_HUMAN]	1.35611e+07	15.2976	33.33	1	4	4	7	129	14.5738	8.88037
P61088	Ubiquitin-conjugating enzyme E2 N OS=Homo sapiens GN=UBE2N PE=1 SV=1 - [UBE2N_HUMAN]	1.33308e+07	4.38819	21.71	1	3	3	3	152	17.127	6.56592
Q9NZ08	Endoplasmic reticulum aminopeptidase 1 OS=Homo sapiens GN=ERAP1 PE=1 SV=3 - [ERAP1_HUMAN]	1.33032e+07	27.7191	5.21	1	4	4	13	941	107.166	6.45557
Q9UHD8	Septin-9 OS=Homo sapiens GN=SEPT9 PE=1 SV=2 - [SEPT9_HUMAN]	1.32425e+07	11.1465	5.12	1	2	2	5	586	65.3608	8.96826
P07195	L-lactate dehydrogenase B chain OS=Homo sapiens GN=LDHB PE=1 SV=2 - [LDHB_HUMAN]	1.32268e+07	46.9215	15.57	1	4	4	17	334	36.6151	6.04932
P15104	Glutamine synthetase OS=Homo sapiens GN=GLUL PE=1 SV=4 - [GLNA_HUMAN]	1.32171e+07	20.709	8.58	1	2	2	6	373	42.0373	6.88818
Q14152	Eukaryotic translation initiation factor 3 subunit A OS=Homo sapiens GN=EIF3A PE=1 SV=1 - [EIF3A_HUMAN]	1.31934e+07	32.4519	7.09	1	8	8	18	1382	166.468	6.78564
Q9NPF0	CD320 antigen OS=Homo sapiens GN=CD320 PE=1 SV=1 - [CD320_HUMAN]	1.31081e+07	7.57601	7.09	1	2	2	3	282	28.9721	4.75439
P26640	Valine--tRNA ligase OS=Homo sapiens GN=VARS PE=1 SV=4 - [SYVC_HUMAN]	1.30876e+07	27.9703	4.67	1	4	4	10	1264	140.387	7.59131
Q6QNY1	Biogenesis of lysosome-related organelles complex 1 subunit 2 OS=Homo sapiens GN=BLOC1S2 PE=1 SV=1 - [BL1S2_HUMAN]	1.30598e+07	14.8853	38.73	1	4	4	7	142	15.9511	4.85596
Q7L2H7	Eukaryotic translation initiation factor 3 subunit M OS=Homo sapiens GN=EIF3M PE=1 SV=1 - [EIF3M_HUMAN]	13040171	9.43781	7.75	1	2	2	4	374	42.4758	5.63037
P11441	Ubiquitin-like protein 4A OS=Homo sapiens GN=UBL4A PE=1 SV=1 - [UBL4A_HUMAN]	1.29811e+07	7.47418	15.29	1	2	2	3	157	17.7656	8.66064
Q6QNY0	Biogenesis of lysosome-related organelles complex 1 subunit 3 OS=Homo sapiens GN=BLOC1S3 PE=1 SV=1 - [BL1S3_HUMAN]	1.29475e+07	17.604	24.26	1	3	3	10	202	21.2429	5.14795
Q6UXT8	Protein FAM150A OS=Homo sapiens GN=FAM150A PE=2 SV=1 - [F150A_HUMAN]	1.28345e+07	6.37337	18.6	1	2	2	3	129	14.2596	10.5796
P27635	60S ribosomal protein L10 OS=Homo sapiens GN=RPL10 PE=1 SV=4 - [RL10_HUMAN]	1.28217e+07	26.5608	18.69	1	2	2	7	214	24.5879	10.0815
Q9Y371	Endophilin-B1 OS=Homo sapiens GN=SH3GLB1 PE=1 SV=1 - [SHLB1_HUMAN]	1.27909e+07	25.1631	13.97	1	4	4	11	365	40.7708	6.03662
P15289	Arylsulfatase A OS=Homo sapiens GN=ARSA PE=1 SV=3 - [ARSA_HUMAN]	1.27854e+07	27.56	6.51	1	2	2	7	507	53.5537	6.07471
O75368	SH3 domain-binding glutamic acid-rich-like protein OS=Homo sapiens GN=SH3BGRL PE=1 SV=1 - [SH3L1_HUMAN]	12687384	12.7709	19.3	1	2	2	6	114	12.7664	5.24951
O14818	Proteasome subunit alpha type-7 OS=Homo sapiens GN=PSMA7 PE=1 SV=1 - [PSA7_HUMAN]	1.26792e+07	10.4829	13.31	1	3	3	4	248	27.8696	8.45557
P55884	Eukaryotic translation initiation factor 3 subunit B OS=Homo sapiens GN=EIF3B PE=1 SV=3 - [EIF3B_HUMAN]	1.26775e+07	34.8888	16.58	1	7	7	14	814	92.4238	4.99561
P50991	T-complex protein 1 subunit delta OS=Homo sapiens GN=CCT4 PE=1 SV=4 - [TCPD_HUMAN]	1.26627e+07	24.782	12.62	1	5	5	9	539	57.8878	7.82568
P05452	Tetranectin OS=Homo sapiens GN=CLEC3B PE=1 SV=3 - [TETN_HUMAN]	1.25845e+07	23.5173	11.39	1	2	2	9	202	22.5223	5.66846
Q6P996	Pyridoxal-dependent decarboxylase domain-containing protein 1 OS=Homo sapiens GN=PDXDC1 PE=1 SV=2 - [PDXD1_HUMAN]	1.25312e+07	14.2282	10.15	1	4	4	6	788	86.6523	5.37646
Q02750	Dual specificity mitogen-activated protein kinase kinase 1 OS=Homo sapiens GN=MAP2K1 PE=1 SV=2 - [MP2K1_HUMAN]	1.2523e+07	30.6517	6.11	1	2	2	11	393	43.4113	6.62451
O60884	DnaJ homolog subfamily A member 2 OS=Homo sapiens GN=DNAJA2 PE=1 SV=1 - [DNJA2_HUMAN]	1.23941e+07	7.96864	7.04	1	2	2	3	412	45.7166	6.48096
P14868	Aspartate--tRNA ligase, cytoplasmic OS=Homo sapiens GN=DARS PE=1 SV=2 - [SYDC_HUMAN]	1.2367e+07	18.4037	15.77	1	5	5	10	501	57.1	6.55127
Q14766	Latent-transforming growth factor beta-binding protein 1 OS=Homo sapiens GN=LTBP1 PE=1 SV=4 - [LTBP1_HUMAN]	1.23601e+07	25.917	4.88	1	5	5	15	1721	186.673	5.96045
Q9Y3Q8	TSC22 domain family protein 4 OS=Homo sapiens GN=TSC22D4 PE=1 SV=2 - [T22D4_HUMAN]	1.22489e+07	8.48893	7.59	1	2	2	4	395	41.0009	7.21045
Q86X29	Lipolysis-stimulated lipoprotein receptor OS=Homo sapiens GN=LSR PE=1 SV=4 - [LSR_HUMAN]	1.2232e+07	21.0348	7.55	1	3	3	8	649	71.3939	7.97217
P40616	ADP-ribosylation factor-like protein 1 OS=Homo sapiens GN=ARL1 PE=1 SV=1 - [ARL1_HUMAN]	1.22318e+07	8.89012	11.05	1	2	2	4	181	20.4044	5.71924
P55735	Protein SEC13 homolog OS=Homo sapiens GN=SEC13 PE=1 SV=3 - [SEC13_HUMAN]	1.22184e+07	25.4142	17.08	1	3	3	9	322	35.5181	5.47803
Q15102	Platelet-activating factor acetylhydrolase IB subunit gamma OS=Homo sapiens GN=PAFAH1B3 PE=1 SV=1 - [PA1B3_HUMAN]	1.22103e+07	6.65483	11.26	1	2	2	3	231	25.7182	6.84424
O60547	GDP-mannose 4,6 dehydratase OS=Homo sapiens GN=GMDS PE=1 SV=1 - [GMDS_HUMAN]	1.21418e+07	13.1153	5.38	1	2	2	5	372	41.9233	7.31299
P36405	ADP-ribosylation factor-like protein 3 OS=Homo sapiens GN=ARL3 PE=1 SV=2 - [ARL3_HUMAN]	1.21022e+07	22.5221	28.57	1	4	4	10	182	20.4428	7.23975
P31689	DnaJ homolog subfamily A member 1 OS=Homo sapiens GN=DNAJA1 PE=1 SV=2 - [DNJA1_HUMAN]	1.2076e+07	19.2727	14.86	1	3	4	10	397	44.8395	7.07861
Q15363	Transmembrane emp24 domain-containing protein 2 OS=Homo sapiens GN=TMED2 PE=1 SV=1 - [TMED2_HUMAN]	1.20635e+07	14.0008	12.44	1	2	2	7	201	22.7464	5.17334
O75569	Interferon-inducible double-stranded RNA-dependent protein kinase activator A OS=Homo sapiens GN=PRKRA PE=1 SV=1 - [PRKRA_HUMAN]	1.20271e+07	25.2244	17.57	1	4	4	15	313	34.3825	8.41162
Q5T8D3	Acyl-CoA-binding domain-containing protein 5 OS=Homo sapiens GN=ACBD5 PE=1 SV=1 - [ACBD5_HUMAN]	1.19673e+07	24.6945	7.49	1	4	4	11	534	60.054	5.32568
P07814	Bifunctional glutamate/proline--tRNA ligase OS=Homo sapiens GN=EPRS PE=1 SV=5 - [SYEP_HUMAN]	1.19209e+07	21.9555	4.5	1	5	5	9	1512	170.483	7.32764
Q05469	Hormone-sensitive lipase OS=Homo sapiens GN=LIPE PE=1 SV=4 - [LIPS_HUMAN]	1.18681e+07	31.4641	10.32	1	8	8	15	1076	116.525	6.69775
O94979	Protein transport protein Sec31A OS=Homo sapiens GN=SEC31A PE=1 SV=3 - [SC31A_HUMAN]	1.18481e+07	8.0338	1.64	1	2	2	4	1220	132.931	6.88818
Q96FE7	Phosphoinositide-3-kinase-interacting protein 1 OS=Homo sapiens GN=PIK3IP1 PE=1 SV=2 - [P3IP1_HUMAN]	1.18411e+07	15.8717	11.41	1	2	2	5	263	28.2299	5.0083
O43598	2'-deoxynucleoside 5'-phosphate N-hydrolase 1 OS=Homo sapiens GN=DNPH1 PE=1 SV=1 - [DNPH1_HUMAN]	1.18404e+07	26.391	19.54	1	2	2	8	174	19.0966	5.04639
Q9Y6G9	Cytoplasmic dynein 1 light intermediate chain 1 OS=Homo sapiens GN=DYNC1LI1 PE=1 SV=3 - [DC1L1_HUMAN]	1.17643e+07	33.0571	12.62	1	4	4	14	523	56.544	6.41748
Q9NR28	Diablo homolog, mitochondrial OS=Homo sapiens GN=DIABLO PE=1 SV=1 - [DBLOH_HUMAN]	1.1741e+07	15.4018	8.79	1	2	2	6	239	27.1137	5.89697
Q8IZ07	Ankyrin repeat domain-containing protein 13A OS=Homo sapiens GN=ANKRD13A PE=1 SV=3 - [AN13A_HUMAN]	1.16884e+07	39.8658	13.05	1	5	5	14	590	67.5768	5.021
P05362	Intercellular adhesion molecule 1 OS=Homo sapiens GN=ICAM1 PE=1 SV=2 - [ICAM1_HUMAN]	1.15895e+07	35.6425	8.27	1	4	4	14	532	57.789	7.98682
Q9BSF0	Small membrane A-kinase anchor protein OS=Homo sapiens GN=C2orf88 PE=1 SV=2 - [SMAKA_HUMAN]	1.15667e+07	9.98702	46.32	1	3	3	5	95	10.9632	4.86865
Q16718	NADH dehydrogenase [ubiquinone] 1 alpha subcomplex subunit 5 OS=Homo sapiens GN=NDUFA5 PE=1 SV=3 - [NDUA5_HUMAN]	1.15541e+07	27.5087	35.34	1	3	3	10	116	13.4502	5.98584
Q99961	Endophilin-A2 OS=Homo sapiens GN=SH3GL1 PE=1 SV=1 - [SH3G1_HUMAN]	1.15214e+07	25.5971	6.79	1	2	2	10	368	41.464	5.42725
Q14118	Dystroglycan OS=Homo sapiens GN=DAG1 PE=1 SV=2 - [DAG1_HUMAN]	1.15067e+07	26.2211	5.92	1	3	3	11	895	97.3807	8.55811
Q9H2K8	Serine/threonine-protein kinase TAO3 OS=Homo sapiens GN=TAOK3 PE=1 SV=2 - [TAOK3_HUMAN]	1.14775e+07	49.2793	9.24	1	6	6	20	898	105.34	7.29834
O75348	V-type proton ATPase subunit G 1 OS=Homo sapiens GN=ATP6V1G1 PE=1 SV=3 - [VATG1_HUMAN]	1.1459e+07	24.5424	19.49	1	3	3	10	118	13.7491	8.79248
O75506	Heat shock factor-binding protein 1 OS=Homo sapiens GN=HSBP1 PE=1 SV=1 - [HSBP1_HUMAN]	1.14513e+07	20.6566	39.47	1	2	2	9	76	8.53818	4.36084
P17980	26S protease regulatory subunit 6A OS=Homo sapiens GN=PSMC3 PE=1 SV=3 - [PRS6A_HUMAN]	1.14202e+07	42.0118	17.54	1	5	5	16	439	49.1725	5.23682
P61163	Alpha-centractin OS=Homo sapiens GN=ACTR1A PE=1 SV=1 - [ACTZ_HUMAN]	1.13872e+07	33.4245	19.41	1	4	4	13	376	42.5869	6.63916
Q9UK41	Vacuolar protein sorting-associated protein 28 homolog OS=Homo sapiens GN=VPS28 PE=1 SV=1 - [VPS28_HUMAN]	1.13854e+07	21.8772	18.55	1	3	3	7	221	25.4086	5.5415
O60437	Periplakin OS=Homo sapiens GN=PPL PE=1 SV=4 - [PEPL_HUMAN]	1.13767e+07	27.2259	5.35	1	8	8	14	1756	204.623	5.60498
P07741	Adenine phosphoribosyltransferase OS=Homo sapiens GN=APRT PE=1 SV=2 - [APT_HUMAN]	1.13639e+07	12.6186	12.78	1	2	2	6	180	19.5954	6.02393
O43747	AP-1 complex subunit gamma-1 OS=Homo sapiens GN=AP1G1 PE=1 SV=5 - [AP1G1_HUMAN]	1.12906e+07	5.46276	2.43	1	2	2	3	822	91.2931	6.80029
P69849	Nodal modulator 3 OS=Homo sapiens GN=NOMO3 PE=3 SV=2 - [NOMO3_HUMAN]	1.11592e+07	32.9979	5.24	3	5	5	14	1222	134.049	5.66846
P49368	T-complex protein 1 subunit gamma OS=Homo sapiens GN=CCT3 PE=1 SV=4 - [TCPG_HUMAN]	1.11547e+07	13.2584	8.62	1	4	4	6	545	60.4953	6.49365
Q9Y4P3	Transducin beta-like protein 2 OS=Homo sapiens GN=TBL2 PE=1 SV=1 - [TBL2_HUMAN]	11129797	27.3355	4.92	1	2	2	9	447	49.7662	9.43701
Q04609	Glutamate carboxypeptidase 2 OS=Homo sapiens GN=FOLH1 PE=1 SV=1 - [FOLH1_HUMAN]	1.11133e+07	20.7022	7.2	1	4	4	8	750	84.2775	6.97607
O43240	Kallikrein-10 OS=Homo sapiens GN=KLK10 PE=1 SV=3 - [KLK10_HUMAN]	1.10997e+07	11.8516	9.78	1	2	2	5	276	30.1503	8.5874
P53396	ATP-citrate synthase OS=Homo sapiens GN=ACLY PE=1 SV=3 - [ACLY_HUMAN]	1.10617e+07	44.4477	4.72	1	4	4	17	1101	120.762	7.32764
Q96KN1	Protein FAM84B OS=Homo sapiens GN=FAM84B PE=1 SV=1 - [FA84B_HUMAN]	1.1039e+07	24.6545	14.19	1	3	3	9	310	34.4531	5.5415
P68036	Ubiquitin-conjugating enzyme E2 L3 OS=Homo sapiens GN=UBE2L3 PE=1 SV=1 - [UB2L3_HUMAN]	1.10172e+07	21.263	24.03	1	2	2	9	154	17.8502	8.51416
P18428	Lipopolysaccharide-binding protein OS=Homo sapiens GN=LBP PE=1 SV=3 - [LBP_HUMAN]	1.10034e+07	17.826	7.07	1	3	3	12	481	53.3499	6.69775
O43760	Synaptogyrin-2 OS=Homo sapiens GN=SYNGR2 PE=1 SV=1 - [SNG2_HUMAN]	1.08887e+07	11.064	8.93	1	2	2	6	224	24.7941	4.94482
Q8WUX9	Charged multivesicular body protein 7 OS=Homo sapiens GN=CHMP7 PE=1 SV=1 - [CHMP7_HUMAN]	1.07531e+07	10.0971	5.08	1	2	2	4	453	50.8793	5.35107
O94760	N(G),N(G)-dimethylarginine dimethylaminohydrolase 1 OS=Homo sapiens GN=DDAH1 PE=1 SV=3 - [DDAH1_HUMAN]	1.07317e+07	8.34677	8.42	1	2	2	3	285	31.1019	5.80811
P04070	Vitamin K-dependent protein C OS=Homo sapiens GN=PROC PE=1 SV=1 - [PROC_HUMAN]	10719615	9.60329	5.86	1	2	2	4	461	52.0375	6.27783
P50552	Vasodilator-stimulated phosphoprotein OS=Homo sapiens GN=VASP PE=1 SV=3 - [VASP_HUMAN]	1.06977e+07	15.1981	12.63	1	3	3	6	380	39.8051	8.93896
Q641Q2	WASH complex subunit FAM21A OS=Homo sapiens GN=FAM21A PE=1 SV=3 - [FA21A_HUMAN]	1.06619e+07	33.2293	8.72	1	7	7	15	1341	147.095	4.80518
Q9ULZ3	Apoptosis-associated speck-like protein containing a CARD OS=Homo sapiens GN=PYCARD PE=1 SV=2 - [ASC_HUMAN]	1.06288e+07	6.99229	11.79	1	2	2	4	195	21.6133	6.34131
P10768	S-formylglutathione hydrolase OS=Homo sapiens GN=ESD PE=1 SV=2 - [ESTD_HUMAN]	1.057e+07	25.315	17.73	1	4	4	10	282	31.4425	7.02002
Q03426	Mevalonate kinase OS=Homo sapiens GN=MVK PE=1 SV=1 - [KIME_HUMAN]	1.05535e+07	22.6896	18.69	1	4	4	8	396	42.4243	6.45557
Q16348	Solute carrier family 15 member 2 OS=Homo sapiens GN=SLC15A2 PE=2 SV=2 - [S15A2_HUMAN]	1.0485e+07	12.8037	5.76	1	3	3	7	729	81.7305	8.1626
Q9BZV1	UBX domain-containing protein 6 OS=Homo sapiens GN=UBXN6 PE=1 SV=1 - [UBXN6_HUMAN]	1.04727e+07	6.12787	10.88	1	3	3	4	441	49.7229	6.88818
P13497	Bone morphogenetic protein 1 OS=Homo sapiens GN=BMP1 PE=1 SV=2 - [BMP1_HUMAN]	1.0451e+07	60.736	4.87	1	4	4	17	986	111.178	6.90283
Q7Z6K5	Arpin OS=Homo sapiens GN=ARPIN PE=1 SV=1 - [ARPIN_HUMAN]	1.03704e+07	14.2087	10.18	1	2	2	7	226	24.9275	5.8335
P05141	ADP/ATP translocase 2 OS=Homo sapiens GN=SLC25A5 PE=1 SV=7 - [ADT2_HUMAN]	1.03175e+07	17.7327	15.1	1	4	4	7	298	32.8312	9.68604
P40227	T-complex protein 1 subunit zeta OS=Homo sapiens GN=CCT6A PE=1 SV=3 - [TCPZ_HUMAN]	1.02494e+07	26.3983	16.01	1	6	6	12	531	57.9876	6.68311
Q96A22	Uncharacterized protein C11orf52 OS=Homo sapiens GN=C11orf52 PE=1 SV=2 - [CK052_HUMAN]	1.01996e+07	5.37347	24.39	1	2	2	2	123	13.9119	9.40771
P10809	60 kDa heat shock protein, mitochondrial OS=Homo sapiens GN=HSPD1 PE=1 SV=2 - [CH60_HUMAN]	1.01408e+07	16.1588	9.08	1	3	3	8	573	61.0164	5.87158
Q96AQ6	Pre-B-cell leukemia transcription factor-interacting protein 1 OS=Homo sapiens GN=PBXIP1 PE=1 SV=1 - [PBIP1_HUMAN]	1.01304e+07	14.4083	4.79	1	3	3	7	731	80.5941	5.32568
Q00577	Transcriptional activator protein Pur-alpha OS=Homo sapiens GN=PURA PE=1 SV=2 - [PURA_HUMAN]	1.00813e+07	10.8953	10.87	1	2	2	4	322	34.8894	6.44287
Q9BXJ8	Transmembrane protein 120A OS=Homo sapiens GN=TMEM120A PE=1 SV=1 - [T120A_HUMAN]	1.00701e+07	2.17811	7.58	1	2	2	2	343	40.5838	8.98291
Q13421	Mesothelin OS=Homo sapiens GN=MSLN PE=1 SV=2 - [MSLN_HUMAN]	1.00409e+07	13.6673	5.4	1	2	2	5	630	68.9422	6.37939
Q9H0T7	Ras-related protein Rab-17 OS=Homo sapiens GN=RAB17 PE=1 SV=2 - [RAB17_HUMAN]	1.00388e+07	8.98365	11.32	1	2	2	4	212	23.4761	7.84033
O15231	Zinc finger protein 185 OS=Homo sapiens GN=ZNF185 PE=1 SV=3 - [ZN185_HUMAN]	1.00357e+07	26.162	18.72	1	7	7	12	689	73.4802	7.00537
P45880	Voltage-dependent anion-selective channel protein 2 OS=Homo sapiens GN=VDAC2 PE=1 SV=2 - [VDAC2_HUMAN]	9.99749e+06	6.95238	7.48	1	2	2	3	294	31.5465	7.56201
P17987	T-complex protein 1 subunit alpha OS=Homo sapiens GN=TCP1 PE=1 SV=1 - [TCPA_HUMAN]	9.98714e+06	4.38815	5.58	1	3	3	3	556	60.3056	6.11279
O43617	Trafficking protein particle complex subunit 3 OS=Homo sapiens GN=TRAPPC3 PE=1 SV=1 - [TPPC3_HUMAN]	9.96562e+06	8.50662	10.56	1	2	2	4	180	20.2611	4.95752
Q9NX63	MICOS complex subunit MIC19 OS=Homo sapiens GN=CHCHD3 PE=1 SV=1 - [MIC19_HUMAN]	9.96541e+06	17.7969	11.45	1	2	2	6	227	26.1362	8.27979
P21695	Glycerol-3-phosphate dehydrogenase [NAD(+)], cytoplasmic OS=Homo sapiens GN=GPD1 PE=1 SV=4 - [GPDA_HUMAN]	9.9368e+06	8.36733	7.16	1	2	2	3	349	37.5433	6.17627
P05067	Amyloid beta A4 protein OS=Homo sapiens GN=APP PE=1 SV=3 - [A4_HUMAN]	9.92995e+06	13.7619	6.88	1	4	4	8	770	86.8881	4.81787
P46379	Large proline-rich protein BAG6 OS=Homo sapiens GN=BAG6 PE=1 SV=2 - [BAG6_HUMAN]	9.81087e+06	8.6962	2.21	1	2	2	4	1132	119.334	5.60498
Q02790	Peptidyl-prolyl cis-trans isomerase FKBP4 OS=Homo sapiens GN=FKBP4 PE=1 SV=3 - [FKBP4_HUMAN]	9.76717e+06	18.528	7.63	1	2	2	6	459	51.7721	5.42725
Q9Y266	Nuclear migration protein nudC OS=Homo sapiens GN=NUDC PE=1 SV=1 - [NUDC_HUMAN]	9.75233e+06	12.2848	8.16	1	2	2	4	331	38.2191	5.37646
P16615	Sarcoplasmic/endoplasmic reticulum calcium ATPase 2 OS=Homo sapiens GN=ATP2A2 PE=1 SV=1 - [AT2A2_HUMAN]	9.72244e+06	15.2328	6.62	1	5	5	10	1042	114.683	5.33838
P47897	Glutamine--tRNA ligase OS=Homo sapiens GN=QARS PE=1 SV=1 - [SYQ_HUMAN]	9.69492e+06	31.6197	7.35	1	4	4	13	775	87.7429	7.15186
Q96KC8	DnaJ homolog subfamily C member 1 OS=Homo sapiens GN=DNAJC1 PE=1 SV=1 - [DNJC1_HUMAN]	9.60868e+06	15.2751	8.66	1	3	3	7	554	63.8433	8.63135
Q14CN2	Calcium-activated chloride channel regulator 4 OS=Homo sapiens GN=CLCA4 PE=1 SV=2 - [CLCA4_HUMAN]	9.60299e+06	20.4642	3.81	1	3	3	8	919	101.219	5.46533
P52815	39S ribosomal protein L12, mitochondrial OS=Homo sapiens GN=MRPL12 PE=1 SV=2 - [RM12_HUMAN]	9.55289e+06	10.0985	11.11	1	2	2	4	198	21.3346	8.86572
P45974	Ubiquitin carboxyl-terminal hydrolase 5 OS=Homo sapiens GN=USP5 PE=1 SV=2 - [UBP5_HUMAN]	9.5231e+06	18.224	2.68	1	2	2	8	858	95.7253	5.03369
P01133	Pro-epidermal growth factor OS=Homo sapiens GN=EGF PE=1 SV=2 - [EGF_HUMAN]	9.51745e+06	12.1491	2.82	1	2	2	4	1207	133.906	5.84619
Q92503	SEC14-like protein 1 OS=Homo sapiens GN=SEC14L1 PE=1 SV=2 - [S14L1_HUMAN]	9.46529e+06	19.1634	9.79	1	5	5	8	715	81.1981	6.43018
Q9NQP4	Prefoldin subunit 4 OS=Homo sapiens GN=PFDN4 PE=1 SV=1 - [PFD4_HUMAN]	9.43971e+06	23.7208	11.94	1	2	2	8	134	15.3046	4.52588
P01008	Antithrombin-III OS=Homo sapiens GN=SERPINC1 PE=1 SV=1 - [ANT3_HUMAN]	9.4391e+06	13.6135	9.27	1	4	4	8	464	52.5689	6.7124
P13489	Ribonuclease inhibitor OS=Homo sapiens GN=RNH1 PE=1 SV=2 - [RINI_HUMAN]	9.42888e+06	17.9446	13.45	1	4	4	6	461	49.9411	4.81787
O43583	Density-regulated protein OS=Homo sapiens GN=DENR PE=1 SV=2 - [DENR_HUMAN]	9.30053e+06	27.458	12.12	1	2	2	10	198	22.0781	5.30029
O43396	Thioredoxin-like protein 1 OS=Homo sapiens GN=TXNL1 PE=1 SV=3 - [TXNL1_HUMAN]	9.29804e+06	8.47354	17.65	1	3	3	7	289	32.2307	4.95752
P60228	Eukaryotic translation initiation factor 3 subunit E OS=Homo sapiens GN=EIF3E PE=1 SV=1 - [EIF3E_HUMAN]	9.21092e+06	2.69619	8.09	1	3	3	5	445	52.1874	6.03662
Q8N1G4	Leucine-rich repeat-containing protein 47 OS=Homo sapiens GN=LRRC47 PE=1 SV=1 - [LRC47_HUMAN]	9.19977e+06	15.4017	5.66	1	3	3	7	583	63.4337	8.27979
Q8WU90	Zinc finger CCCH domain-containing protein 15 OS=Homo sapiens GN=ZC3H15 PE=1 SV=1 - [ZC3HF_HUMAN]	9.12184e+06	15.3634	10.56	1	3	3	5	426	48.5726	5.31299
O75891	Cytosolic 10-formyltetrahydrofolate dehydrogenase OS=Homo sapiens GN=ALDH1L1 PE=1 SV=2 - [AL1L1_HUMAN]	9.1114e+06	21.1798	9.76	1	6	6	9	902	98.7666	5.93506
P04196	Histidine-rich glycoprotein OS=Homo sapiens GN=HRG PE=1 SV=1 - [HRG_HUMAN]	9.10706e+06	64.7114	12.38	1	5	5	23	525	59.5409	7.50342
Q14156	Protein EFR3 homolog A OS=Homo sapiens GN=EFR3A PE=1 SV=2 - [EFR3A_HUMAN]	9.04705e+06	21.0504	3.29	1	2	2	7	821	92.8649	6.69775
P46977	Dolichyl-diphosphooligosaccharide--protein glycosyltransferase subunit STT3A OS=Homo sapiens GN=STT3A PE=1 SV=2 - [STT3A_HUMAN]	9.01603e+06	13.7861	7.8	1	4	4	7	705	80.4768	8.07471
P45877	Peptidyl-prolyl cis-trans isomerase C OS=Homo sapiens GN=PPIC PE=1 SV=1 - [PPIC_HUMAN]	8.98767e+06	6.82077	9.91	1	2	2	3	212	22.7488	8.39697
Q9BRP8	Partner of Y14 and mago OS=Homo sapiens GN=PYM1 PE=1 SV=1 - [PYM1_HUMAN]	8.98594e+06	16.2567	23.53	1	3	3	7	204	22.642	9.45166
O00203	AP-3 complex subunit beta-1 OS=Homo sapiens GN=AP3B1 PE=1 SV=3 - [AP3B1_HUMAN]	8.94021e+06	8.37837	5.76	1	5	5	6	1094	121.245	6.03662
P37802	Transgelin-2 OS=Homo sapiens GN=TAGLN2 PE=1 SV=3 - [TAGL2_HUMAN]	8.90712e+06	20.7937	20.1	1	3	3	7	199	22.3772	8.25049
Q9UKK9	ADP-sugar pyrophosphatase OS=Homo sapiens GN=NUDT5 PE=1 SV=1 - [NUDT5_HUMAN]	8.90141e+06	10.5351	13.24	1	3	3	4	219	24.3122	4.94482
Q9Y696	Chloride intracellular channel protein 4 OS=Homo sapiens GN=CLIC4 PE=1 SV=4 - [CLIC4_HUMAN]	8.89106e+06	5.21035	15.42	1	3	3	3	253	28.7537	5.59229
Q7Z5G4	Golgin subfamily A member 7 OS=Homo sapiens GN=GOLGA7 PE=1 SV=2 - [GOGA7_HUMAN]	8.85601e+06	7.11422	18.98	1	2	2	3	137	15.814	7.04932
Q13011	Delta(3,5)-Delta(2,4)-dienoyl-CoA isomerase, mitochondrial OS=Homo sapiens GN=ECH1 PE=1 SV=2 - [ECH1_HUMAN]	8.84341e+06	12.57	9.45	1	2	2	4	328	35.7934	8.00146
P67812	Signal peptidase complex catalytic subunit SEC11A OS=Homo sapiens GN=SEC11A PE=1 SV=1 - [SC11A_HUMAN]	8.79844e+06	19.27	15.64	1	3	3	8	179	20.6121	9.48096
O15145	Actin-related protein 2/3 complex subunit 3 OS=Homo sapiens GN=ARPC3 PE=1 SV=3 - [ARPC3_HUMAN]	8.748e+06	8.24687	8.99	1	2	2	3	178	20.5334	8.5874
P47985	Cytochrome b-c1 complex subunit Rieske, mitochondrial OS=Homo sapiens GN=UQCRFS1 PE=1 SV=2 - [UCRI_HUMAN]	8.72978e+06	7.36234	7.66	2	2	2	4	274	29.6494	8.32373
P40925	Malate dehydrogenase, cytoplasmic OS=Homo sapiens GN=MDH1 PE=1 SV=4 - [MDHC_HUMAN]	8717019	13.5933	11.08	1	2	2	5	334	36.403	7.35693
Q8TBX8	Phosphatidylinositol 5-phosphate 4-kinase type-2 gamma OS=Homo sapiens GN=PIP4K2C PE=1 SV=3 - [PI42C_HUMAN]	8.69154e+06	52.5374	9.5	1	3	3	20	421	47.2701	6.84424
Q9NP61	ADP-ribosylation factor GTPase-activating protein 3 OS=Homo sapiens GN=ARFGAP3 PE=1 SV=1 - [ARFG3_HUMAN]	8.68407e+06	12.0566	7.36	1	3	3	6	516	56.893	7.35693
O95297	Myelin protein zero-like protein 1 OS=Homo sapiens GN=MPZL1 PE=1 SV=1 - [MPZL1_HUMAN]	8.65703e+06	12.8755	7.06	1	2	2	5	269	29.064	8.71924
O76094	Signal recognition particle subunit SRP72 OS=Homo sapiens GN=SRP72 PE=1 SV=3 - [SRP72_HUMAN]	8.64726e+06	7.21037	5.66	1	3	3	3	671	74.56	9.26123
P61764	Syntaxin-binding protein 1 OS=Homo sapiens GN=STXBP1 PE=1 SV=1 - [STXB1_HUMAN]	8.64183e+06	35.0809	9.93	1	5	5	12	594	67.5259	6.96143
O94886	CSC1-like protein 1 OS=Homo sapiens GN=TMEM63A PE=1 SV=3 - [CSCL1_HUMAN]	8.6052e+06	6.47938	2.6	1	2	2	3	807	92.066	7.26904
O00571	ATP-dependent RNA helicase DDX3X OS=Homo sapiens GN=DDX3X PE=1 SV=3 - [DDX3X_HUMAN]	8.58441e+06	34.5824	8.91	1	5	5	15	662	73.198	7.18115
Q13232	Nucleoside diphosphate kinase 3 OS=Homo sapiens GN=NME3 PE=1 SV=2 - [NDK3_HUMAN]	8.52947e+06	8.14392	15.98	1	2	2	3	169	19.0029	7.84033
Q49AH0	Cerebral dopamine neurotrophic factor OS=Homo sapiens GN=CDNF PE=1 SV=2 - [CDNF_HUMAN]	8.52792e+06	17.0331	18.18	1	3	3	9	187	20.9507	7.54736
O15264	Mitogen-activated protein kinase 13 OS=Homo sapiens GN=MAPK13 PE=1 SV=1 - [MK13_HUMAN]	8.51745e+06	11.4824	7.95	1	3	3	5	365	42.0627	8.38232
Q9UL26	Ras-related protein Rab-22A OS=Homo sapiens GN=RAB22A PE=1 SV=2 - [RB22A_HUMAN]	8.50177e+06	19.7491	33.51	1	5	5	7	194	21.8412	8.14795
Q9NUU7	ATP-dependent RNA helicase DDX19A OS=Homo sapiens GN=DDX19A PE=1 SV=1 - [DD19A_HUMAN]	8.47858e+06	13.1571	5.44	2	2	2	5	478	53.9408	6.58057
Q8N3R9	MAGUK p55 subfamily member 5 OS=Homo sapiens GN=MPP5 PE=1 SV=3 - [MPP5_HUMAN]	8.46026e+06	24.7226	7.7	1	4	4	10	675	77.2456	6.13818
Q9BT78	COP9 signalosome complex subunit 4 OS=Homo sapiens GN=COPS4 PE=1 SV=1 - [CSN4_HUMAN]	8.45687e+06	5.21383	6.4	1	2	2	2	406	46.2397	5.8335
Q10567	AP-1 complex subunit beta-1 OS=Homo sapiens GN=AP1B1 PE=1 SV=2 - [AP1B1_HUMAN]	8.43804e+06	30.616	7.69	1	6	6	14	949	104.57	5.05908
Q9UHB6	LIM domain and actin-binding protein 1 OS=Homo sapiens GN=LIMA1 PE=1 SV=1 - [LIMA1_HUMAN]	8.43588e+06	25.4947	5.01	1	3	3	9	759	85.1734	6.84424
Q9Y6N5	Sulfide:quinone oxidoreductase, mitochondrial OS=Homo sapiens GN=SQRDL PE=1 SV=1 - [SQRD_HUMAN]	8.41038e+06	17.8349	13.56	1	5	5	7	450	49.9289	9.11475
Q96PU5	E3 ubiquitin-protein ligase NEDD4-like OS=Homo sapiens GN=NEDD4L PE=1 SV=2 - [NED4L_HUMAN]	8.39129e+06	9.99671	2.05	1	2	2	4	975	111.862	5.8208
P21741	Midkine OS=Homo sapiens GN=MDK PE=1 SV=1 - [MK_HUMAN]	8.37783e+06	18.5963	25.87	1	3	3	6	143	15.575	9.78857
P51151	Ras-related protein Rab-9A OS=Homo sapiens GN=RAB9A PE=1 SV=1 - [RAB9A_HUMAN]	8.36422e+06	19.9996	19.4	1	3	3	10	201	22.8232	5.46533
Q9HCH5	Synaptotagmin-like protein 2 OS=Homo sapiens GN=SYTL2 PE=1 SV=3 - [SYTL2_HUMAN]	8.32097e+06	6.77286	6.53	1	4	4	6	934	104.865	8.00146
Q8WXF7	Atlastin-1 OS=Homo sapiens GN=ATL1 PE=1 SV=1 - [ATLA1_HUMAN]	8.30394e+06	7.29083	4.3	1	2	2	4	558	63.5033	6.17627
Q9Y262	Eukaryotic translation initiation factor 3 subunit L OS=Homo sapiens GN=EIF3L PE=1 SV=1 - [EIF3L_HUMAN]	8.23976e+06	21.6827	6.91	1	3	3	8	564	66.6844	6.34131
P28288	ATP-binding cassette sub-family D member 3 OS=Homo sapiens GN=ABCD3 PE=1 SV=1 - [ABCD3_HUMAN]	8.20432e+06	24.916	5.16	1	3	3	8	659	75.4276	9.36377
Q9NUG6	p53 and DNA damage-regulated protein 1 OS=Homo sapiens GN=PDRG1 PE=1 SV=2 - [PDRG1_HUMAN]	8.08623e+06	4.75442	18.05	1	2	2	4	133	15.5013	6.06201
P17858	ATP-dependent 6-phosphofructokinase, liver type OS=Homo sapiens GN=PFKL PE=1 SV=6 - [PFKAL_HUMAN]	8.08314e+06	13.8589	8.08	1	4	4	5	780	84.9642	7.50342
Q16881	Thioredoxin reductase 1, cytoplasmic OS=Homo sapiens GN=TXNRD1 PE=1 SV=3 - [TRXR1_HUMAN]	8.0468e+06	7.69025	4.93	1	2	2	3	649	70.8622	7.38623
P61086	Ubiquitin-conjugating enzyme E2 K OS=Homo sapiens GN=UBE2K PE=1 SV=3 - [UBE2K_HUMAN]	7.9952e+06	7.96139	13.5	1	2	2	3	200	22.3926	5.43994
P62191	26S protease regulatory subunit 4 OS=Homo sapiens GN=PSMC1 PE=1 SV=1 - [PRS4_HUMAN]	7.95187e+06	16.1535	10.91	1	3	3	6	440	49.1537	6.21436
Q15042	Rab3 GTPase-activating protein catalytic subunit OS=Homo sapiens GN=RAB3GAP1 PE=1 SV=3 - [RB3GP_HUMAN]	7.94306e+06	7.86218	3.57	1	2	2	3	981	110.454	5.5542
Q6WKZ4	Rab11 family-interacting protein 1 OS=Homo sapiens GN=RAB11FIP1 PE=1 SV=3 - [RFIP1_HUMAN]	7.93427e+06	17.9397	2.73	1	3	3	9	1283	137.083	5.42725
O60763	General vesicular transport factor p115 OS=Homo sapiens GN=USO1 PE=1 SV=2 - [USO1_HUMAN]	7.92338e+06	33.6092	4.16	1	3	3	10	962	107.828	4.90674
P48444	Coatomer subunit delta OS=Homo sapiens GN=ARCN1 PE=1 SV=1 - [COPD_HUMAN]	7.91918e+06	16.2615	6.65	1	3	3	10	511	57.1741	6.21436
Q96D96	Voltage-gated hydrogen channel 1 OS=Homo sapiens GN=HVCN1 PE=1 SV=1 - [HVCN1_HUMAN]	7.73917e+06	6.76349	14.65	1	2	2	4	273	31.663	6.80029
Q13393	Phospholipase D1 OS=Homo sapiens GN=PLD1 PE=1 SV=1 - [PLD1_HUMAN]	7.73384e+06	20.3918	6.98	1	5	5	7	1074	124.106	8.77783
Q8NI35	InaD-like protein OS=Homo sapiens GN=INADL PE=1 SV=3 - [INADL_HUMAN]	7.70331e+06	2.04774	1.72	1	2	2	4	1801	196.247	4.94482
Q96BJ3	Axin interactor, dorsalization-associated protein OS=Homo sapiens GN=AIDA PE=1 SV=1 - [AIDA_HUMAN]	7.69348e+06	11.7669	13.73	1	3	3	6	306	35.0013	6.55127
P05154	Plasma serine protease inhibitor OS=Homo sapiens GN=SERPINA5 PE=1 SV=3 - [IPSP_HUMAN]	7.63569e+06	8.04042	4.93	1	2	2	4	406	45.6457	9.26123
O15382	Branched-chain-amino-acid aminotransferase, mitochondrial OS=Homo sapiens GN=BCAT2 PE=1 SV=2 - [BCAT2_HUMAN]	7.61301e+06	3.15653	8.42	1	2	2	2	392	44.2591	8.646
O75436	Vacuolar protein sorting-associated protein 26A OS=Homo sapiens GN=VPS26A PE=1 SV=2 - [VP26A_HUMAN]	7.52149e+06	6.34552	12.54	1	3	3	3	327	38.1457	6.56592
Q9Y680	Peptidyl-prolyl cis-trans isomerase FKBP7 OS=Homo sapiens GN=FKBP7 PE=1 SV=1 - [FKBP7_HUMAN]	7.51901e+06	10.0589	11.97	1	3	3	4	259	29.9901	6.53662
P29466	Caspase-1 OS=Homo sapiens GN=CASP1 PE=1 SV=1 - [CASP1_HUMAN]	7.51221e+06	2.0353	6.93	1	2	2	2	404	45.1295	5.90967
P42167	Lamina-associated polypeptide 2, isoforms beta/gamma OS=Homo sapiens GN=TMPO PE=1 SV=2 - [LAP2B_HUMAN]	7.48637e+06	4.3385	6.39	2	2	2	2	454	50.6395	9.37842
P50990	T-complex protein 1 subunit theta OS=Homo sapiens GN=CCT8 PE=1 SV=4 - [TCPQ_HUMAN]	7.44148e+06	29.0861	11.68	1	5	5	10	548	59.5825	5.60498
Q6VY07	Phosphofurin acidic cluster sorting protein 1 OS=Homo sapiens GN=PACS1 PE=1 SV=2 - [PACS1_HUMAN]	7.41089e+06	11.2436	2.8	1	2	2	6	963	104.833	7.73779
P30043	Flavin reductase (NADPH) OS=Homo sapiens GN=BLVRB PE=1 SV=3 - [BLVRB_HUMAN]	7.39049e+06	27.4364	23.79	1	3	3	11	206	22.1054	7.6499
O43815	Striatin OS=Homo sapiens GN=STRN PE=1 SV=4 - [STRN_HUMAN]	7.34534e+06	4.00123	4.1	1	2	2	2	780	86.0788	5.2749
Q9H4A4	Aminopeptidase B OS=Homo sapiens GN=RNPEP PE=1 SV=2 - [AMPB_HUMAN]	7.30394e+06	4.2608	6.77	1	3	3	3	650	72.5495	5.74463
Q7Z2W4	Zinc finger CCCH-type antiviral protein 1 OS=Homo sapiens GN=ZC3HAV1 PE=1 SV=3 - [ZCCHV_HUMAN]	7.27356e+06	13.6476	5.1	1	3	3	5	902	101.367	8.39697
Q15006	ER membrane protein complex subunit 2 OS=Homo sapiens GN=EMC2 PE=1 SV=1 - [EMC2_HUMAN]	7.24771e+06	16.2124	16.16	1	4	4	7	297	34.8114	6.56592
Q9H4M9	EH domain-containing protein 1 OS=Homo sapiens GN=EHD1 PE=1 SV=2 - [EHD1_HUMAN]	7.22447e+06	9.84172	8.99	1	3	4	5	534	60.5887	6.82959
Q86VS8	Protein Hook homolog 3 OS=Homo sapiens GN=HOOK3 PE=1 SV=2 - [HOOK3_HUMAN]	7.2226e+06	12.7817	4.87	1	3	3	5	718	83.0744	5.17334
Q96FW1	Ubiquitin thioesterase OTUB1 OS=Homo sapiens GN=OTUB1 PE=1 SV=2 - [OTUB1_HUMAN]	7.21301e+06	4.05221	12.18	1	2	2	4	271	31.2644	4.94482
P61081	NEDD8-conjugating enzyme Ubc12 OS=Homo sapiens GN=UBE2M PE=1 SV=1 - [UBC12_HUMAN]	7.15633e+06	4.38904	10.93	1	2	2	2	183	20.8866	7.69385
P36222	Chitinase-3-like protein 1 OS=Homo sapiens GN=CHI3L1 PE=1 SV=2 - [CH3L1_HUMAN]	7.15202e+06	9.67528	10.97	1	3	3	5	383	42.5984	8.45557
P55010	Eukaryotic translation initiation factor 5 OS=Homo sapiens GN=EIF5 PE=1 SV=2 - [IF5_HUMAN]	7.14571e+06	29.2004	5.57	1	2	2	13	431	49.1918	5.57959
O15371	Eukaryotic translation initiation factor 3 subunit D OS=Homo sapiens GN=EIF3D PE=1 SV=1 - [EIF3D_HUMAN]	7.1407e+06	20.7372	6.39	1	3	3	7	548	63.9324	6.04932
O43765	Small glutamine-rich tetratricopeptide repeat-containing protein alpha OS=Homo sapiens GN=SGTA PE=1 SV=1 - [SGTA_HUMAN]	7.05292e+06	15.5907	12.78	1	3	3	6	313	34.0417	4.86865
P49419	Alpha-aminoadipic semialdehyde dehydrogenase OS=Homo sapiens GN=ALDH7A1 PE=1 SV=5 - [AL7A1_HUMAN]	7.0502e+06	17.1926	15.96	1	6	6	8	539	58.4501	7.98682
P52566	Rho GDP-dissociation inhibitor 2 OS=Homo sapiens GN=ARHGDIB PE=1 SV=3 - [GDIR2_HUMAN]	7.04118e+06	36.9421	15.42	1	2	2	15	201	22.9736	5.21143
Q9Y3A6	Transmembrane emp24 domain-containing protein 5 OS=Homo sapiens GN=TMED5 PE=1 SV=1 - [TMED5_HUMAN]	7.03093e+06	6.24894	10.04	1	2	2	2	229	25.9882	4.84326
O00764	Pyridoxal kinase OS=Homo sapiens GN=PDXK PE=1 SV=1 - [PDXK_HUMAN]	7.0059e+06	21.6363	25.32	1	5	5	10	312	35.0799	6.12549
Q13200	26S proteasome non-ATPase regulatory subunit 2 OS=Homo sapiens GN=PSMD2 PE=1 SV=3 - [PSMD2_HUMAN]	6.95482e+06	23.1068	4.19	1	3	3	14	908	100.136	5.19873
Q9BTZ2	Dehydrogenase/reductase SDR family member 4 OS=Homo sapiens GN=DHRS4 PE=1 SV=3 - [DHRS4_HUMAN]	6.91472e+06	15.2132	9.71	1	2	2	5	278	29.5184	8.55811
Q9BWS9	Chitinase domain-containing protein 1 OS=Homo sapiens GN=CHID1 PE=1 SV=1 - [CHID1_HUMAN]	6.85977e+06	5.322	5.6	1	2	2	2	393	44.9123	8.63135
Q9BXF6	Rab11 family-interacting protein 5 OS=Homo sapiens GN=RAB11FIP5 PE=1 SV=1 - [RFIP5_HUMAN]	6.84729e+06	6.461	4.75	1	2	2	2	653	70.372	9.23193
P62993	Growth factor receptor-bound protein 2 OS=Homo sapiens GN=GRB2 PE=1 SV=1 - [GRB2_HUMAN]	6.80587e+06	8.79479	17.51	1	3	3	6	217	25.1904	6.31592
P55084	Trifunctional enzyme subunit beta, mitochondrial OS=Homo sapiens GN=HADHB PE=1 SV=3 - [ECHB_HUMAN]	6.71913e+06	5.56049	4.64	1	2	2	2	474	51.2615	9.40771
Q13576	Ras GTPase-activating-like protein IQGAP2 OS=Homo sapiens GN=IQGAP2 PE=1 SV=4 - [IQGA2_HUMAN]	6.7135e+06	16.8706	5.97	1	7	7	7	1575	180.465	5.64307
Q8WW22	DnaJ homolog subfamily A member 4 OS=Homo sapiens GN=DNAJA4 PE=1 SV=1 - [DNJA4_HUMAN]	6.68519e+06	2.8461	5.29	1	1	2	2	397	44.769	7.59131
P60604	Ubiquitin-conjugating enzyme E2 G2 OS=Homo sapiens GN=UBE2G2 PE=1 SV=1 - [UB2G2_HUMAN]	6.66416e+06	8.22236	33.33	1	3	3	3	165	18.5541	4.70361
P20036	HLA class II histocompatibility antigen, DP alpha 1 chain OS=Homo sapiens GN=HLA-DPA1 PE=1 SV=1 - [DPA1_HUMAN]	6.65767e+06	3.61944	11.15	1	2	2	2	260	29.3619	5.21143
Q9NT62	Ubiquitin-like-conjugating enzyme ATG3 OS=Homo sapiens GN=ATG3 PE=1 SV=1 - [ATG3_HUMAN]	6.65002e+06	16.7862	8.28	1	2	2	7	314	35.8415	4.7417
Q01082	Spectrin beta chain, non-erythrocytic 1 OS=Homo sapiens GN=SPTBN1 PE=1 SV=2 - [SPTB2_HUMAN]	6.62697e+06	23.8442	2.83	1	5	5	9	2364	274.439	5.56689
Q709C8	Vacuolar protein sorting-associated protein 13C OS=Homo sapiens GN=VPS13C PE=1 SV=1 - [VP13C_HUMAN]	6.61591e+06	4.18654	0.69	1	2	2	4	3753	422.124	6.82959
P54136	Arginine--tRNA ligase, cytoplasmic OS=Homo sapiens GN=RARS PE=1 SV=2 - [SYRC_HUMAN]	6.60809e+06	16.7808	10.61	1	5	5	8	660	75.3309	6.68311
Q9C0E8	Protein lunapark OS=Homo sapiens GN=LNP PE=1 SV=2 - [LNP_HUMAN]	6.59342e+06	5.62619	6.07	1	2	2	2	428	47.7102	5.10986
Q15435	Protein phosphatase 1 regulatory subunit 7 OS=Homo sapiens GN=PPP1R7 PE=1 SV=1 - [PP1R7_HUMAN]	6.51651e+06	9.53818	16.39	1	3	3	4	360	41.5385	4.90674
P33176	Kinesin-1 heavy chain OS=Homo sapiens GN=KIF5B PE=1 SV=1 - [KINH_HUMAN]	6.49437e+06	15.6374	5.09	1	4	4	6	963	109.617	6.50732
Q03405	Urokinase plasminogen activator surface receptor OS=Homo sapiens GN=PLAUR PE=1 SV=1 - [UPAR_HUMAN]	6.4493e+06	3.90192	14.03	1	2	2	2	335	36.9533	6.65381
Q9H2G2	STE20-like serine/threonine-protein kinase OS=Homo sapiens GN=SLK PE=1 SV=1 - [SLK_HUMAN]	6.43512e+06	24.9101	4.94	1	5	5	11	1235	142.607	5.14795
P02748	Complement component C9 OS=Homo sapiens GN=C9 PE=1 SV=2 - [CO9_HUMAN]	6.40488e+06	19.563	6.08	1	3	3	9	559	63.1327	5.59229
P61457	Pterin-4-alpha-carbinolamine dehydratase OS=Homo sapiens GN=PCBD1 PE=1 SV=2 - [PHS_HUMAN]	6.3742e+06	4.2523	17.31	1	2	2	3	104	11.992	6.80029
Q14103	Heterogeneous nuclear ribonucleoprotein D0 OS=Homo sapiens GN=HNRNPD PE=1 SV=1 - [HNRPD_HUMAN]	6.36115e+06	11.2903	6.76	1	1	2	4	355	38.4103	7.81104
P48047	ATP synthase subunit O, mitochondrial OS=Homo sapiens GN=ATP5O PE=1 SV=1 - [ATPO_HUMAN]	6.35093e+06	13.4089	22.07	1	3	3	5	213	23.2627	9.96436
Q8TE77	Protein phosphatase Slingshot homolog 3 OS=Homo sapiens GN=SSH3 PE=1 SV=2 - [SSH3_HUMAN]	6.32372e+06	22.3098	9.26	1	3	3	7	659	72.9505	5.30029
P15586	N-acetylglucosamine-6-sulfatase OS=Homo sapiens GN=GNS PE=1 SV=3 - [GNS_HUMAN]	6.32335e+06	6.37286	4.53	1	2	2	3	552	62.042	8.30908
P01781	Ig heavy chain V-III region GAL OS=Homo sapiens PE=1 SV=1 - [HV320_HUMAN]	6.30601e+06	6.90953	17.24	1	2	2	3	116	12.7222	8.48486
O43405	Cochlin OS=Homo sapiens GN=COCH PE=1 SV=1 - [COCH_HUMAN]	6.29752e+06	19.9494	7.27	1	4	4	10	550	59.4452	7.95752
P61160	Actin-related protein 2 OS=Homo sapiens GN=ACTR2 PE=1 SV=1 - [ARP2_HUMAN]	6.29454e+06	6.76792	9.64	1	3	3	5	394	44.7322	6.7417
P08240	Signal recognition particle receptor subunit alpha OS=Homo sapiens GN=SRPR PE=1 SV=2 - [SRPR_HUMAN]	6.20732e+06	10.0012	5.8	1	3	3	5	638	69.7672	8.95361
Q9UHB9	Signal recognition particle subunit SRP68 OS=Homo sapiens GN=SRP68 PE=1 SV=2 - [SRP68_HUMAN]	6.20038e+06	19.9299	4.15	1	2	2	8	627	70.6856	8.55811
Q9BSJ8	Extended synaptotagmin-1 OS=Homo sapiens GN=ESYT1 PE=1 SV=1 - [ESYT1_HUMAN]	6.13907e+06	16.422	4.71	1	4	4	7	1104	122.78	5.8335
Q9UN86	Ras GTPase-activating protein-binding protein 2 OS=Homo sapiens GN=G3BP2 PE=1 SV=2 - [G3BP2_HUMAN]	6.12844e+06	27.2622	6.22	1	2	2	9	482	54.0878	5.5542
Q9BY44	Eukaryotic translation initiation factor 2A OS=Homo sapiens GN=EIF2A PE=1 SV=3 - [EIF2A_HUMAN]	6.11224e+06	20.9624	8.38	1	3	3	9	585	64.9492	8.86572
Q14974	Importin subunit beta-1 OS=Homo sapiens GN=KPNB1 PE=1 SV=2 - [IMB1_HUMAN]	6.08041e+06	10.2361	3.54	1	2	2	5	876	97.108	4.77979
Q92896	Golgi apparatus protein 1 OS=Homo sapiens GN=GLG1 PE=1 SV=2 - [GSLG1_HUMAN]	6.05404e+06	20.0647	3.05	1	3	3	7	1179	134.464	6.90283
P00387	NADH-cytochrome b5 reductase 3 OS=Homo sapiens GN=CYB5R3 PE=1 SV=3 - [NB5R3_HUMAN]	6.05391e+06	4.97479	8.31	1	2	2	2	301	34.2127	7.59131
P35232	Prohibitin OS=Homo sapiens GN=PHB PE=1 SV=1 - [PHB_HUMAN]	6.05305e+06	24.1891	17.28	1	3	3	9	272	29.7859	5.75732
Q6PCB0	von Willebrand factor A domain-containing protein 1 OS=Homo sapiens GN=VWA1 PE=1 SV=1 - [VWA1_HUMAN]	5.97611e+06	4.6515	7.64	1	2	2	2	445	46.7753	7.6792
Q12907	Vesicular integral-membrane protein VIP36 OS=Homo sapiens GN=LMAN2 PE=1 SV=1 - [LMAN2_HUMAN]	5.93528e+06	13.6417	9.27	1	2	2	5	356	40.2031	6.94678
P49768	Presenilin-1 OS=Homo sapiens GN=PSEN1 PE=1 SV=1 - [PSN1_HUMAN]	5.91532e+06	13.9481	8.78	1	2	2	4	467	52.6341	5.31299
Q9NR46	Endophilin-B2 OS=Homo sapiens GN=SH3GLB2 PE=1 SV=1 - [SHLB2_HUMAN]	5.88432e+06	18.8202	13.16	1	4	4	9	395	43.9466	5.98584
P52594	Arf-GAP domain and FG repeat-containing protein 1 OS=Homo sapiens GN=AGFG1 PE=1 SV=2 - [AGFG1_HUMAN]	5.88148e+06	10.632	7.47	1	2	2	4	562	58.2242	8.63135
Q9Y5X1	Sorting nexin-9 OS=Homo sapiens GN=SNX9 PE=1 SV=1 - [SNX9_HUMAN]	5.87372e+06	11.4635	7.23	1	3	3	5	595	66.5496	5.57959
P56537	Eukaryotic translation initiation factor 6 OS=Homo sapiens GN=EIF6 PE=1 SV=1 - [IF6_HUMAN]	5.85089e+06	5.7945	15.51	1	3	3	6	245	26.5822	4.67822
Q86SQ9	Dehydrodolichyl diphosphate syntase complex subunit DHDDS OS=Homo sapiens GN=DHDDS PE=1 SV=3 - [DHDDS_HUMAN]	5.8422e+06	9.88046	6.61	1	2	2	4	333	38.6329	8.27979
Q07021	Complement component 1 Q subcomponent-binding protein, mitochondrial OS=Homo sapiens GN=C1QBP PE=1 SV=1 - [C1QBP_HUMAN]	5.75207e+06	9.75084	12.06	1	2	2	3	282	31.3426	4.84326
P22314	Ubiquitin-like modifier-activating enzyme 1 OS=Homo sapiens GN=UBA1 PE=1 SV=3 - [UBA1_HUMAN]	5.73857e+06	8.86064	4.35	1	3	3	3	1058	117.774	5.75732
O14979	Heterogeneous nuclear ribonucleoprotein D-like OS=Homo sapiens GN=HNRNPDL PE=1 SV=3 - [HNRDL_HUMAN]	5.69735e+06	6.8387	6.19	1	1	2	3	420	46.4091	9.56885
P49023	Paxillin OS=Homo sapiens GN=PXN PE=1 SV=3 - [PAXI_HUMAN]	5.66296e+06	6.34593	5.25	1	2	2	8	591	64.4639	6.18896
Q7Z7D3	V-set domain-containing T-cell activation inhibitor 1 OS=Homo sapiens GN=VTCN1 PE=1 SV=1 - [VTCN1_HUMAN]	5.65526e+06	21.6168	7.45	1	2	2	8	282	30.8588	5.31299
Q9H0Q0	Protein FAM49A OS=Homo sapiens GN=FAM49A PE=2 SV=1 - [FA49A_HUMAN]	5.64142e+06	15.3717	8.98	1	2	2	6	323	37.2887	6.01123
O75882	Attractin OS=Homo sapiens GN=ATRN PE=1 SV=2 - [ATRN_HUMAN]	5.61861e+06	10.4609	2.03	1	2	2	4	1429	158.432	7.31299
P41091	Eukaryotic translation initiation factor 2 subunit 3 OS=Homo sapiens GN=EIF2S3 PE=1 SV=3 - [IF2G_HUMAN]	5.61584e+06	15.6897	9.53	1	3	3	9	472	51.0772	8.39697
O43242	26S proteasome non-ATPase regulatory subunit 3 OS=Homo sapiens GN=PSMD3 PE=1 SV=2 - [PSMD3_HUMAN]	5.59416e+06	5.67568	5.24	1	2	2	2	534	60.9395	8.44092
P55209	Nucleosome assembly protein 1-like 1 OS=Homo sapiens GN=NAP1L1 PE=1 SV=1 - [NP1L1_HUMAN]	5.53979e+06	23.7146	9.72	1	3	3	9	391	45.3459	4.4624
Q99832	T-complex protein 1 subunit eta OS=Homo sapiens GN=CCT7 PE=1 SV=2 - [TCPH_HUMAN]	5.48559e+06	14.2141	4.79	1	2	2	7	543	59.3289	7.6499
O00231	26S proteasome non-ATPase regulatory subunit 11 OS=Homo sapiens GN=PSMD11 PE=1 SV=3 - [PSD11_HUMAN]	5.47792e+06	4.5125	6.64	1	2	2	3	422	47.434	6.48096
O94955	Rho-related BTB domain-containing protein 3 OS=Homo sapiens GN=RHOBTB3 PE=1 SV=2 - [RHBT3_HUMAN]	5.47716e+06	15.2676	11.62	1	5	5	9	611	69.3682	7.62061
Q14258	E3 ubiquitin/ISG15 ligase TRIM25 OS=Homo sapiens GN=TRIM25 PE=1 SV=2 - [TRI25_HUMAN]	5.43012e+06	10.7554	6.51	1	3	3	8	630	70.9277	8.08936
P12268	Inosine-5'-monophosphate dehydrogenase 2 OS=Homo sapiens GN=IMPDH2 PE=1 SV=2 - [IMDH2_HUMAN]	5.395e+06	8.61938	8.75	1	3	3	12	514	55.7696	6.90283
Q7KYR7	Butyrophilin subfamily 2 member A1 OS=Homo sapiens GN=BTN2A1 PE=1 SV=3 - [BT2A1_HUMAN]	5.27828e+06	8.05635	4.17	1	2	2	3	527	59.5945	6.48096
Q8TDH9	Biogenesis of lysosome-related organelles complex 1 subunit 5 OS=Homo sapiens GN=BLOC1S5 PE=1 SV=1 - [BL1S5_HUMAN]	5.27352e+06	1.84925	11.76	1	2	2	2	187	21.5958	7.59131
Q9C0C2	182 kDa tankyrase-1-binding protein OS=Homo sapiens GN=TNKS1BP1 PE=1 SV=4 - [TB182_HUMAN]	5.27082e+06	30.5255	7	1	8	8	17	1729	181.685	4.85596
Q6UXG2	UPF0577 protein KIAA1324 OS=Homo sapiens GN=KIAA1324 PE=2 SV=2 - [K1324_HUMAN]	5.24971e+06	5.09071	3.46	1	2	2	3	1013	111.309	6.55127
O60271	C-Jun-amino-terminal kinase-interacting protein 4 OS=Homo sapiens GN=SPAG9 PE=1 SV=4 - [JIP4_HUMAN]	5.15294e+06	6.26558	2.27	1	2	2	3	1321	146.115	5.14795
P19525	Interferon-induced, double-stranded RNA-activated protein kinase OS=Homo sapiens GN=EIF2AK2 PE=1 SV=2 - [E2AK2_HUMAN]	5.1454e+06	4.94368	3.99	1	2	2	2	551	62.0556	8.39697
P15374	Ubiquitin carboxyl-terminal hydrolase isozyme L3 OS=Homo sapiens GN=UCHL3 PE=1 SV=1 - [UCHL3_HUMAN]	5123870	4.14893	9.57	1	2	2	2	230	26.166	4.91943
Q9P2J5	Leucine--tRNA ligase, cytoplasmic OS=Homo sapiens GN=LARS PE=1 SV=2 - [SYLC_HUMAN]	5.11399e+06	15.4985	1.96	1	2	2	6	1176	134.379	7.29834
Q92614	Unconventional myosin-XVIIIa OS=Homo sapiens GN=MYO18A PE=1 SV=3 - [MY18A_HUMAN]	5.10899e+06	17.6979	3.75	1	5	5	7	2054	232.971	6.30322
Q96HC4	PDZ and LIM domain protein 5 OS=Homo sapiens GN=PDLIM5 PE=1 SV=5 - [PDLI5_HUMAN]	4.9905e+06	7.59428	7.89	1	3	3	7	596	63.9045	8.20654
Q9P265	Disco-interacting protein 2 homolog B OS=Homo sapiens GN=DIP2B PE=1 SV=3 - [DIP2B_HUMAN]	4.9709e+06	10.1725	2.03	1	2	2	5	1576	171.382	8.08936
Q9H6E4	Coiled-coil domain-containing protein 134 OS=Homo sapiens GN=CCDC134 PE=1 SV=1 - [CC134_HUMAN]	4.92894e+06	11.1537	17.03	1	3	3	5	229	26.544	8.85107
O14939	Phospholipase D2 OS=Homo sapiens GN=PLD2 PE=1 SV=2 - [PLD2_HUMAN]	4.92416e+06	7.0722	3.32	1	2	2	3	933	105.92	7.63525
Q9BW04	Specifically androgen-regulated gene protein OS=Homo sapiens GN=SARG PE=1 SV=2 - [SARG_HUMAN]	4.82872e+06	8.43267	6.32	1	2	2	3	601	63.9254	8.6167
O15320	cTAGE family member 5 OS=Homo sapiens GN=CTAGE5 PE=1 SV=4 - [CTGE5_HUMAN]	4.80125e+06	8.22678	5.72	1	3	3	6	804	90.9397	5.22412
Q68D91	Metallo-beta-lactamase domain-containing protein 2 OS=Homo sapiens GN=MBLAC2 PE=1 SV=3 - [MBLC2_HUMAN]	4.7992e+06	21.1001	15.77	1	3	3	7	279	31.352	6.91748
Q9UJZ1	Stomatin-like protein 2, mitochondrial OS=Homo sapiens GN=STOML2 PE=1 SV=1 - [STML2_HUMAN]	4.7887e+06	7.1574	9.27	1	2	2	4	356	38.5102	7.38623
P40189	Interleukin-6 receptor subunit beta OS=Homo sapiens GN=IL6ST PE=1 SV=2 - [IL6RB_HUMAN]	4.7473e+06	2.60453	4.58	1	3	3	3	918	103.471	5.94775
Q9UBC2	Epidermal growth factor receptor substrate 15-like 1 OS=Homo sapiens GN=EPS15L1 PE=1 SV=1 - [EP15R_HUMAN]	4.74251e+06	14.2548	4.75	1	3	3	5	864	94.197	5.10986
Q9UNH7	Sorting nexin-6 OS=Homo sapiens GN=SNX6 PE=1 SV=1 - [SNX6_HUMAN]	4.71191e+06	8.48546	6.9	1	2	2	3	406	46.6198	6.16357
Q6NVY1	3-hydroxyisobutyryl-CoA hydrolase, mitochondrial OS=Homo sapiens GN=HIBCH PE=1 SV=2 - [HIBCH_HUMAN]	4.64033e+06	4.30605	13.21	1	4	4	4	386	43.4544	8.19189
P37268	Squalene synthase OS=Homo sapiens GN=FDFT1 PE=1 SV=1 - [FDFT_HUMAN]	4.61479e+06	13.391	8.63	1	3	3	5	417	48.0842	6.53662
Q6PCB6	Protein ABHD17C OS=Homo sapiens GN=ABHD17C PE=2 SV=2 - [AB17C_HUMAN]	4.58813e+06	16.4335	8.81	1	2	2	7	329	35.8075	5.64307
P33897	ATP-binding cassette sub-family D member 1 OS=Homo sapiens GN=ABCD1 PE=1 SV=2 - [ABCD1_HUMAN]	4.56637e+06	11.3654	6.71	1	3	3	5	745	82.8845	8.95361
P28838	Cytosol aminopeptidase OS=Homo sapiens GN=LAP3 PE=1 SV=3 - [AMPL_HUMAN]	4.50134e+06	7.85123	9.63	1	4	4	4	519	56.1308	7.92822
Q8WVQ1	Soluble calcium-activated nucleotidase 1 OS=Homo sapiens GN=CANT1 PE=1 SV=1 - [CANT1_HUMAN]	4.49192e+06	11.2697	12.72	1	3	3	5	401	44.8117	6.0874
Q68D85	Natural cytotoxicity triggering receptor 3 ligand 1 OS=Homo sapiens GN=NCR3LG1 PE=1 SV=1 - [NR3L1_HUMAN]	4.40162e+06	5.45206	6.39	1	2	2	2	454	50.7946	5.59229
Q8N6H7	ADP-ribosylation factor GTPase-activating protein 2 OS=Homo sapiens GN=ARFGAP2 PE=1 SV=1 - [ARFG2_HUMAN]	4.39665e+06	15.1224	9.98	1	4	4	6	521	56.6851	7.98682
Q92499	ATP-dependent RNA helicase DDX1 OS=Homo sapiens GN=DDX1 PE=1 SV=2 - [DDX1_HUMAN]	4.29387e+06	11.206	6.35	1	3	3	6	740	82.3798	7.2251
Q7Z7H5	Transmembrane emp24 domain-containing protein 4 OS=Homo sapiens GN=TMED4 PE=1 SV=1 - [TMED4_HUMAN]	4.23905e+06	5.01298	8.81	1	2	2	2	227	25.9263	8.27979
P78560	Death domain-containing protein CRADD OS=Homo sapiens GN=CRADD PE=1 SV=1 - [CRADD_HUMAN]	4.21083e+06	2.67934	13.57	1	2	2	2	199	22.7309	6.80029
P05198	Eukaryotic translation initiation factor 2 subunit 1 OS=Homo sapiens GN=EIF2S1 PE=1 SV=3 - [IF2A_HUMAN]	4.18734e+06	28.241	29.21	1	8	8	11	315	36.0894	5.08447
O00754	Lysosomal alpha-mannosidase OS=Homo sapiens GN=MAN2B1 PE=1 SV=3 - [MA2B1_HUMAN]	4.18698e+06	6.35834	3.56	1	3	3	3	1011	113.672	7.28369
Q9Y6Q5	AP-1 complex subunit mu-2 OS=Homo sapiens GN=AP1M2 PE=1 SV=4 - [AP1M2_HUMAN]	4.11051e+06	1.70387	4.73	1	2	2	2	423	48.0782	8.22119
P54577	Tyrosine--tRNA ligase, cytoplasmic OS=Homo sapiens GN=YARS PE=1 SV=4 - [SYYC_HUMAN]	4.08423e+06	6.55148	4.17	1	2	2	3	528	59.1061	7.04932
Q9NW15	Anoctamin-10 OS=Homo sapiens GN=ANO10 PE=1 SV=2 - [ANO10_HUMAN]	4.07383e+06	1.91659	4.24	1	2	2	2	660	76.2798	7.40088
Q6DD88	Atlastin-3 OS=Homo sapiens GN=ATL3 PE=1 SV=1 - [ATLA3_HUMAN]	4.06898e+06	13.8242	9.24	1	3	3	5	541	60.5034	5.65576
Q8IXJ6	NAD-dependent protein deacetylase sirtuin-2 OS=Homo sapiens GN=SIRT2 PE=1 SV=2 - [SIR2_HUMAN]	3.93477e+06	20.7701	9	1	2	2	8	389	43.1544	5.36377
Q6ZSR9	Uncharacterized protein FLJ45252 OS=Homo sapiens PE=2 SV=2 - [YJ005_HUMAN]	3.90806e+06	4.62602	10.14	1	2	2	2	355	37.9526	5.26221
P78371	T-complex protein 1 subunit beta OS=Homo sapiens GN=CCT2 PE=1 SV=4 - [TCPB_HUMAN]	3.89817e+06	23.839	9.16	1	3	3	8	535	57.4521	6.45557
P24158	Myeloblastin OS=Homo sapiens GN=PRTN3 PE=1 SV=3 - [PRTN3_HUMAN]	3.8932e+06	1.61111	8.2	1	2	2	3	256	27.7893	8.35303
P50749	Ras association domain-containing protein 2 OS=Homo sapiens GN=RASSF2 PE=1 SV=1 - [RASF2_HUMAN]	3.88367e+06	10.7098	10.43	1	3	3	4	326	37.7665	8.83643
Q8NFQ8	Torsin-1A-interacting protein 2 OS=Homo sapiens GN=TOR1AIP2 PE=1 SV=1 - [TOIP2_HUMAN]	3.88318e+06	11.8095	9.15	1	2	2	5	470	51.2322	4.95752
Q9Y265	RuvB-like 1 OS=Homo sapiens GN=RUVBL1 PE=1 SV=1 - [RUVB1_HUMAN]	3.87136e+06	14.3472	8.99	1	3	3	6	456	50.1963	6.41748
Q96KG9	N-terminal kinase-like protein OS=Homo sapiens GN=SCYL1 PE=1 SV=1 - [NTKL_HUMAN]	3.87044e+06	8.59636	3.59	1	2	2	4	808	89.5752	6.30322
P08709	Coagulation factor VII OS=Homo sapiens GN=F7 PE=1 SV=1 - [FA7_HUMAN]	3.77716e+06	11.7232	4.94	1	2	2	5	466	51.5604	7.2251
P38646	Stress-70 protein, mitochondrial OS=Homo sapiens GN=HSPA9 PE=1 SV=2 - [GRP75_HUMAN]	3761377	8.77218	6.48	1	3	3	3	679	73.6348	6.16357
Q13724	Mannosyl-oligosaccharide glucosidase OS=Homo sapiens GN=MOGS PE=1 SV=5 - [MOGS_HUMAN]	3.75756e+06	20.2599	6.21	1	4	4	10	837	91.8606	8.89502
Q12802	A-kinase anchor protein 13 OS=Homo sapiens GN=AKAP13 PE=1 SV=2 - [AKP13_HUMAN]	3.72479e+06	0	1.24	1	2	2	3	2813	307.359	5.23682
Q9NRA1	Platelet-derived growth factor C OS=Homo sapiens GN=PDGFC PE=1 SV=2 - [PDGFC_HUMAN]	3.71845e+06	5.31256	9.57	1	2	2	4	345	39.0045	6.13818
Q04837	Single-stranded DNA-binding protein, mitochondrial OS=Homo sapiens GN=SSBP1 PE=1 SV=1 - [SSBP_HUMAN]	3.71508e+06	7.54025	22.3	1	2	2	2	148	17.249	9.59814
Q92616	eIF-2-alpha kinase activator GCN1 OS=Homo sapiens GN=GCN1 PE=1 SV=6 - [GCN1_HUMAN]	3.71453e+06	7.61115	1.68	1	3	3	3	2671	292.572	7.47412
Q16891	MICOS complex subunit MIC60 OS=Homo sapiens GN=IMMT PE=1 SV=1 - [MIC60_HUMAN]	3.69164e+06	8.95031	7.26	1	4	4	5	758	83.6264	6.48096
O15357	Phosphatidylinositol 3,4,5-trisphosphate 5-phosphatase 2 OS=Homo sapiens GN=INPPL1 PE=1 SV=2 - [SHIP2_HUMAN]	3.54812e+06	3.85713	2.23	1	2	2	4	1258	138.513	6.53662
Q9Y520	Protein PRRC2C OS=Homo sapiens GN=PRRC2C PE=1 SV=4 - [PRC2C_HUMAN]	3.54786e+06	4.45451	0.73	1	2	2	8	2896	316.718	9.12939
P09603	Macrophage colony-stimulating factor 1 OS=Homo sapiens GN=CSF1 PE=1 SV=2 - [CSF1_HUMAN]	3.48265e+06	8.23593	5.42	1	2	2	3	554	60.1419	5.2876
Q6P6B1	Glutamate-rich protein 5 OS=Homo sapiens GN=ERICH5 PE=2 SV=1 - [ERIC5_HUMAN]	3.42225e+06	1.83781	9.89	1	3	3	3	374	39.9115	4.48779
Q96EV8	Dysbindin OS=Homo sapiens GN=DTNBP1 PE=1 SV=1 - [DTBP1_HUMAN]	3.38289e+06	4.33651	6.55	1	2	2	2	351	39.4682	4.66553
P42566	Epidermal growth factor receptor substrate 15 OS=Homo sapiens GN=EPS15 PE=1 SV=2 - [EPS15_HUMAN]	3.36483e+06	8.6991	4.91	1	3	3	3	896	98.5948	4.64014
Q9BRX8	Redox-regulatory protein FAM213A OS=Homo sapiens GN=FAM213A PE=1 SV=3 - [F213A_HUMAN]	3.33818e+06	10.206	10.04	1	2	2	4	229	25.7474	8.83643
O60343	TBC1 domain family member 4 OS=Homo sapiens GN=TBC1D4 PE=1 SV=2 - [TBCD4_HUMAN]	3.32832e+06	5.31029	1.77	1	2	2	2	1298	146.471	7.00537
P25685	DnaJ homolog subfamily B member 1 OS=Homo sapiens GN=DNAJB1 PE=1 SV=4 - [DNJB1_HUMAN]	3.31226e+06	11.2239	15.59	1	4	4	7	340	38.0204	8.63135
Q8WUN7	Ubiquitin domain-containing protein 2 OS=Homo sapiens GN=UBTD2 PE=1 SV=2 - [UBTD2_HUMAN]	3.23364e+06	16.1	14.1	1	2	2	5	234	26.1731	5.66846
Q8WWM7	Ataxin-2-like protein OS=Homo sapiens GN=ATXN2L PE=1 SV=2 - [ATX2L_HUMAN]	3.19942e+06	4.83452	2.98	1	2	2	3	1075	113.304	8.5874
Q9Y3F4	Serine-threonine kinase receptor-associated protein OS=Homo sapiens GN=STRAP PE=1 SV=1 - [STRAP_HUMAN]	3.11168e+06	2.33541	7.14	1	2	2	4	350	38.414	5.12256
O75828	Carbonyl reductase [NADPH] 3 OS=Homo sapiens GN=CBR3 PE=1 SV=3 - [CBR3_HUMAN]	3.02342e+06	7.22779	12.64	1	3	3	3	277	30.8307	6.17627
O95359	Transforming acidic coiled-coil-containing protein 2 OS=Homo sapiens GN=TACC2 PE=1 SV=3 - [TACC2_HUMAN]	3.01158e+06	6.39365	2.17	1	4	4	6	2948	309.237	4.79248
P12955	Xaa-Pro dipeptidase OS=Homo sapiens GN=PEPD PE=1 SV=3 - [PEPD_HUMAN]	2.95877e+06	2.56547	4.06	1	2	2	2	493	54.5129	5.99854
Q5T4S7	E3 ubiquitin-protein ligase UBR4 OS=Homo sapiens GN=UBR4 PE=1 SV=1 - [UBR4_HUMAN]	2.9419e+06	2.80239	1.14	1	2	2	2	5183	573.476	6.03662
O43681	ATPase ASNA1 OS=Homo sapiens GN=ASNA1 PE=1 SV=2 - [ASNA_HUMAN]	2.89915e+06	4.29618	8.91	1	2	2	2	348	38.7674	4.90674
P28482	Mitogen-activated protein kinase 1 OS=Homo sapiens GN=MAPK1 PE=1 SV=3 - [MK01_HUMAN]	2.85826e+06	1.87702	4.72	1	2	2	2	360	41.3632	6.97607
O14828	Secretory carrier-associated membrane protein 3 OS=Homo sapiens GN=SCAMP3 PE=1 SV=3 - [SCAM3_HUMAN]	2.84799e+06	10.4652	9.22	1	2	2	3	347	38.2623	7.63525
Q8N335	Glycerol-3-phosphate dehydrogenase 1-like protein OS=Homo sapiens GN=GPD1L PE=1 SV=1 - [GPD1L_HUMAN]	2.84419e+06	6.82378	7.41	1	2	2	3	351	38.3939	7.02002
Q92508	Piezo-type mechanosensitive ion channel component 1 OS=Homo sapiens GN=PIEZO1 PE=1 SV=4 - [PIEZ1_HUMAN]	2.80132e+06	8.97547	2.3	1	2	2	3	2521	286.605	7.47412
O15533	Tapasin OS=Homo sapiens GN=TAPBP PE=1 SV=1 - [TPSN_HUMAN]	2.78703e+06	1.73107	4.24	1	2	2	2	448	47.5957	7.15186
Q08378	Golgin subfamily A member 3 OS=Homo sapiens GN=GOLGA3 PE=1 SV=2 - [GOGA3_HUMAN]	2.71579e+06	4.66024	1.6	1	2	2	2	1498	167.252	5.43994
Q06481	Amyloid-like protein 2 OS=Homo sapiens GN=APLP2 PE=1 SV=2 - [APLP2_HUMAN]	2.64367e+06	10.9069	2.88	1	2	2	10	763	86.9002	4.79248
P41252	Isoleucine--tRNA ligase, cytoplasmic OS=Homo sapiens GN=IARS PE=1 SV=2 - [SYIC_HUMAN]	2.61401e+06	0	1.66	1	2	2	2	1262	144.406	6.15088
Q6P597	Kinesin light chain 3 OS=Homo sapiens GN=KLC3 PE=1 SV=2 - [KLC3_HUMAN]	2.58817e+06	7.39094	6.75	1	2	2	4	504	55.3306	6.49365
Q8N573	Oxidation resistance protein 1 OS=Homo sapiens GN=OXR1 PE=1 SV=2 - [OXR1_HUMAN]	2.52867e+06	7.34495	3.78	1	2	2	3	874	97.9094	5.46533
Q9Y5P6	Mannose-1-phosphate guanyltransferase beta OS=Homo sapiens GN=GMPPB PE=1 SV=2 - [GMPPB_HUMAN]	2.50429e+06	1.96579	6.67	1	2	2	2	360	39.8086	6.60986
Q15437	Protein transport protein Sec23B OS=Homo sapiens GN=SEC23B PE=1 SV=2 - [SC23B_HUMAN]	2.46142e+06	6.16434	3.26	1	2	2	3	767	86.4235	6.88818
Q9HBR0	Putative sodium-coupled neutral amino acid transporter 10 OS=Homo sapiens GN=SLC38A10 PE=1 SV=2 - [S38AA_HUMAN]	2.45971e+06	2.56192	6.61	1	3	3	3	1119	119.687	5.73193
O75351	Vacuolar protein sorting-associated protein 4B OS=Homo sapiens GN=VPS4B PE=1 SV=2 - [VPS4B_HUMAN]	2.4252e+06	7.46102	8.56	1	3	3	4	444	49.2715	7.2251
P40939	Trifunctional enzyme subunit alpha, mitochondrial OS=Homo sapiens GN=HADHA PE=1 SV=2 - [ECHA_HUMAN]	2.35561e+06	9.79639	6.16	1	3	3	5	763	82.9469	9.0415
Q8N8J7	Uncharacterized protein C4orf32 OS=Homo sapiens GN=C4orf32 PE=2 SV=2 - [CD032_HUMAN]	2.30325e+06	4.73904	17.42	1	2	2	4	132	14.6432	4.70361
O95336	6-phosphogluconolactonase OS=Homo sapiens GN=PGLS PE=1 SV=2 - [6PGL_HUMAN]	2.10836e+06	4.27671	14.34	1	2	2	2	258	27.5296	6.04932
O75381	Peroxisomal membrane protein PEX14 OS=Homo sapiens GN=PEX14 PE=1 SV=1 - [PEX14_HUMAN]	2.08766e+06	5.68349	13.26	1	2	2	2	377	41.2117	4.94482
Q16186	Proteasomal ubiquitin receptor ADRM1 OS=Homo sapiens GN=ADRM1 PE=1 SV=2 - [ADRM1_HUMAN]	2.08158e+06	3.84897	8.35	1	3	3	4	407	42.1268	5.07178
P17252	Protein kinase C alpha type OS=Homo sapiens GN=PRKCA PE=1 SV=4 - [KPCA_HUMAN]	2.07087e+06	2.46436	5.65	1	2	2	3	672	76.7001	7.04932
P09622	Dihydrolipoyl dehydrogenase, mitochondrial OS=Homo sapiens GN=DLD PE=1 SV=2 - [DLDH_HUMAN]	2.05401e+06	6.86208	5.3	1	2	2	3	509	54.143	7.85498
P49407	Beta-arrestin-1 OS=Homo sapiens GN=ARRB1 PE=1 SV=2 - [ARRB1_HUMAN]	1.86438e+06	0	4.55	1	2	2	3	418	47.0363	6.20166
Q8WZA0	Protein LZIC OS=Homo sapiens GN=LZIC PE=1 SV=1 - [LZIC_HUMAN]	1.84229e+06	5.60402	10	1	2	2	4	190	21.4811	4.94482
P40855	Peroxisomal biogenesis factor 19 OS=Homo sapiens GN=PEX19 PE=1 SV=1 - [PEX19_HUMAN]	1.48187e+06	4.97004	12.71	1	2	2	2	299	32.7856	4.33545
Q96NY7	Chloride intracellular channel protein 6 OS=Homo sapiens GN=CLIC6 PE=2 SV=3 - [CLIC6_HUMAN]	1.48016e+06	6.3876	4.97	1	2	2	3	704	72.9677	4.37354
P36871	Phosphoglucomutase-1 OS=Homo sapiens GN=PGM1 PE=1 SV=3 - [PGM1_HUMAN]	1.42304e+06	4.99727	5.16	1	2	2	2	562	61.4105	6.75635
Q13057	Bifunctional coenzyme A synthase OS=Homo sapiens GN=COASY PE=1 SV=4 - [COASY_HUMAN]	1.35205e+06	4.16123	4.96	1	2	2	2	564	62.29	6.99072
P22102	Trifunctional purine biosynthetic protein adenosine-3 OS=Homo sapiens GN=GART PE=1 SV=1 - [PUR2_HUMAN]	1.232e+06	5.05968	2.97	1	2	2	3	1010	107.699	6.69775
Q7L5D6	Golgi to ER traffic protein 4 homolog OS=Homo sapiens GN=GET4 PE=1 SV=1 - [GET4_HUMAN]	791921	1.76827	7.65	1	2	2	2	327	36.481	5.41455
P78537	Biogenesis of lysosome-related organelles complex 1 subunit 1 OS=Homo sapiens GN=BLOC1S1 PE=1 SV=2 - [BL1S1_HUMAN]		5.25107	14.38	1	2	2	2	153	17.2519	9.33447
Q9P244	Leucine-rich repeat and fibronectin type III domain-containing protein 1 OS=Homo sapiens GN=LRFN1 PE=1 SV=2 - [LRFN1_HUMAN]		2.08922	4.41	1	2	2	2	771	82.2663	7.04932
P48556	26S proteasome non-ATPase regulatory subunit 8 OS=Homo sapiens GN=PSMD8 PE=1 SV=2 - [PSMD8_HUMAN]		8.63961	6.86	1	2	2	4	350	39.5868	9.70068

## Sheet: HCD MS MS human milk
Accession	Description	ΣCoverage	Σ# Proteins	Σ# Unique Peptides	Σ# Peptides	Σ# PSMs	Area
P00709	Alpha-lactalbumin OS=Homo sapiens GN=LALBA PE=1 SV=1 - [LALBA_HUMAN]	51.41	1	17	17	3652	3.32869e+11
P05814	Beta-casein OS=Homo sapiens GN=CSN2 PE=1 SV=4 - [CASB_HUMAN]	50	1	11	11	2930	236193928956
P02788	Lactotransferrin OS=Homo sapiens GN=LTF PE=1 SV=6 - [TRFL_HUMAN]	82.82	1	67	67	5081	94548948340
P02768	Serum albumin OS=Homo sapiens GN=ALB PE=1 SV=2 - [ALBU_HUMAN]	82.59	1	56	56	2352	4.55956e+10
P01876	Ig alpha-1 chain C region OS=Homo sapiens GN=IGHA1 PE=1 SV=2 - [IGHA1_HUMAN]	49.58	1	5	14	321	2.59514e+10
P01877	Ig alpha-2 chain C region OS=Homo sapiens GN=IGHA2 PE=1 SV=3 - [IGHA2_HUMAN]	38.53	1	2	11	214	2.38535e+10
P47710	Alpha-S1-casein OS=Homo sapiens GN=CSN1S1 PE=1 SV=1 - [CASA1_HUMAN]	52.97	1	12	12	748	2.3455e+10
P19835	Bile salt-activated lipase OS=Homo sapiens GN=CEL PE=1 SV=3 - [CEL_HUMAN]	36.65	1	28	28	977	2.04891e+10
P01833	Polymeric immunoglobulin receptor OS=Homo sapiens GN=PIGR PE=1 SV=4 - [PIGR_HUMAN]	41.23	1	31	31	876	1.90026e+10
P61626	Lysozyme C OS=Homo sapiens GN=LYZ PE=1 SV=1 - [LYSC_HUMAN]	71.62	1	10	10	497	1.44298e+10
P10451	Osteopontin OS=Homo sapiens GN=SPP1 PE=1 SV=1 - [OSTP_HUMAN]	27.71	1	7	7	248	1.32285e+10
Q13410	Butyrophilin subfamily 1 member A1 OS=Homo sapiens GN=BTN1A1 PE=1 SV=3 - [BT1A1_HUMAN]	43.92	1	23	23	613	9.70484e+09
P07498	Kappa-casein OS=Homo sapiens GN=CSN3 PE=1 SV=3 - [CASK_HUMAN]	40.11	1	5	5	356	8.86874e+09
P01834	Ig kappa chain C region OS=Homo sapiens GN=IGKC PE=1 SV=1 - [IGKC_HUMAN]	80.19	1	5	5	153	5.14143e+09
Q08431	Lactadherin OS=Homo sapiens GN=MFGE8 PE=1 SV=2 - [MFGM_HUMAN]	57.36	1	18	18	337	5092489944
P47989	Xanthine dehydrogenase/oxidase OS=Homo sapiens GN=XDH PE=1 SV=4 - [XDH_HUMAN]	44.71	1	48	49	927	5.03169e+09
P05413	Fatty acid-binding protein, heart OS=Homo sapiens GN=FABP3 PE=1 SV=4 - [FABPH_HUMAN]	63.16	1	10	10	246	5.01401e+09
P01591	Immunoglobulin J chain OS=Homo sapiens GN=JCHAIN PE=1 SV=4 - [IGJ_HUMAN]	35.22	1	5	5	111	4.99534e+09
P10909	Clusterin OS=Homo sapiens GN=CLU PE=1 SV=1 - [CLUS_HUMAN]	24.72	1	13	13	295	4.5899e+09
P01009	Alpha-1-antitrypsin OS=Homo sapiens GN=SERPINA1 PE=1 SV=3 - [A1AT_HUMAN]	52.87	1	21	21	237	3.24022e+09
P0CG05	Ig lambda-2 chain C regions OS=Homo sapiens GN=IGLC2 PE=1 SV=1 - [LAC2_HUMAN]	60.38	2	2	4	107	2.83147e+09
P01011	Alpha-1-antichymotrypsin OS=Homo sapiens GN=SERPINA3 PE=1 SV=2 - [AACT_HUMAN]	29.55	1	12	12	186	2.57679e+09
P08571	Monocyte differentiation antigen CD14 OS=Homo sapiens GN=CD14 PE=1 SV=2 - [CD14_HUMAN]	32.27	1	10	10	205	2.42214e+09
Q99541	Perilipin-2 OS=Homo sapiens GN=PLIN2 PE=1 SV=2 - [PLIN2_HUMAN]	49.2	1	18	18	245	2.08184e+09
P02647	Apolipoprotein A-I OS=Homo sapiens GN=APOA1 PE=1 SV=1 - [APOA1_HUMAN]	65.54	1	19	19	194	1734412524
P0C0L4	Complement C4-A OS=Homo sapiens GN=C4A PE=1 SV=2 - [CO4A_HUMAN]	28.15	1	2	42	426	1.26618e+09
P0C0L5	Complement C4-B OS=Homo sapiens GN=C4B PE=1 SV=2 - [CO4B_HUMAN]	28.44	1	2	42	412	1.26618e+09
P25311	Zinc-alpha-2-glycoprotein OS=Homo sapiens GN=AZGP1 PE=1 SV=2 - [ZA2G_HUMAN]	42.95	1	13	13	198	1241799076
P60709	Actin, cytoplasmic 1 OS=Homo sapiens GN=ACTB PE=1 SV=1 - [ACTB_HUMAN]	40.53	2	12	12	135	1.21191e+09
B9A064	Immunoglobulin lambda-like polypeptide 5 OS=Homo sapiens GN=IGLL5 PE=2 SV=2 - [IGLL5_HUMAN]	33.64	1	3	5	78	1211291868
P01857	Ig gamma-1 chain C region OS=Homo sapiens GN=IGHG1 PE=1 SV=1 - [IGHG1_HUMAN]	33.94	1	6	9	94	1.07445e+09
P22897	Macrophage mannose receptor 1 OS=Homo sapiens GN=MRC1 PE=1 SV=1 - [MRC1_HUMAN]	25.14	1	38	38	310	1043139094
P15291	Beta-1,4-galactosyltransferase 1 OS=Homo sapiens GN=B4GALT1 PE=1 SV=5 - [B4GT1_HUMAN]	22.11	1	5	5	66	9.46182e+08
P49327	Fatty acid synthase OS=Homo sapiens GN=FASN PE=1 SV=3 - [FAS_HUMAN]	32.42	1	72	72	662	9.25316e+08
P01024	Complement C3 OS=Homo sapiens GN=C3 PE=1 SV=2 - [CO3_HUMAN]	37.7	1	62	62	426	8.40419e+08
P04264	Keratin, type II cytoskeletal 1 OS=Homo sapiens GN=KRT1 PE=1 SV=6 - [K2C1_HUMAN]	24.53	1	13	15	76	8.17025e+08
Q6WN34	Chordin-like protein 2 OS=Homo sapiens GN=CHRDL2 PE=1 SV=1 - [CRDL2_HUMAN]	23.08	1	8	8	56	8.00887e+08
P02652	Apolipoprotein A-II OS=Homo sapiens GN=APOA2 PE=1 SV=1 - [APOA2_HUMAN]	41	1	5	5	66	7.90763e+08
P01859	Ig gamma-2 chain C region OS=Homo sapiens GN=IGHG2 PE=1 SV=2 - [IGHG2_HUMAN]	24.23	1	4	7	51	7.78246e+08
P35908	Keratin, type II cytoskeletal 2 epidermal OS=Homo sapiens GN=KRT2 PE=1 SV=2 - [K22E_HUMAN]	5.63	1	2	4	15	7.77748e+08
P13987	CD59 glycoprotein OS=Homo sapiens GN=CD59 PE=1 SV=1 - [CD59_HUMAN]	25	1	3	3	44	7.56689e+08
P00738	Haptoglobin OS=Homo sapiens GN=HP PE=1 SV=1 - [HPT_HUMAN]	32.76	1	13	13	100	670304961
Q08380	Galectin-3-binding protein OS=Homo sapiens GN=LGALS3BP PE=1 SV=1 - [LG3BP_HUMAN]	19.32	1	9	9	51	6.01897e+08
P15328	Folate receptor alpha OS=Homo sapiens GN=FOLR1 PE=1 SV=3 - [FOLR1_HUMAN]	30.35	1	7	7	41	5.86132e+08
P06733	Alpha-enolase OS=Homo sapiens GN=ENO1 PE=1 SV=2 - [ENOA_HUMAN]	47.47	1	15	15	111	5.83537e+08
P02763	Alpha-1-acid glycoprotein 1 OS=Homo sapiens GN=ORM1 PE=1 SV=1 - [A1AG1_HUMAN]	37.31	1	4	7	70	5.3599e+08
P06858	Lipoprotein lipase OS=Homo sapiens GN=LPL PE=1 SV=1 - [LIPL_HUMAN]	21.26	1	12	12	84	5.15082e+08
P02750	Leucine-rich alpha-2-glycoprotein OS=Homo sapiens GN=LRG1 PE=1 SV=2 - [A2GL_HUMAN]	31.12	1	10	10	76	4.97629e+08
P24821	Tenascin OS=Homo sapiens GN=TNC PE=1 SV=3 - [TENA_HUMAN]	18.63	1	36	36	211	4.89073e+08
P07437	Tubulin beta chain OS=Homo sapiens GN=TUBB PE=1 SV=2 - [TBB5_HUMAN]	5.86	1	2	2	13	4.78992e+08
P15941	Mucin-1 OS=Homo sapiens GN=MUC1 PE=1 SV=3 - [MUC1_HUMAN]	4.06	1	5	5	81	4.6977e+08
P01034	Cystatin-C OS=Homo sapiens GN=CST3 PE=1 SV=1 - [CYTC_HUMAN]	30.82	1	4	4	43	4.40621e+08
P01766	Ig heavy chain V-III region BRO OS=Homo sapiens PE=1 SV=1 - [HV305_HUMAN]	25	1	2	2	16	4.37023e+08
P59665	Neutrophil defensin 1 OS=Homo sapiens GN=DEFA1 PE=1 SV=1 - [DEF1_HUMAN]	25.53	2	3	3	22	4.36305e+08
P62937	Peptidyl-prolyl cis-trans isomerase A OS=Homo sapiens GN=PPIA PE=1 SV=2 - [PPIA_HUMAN]	45.45	1	10	11	65	4.31684e+08
P02774	Vitamin D-binding protein OS=Homo sapiens GN=GC PE=1 SV=1 - [VTDB_HUMAN]	32.91	1	14	14	83	426945645
O00391	Sulfhydryl oxidase 1 OS=Homo sapiens GN=QSOX1 PE=1 SV=3 - [QSOX1_HUMAN]	26.77	1	20	20	141	413330086
P06241	Tyrosine-protein kinase Fyn OS=Homo sapiens GN=FYN PE=1 SV=3 - [FYN_HUMAN]	2.79	1	2	2	3	4.12278e+08
O60664	Perilipin-3 OS=Homo sapiens GN=PLIN3 PE=1 SV=3 - [PLIN3_HUMAN]	40.32	1	14	14	101	4.08483e+08
P80748	Ig lambda chain V-III region LOI OS=Homo sapiens PE=1 SV=1 - [LV302_HUMAN]	21.62	1	2	2	12	402414602
P68104	Elongation factor 1-alpha 1 OS=Homo sapiens GN=EEF1A1 PE=1 SV=1 - [EF1A1_HUMAN]	19.91	2	9	9	45	3.99009e+08
P23280	Carbonic anhydrase 6 OS=Homo sapiens GN=CA6 PE=1 SV=3 - [CAH6_HUMAN]	12.99	1	4	4	43	3.79205e+08
P23297	Protein S100-A1 OS=Homo sapiens GN=S100A1 PE=1 SV=2 - [S10A1_HUMAN]	23.4	1	2	2	27	3.77801e+08
P01623	Ig kappa chain V-III region WOL OS=Homo sapiens PE=1 SV=1 - [KV305_HUMAN]	45.87	1	4	4	26	3.75032e+08
P23284	Peptidyl-prolyl cis-trans isomerase B OS=Homo sapiens GN=PPIB PE=1 SV=2 - [PPIB_HUMAN]	39.35	1	10	11	59	3.67251e+08
P19652	Alpha-1-acid glycoprotein 2 OS=Homo sapiens GN=ORM2 PE=1 SV=2 - [A1AG2_HUMAN]	30.35	1	3	6	35	3.5315e+08
P02765	Alpha-2-HS-glycoprotein OS=Homo sapiens GN=AHSG PE=1 SV=1 - [FETUA_HUMAN]	14.17	1	4	4	32	3.51675e+08
P04745	Alpha-amylase 1 OS=Homo sapiens GN=AMY1A PE=1 SV=2 - [AMY1_HUMAN]	16.24	1	7	7	33	3.51586e+08
P04207	Ig kappa chain V-III region CLL OS=Homo sapiens PE=4 SV=2 - [KV308_HUMAN]	19.38	1	2	2	8	334796736
P01871	Ig mu chain C region OS=Homo sapiens GN=IGHM PE=1 SV=3 - [IGHM_HUMAN]	20.35	1	9	9	55	3.32767e+08
P20061	Transcobalamin-1 OS=Homo sapiens GN=TCN1 PE=1 SV=2 - [TCO1_HUMAN]	12.01	1	6	6	34	3.25585e+08
P02649	Apolipoprotein E OS=Homo sapiens GN=APOE PE=1 SV=1 - [APOE_HUMAN]	40.38	1	12	12	64	3.18755e+08
P52209	6-phosphogluconate dehydrogenase, decarboxylating OS=Homo sapiens GN=PGD PE=1 SV=3 - [6PGD_HUMAN]	4.97	1	2	3	10	3.14663e+08
P80303	Nucleobindin-2 OS=Homo sapiens GN=NUCB2 PE=1 SV=2 - [NUCB2_HUMAN]	17.86	1	7	7	55	3.11341e+08
P02787	Serotransferrin OS=Homo sapiens GN=TF PE=1 SV=3 - [TRFE_HUMAN]	28.37	1	18	18	69	3.06706e+08
Q96KP4	Cytosolic non-specific dipeptidase OS=Homo sapiens GN=CNDP2 PE=1 SV=2 - [CNDP2_HUMAN]	18.74	1	7	7	21	299937799
P16671	Platelet glycoprotein 4 OS=Homo sapiens GN=CD36 PE=1 SV=2 - [CD36_HUMAN]	13.56	1	6	6	36	2.97959e+08
O60543	Cell death activator CIDE-A OS=Homo sapiens GN=CIDEA PE=1 SV=1 - [CIDEA_HUMAN]	18.72	1	4	4	25	2.92747e+08
P07195	L-lactate dehydrogenase B chain OS=Homo sapiens GN=LDHB PE=1 SV=2 - [LDHB_HUMAN]	22.16	1	6	6	34	2.92379e+08
P01033	Metalloproteinase inhibitor 1 OS=Homo sapiens GN=TIMP1 PE=1 SV=1 - [TIMP1_HUMAN]	15.46	1	3	3	24	2.78588e+08
Q16851	UTP--glucose-1-phosphate uridylyltransferase OS=Homo sapiens GN=UGP2 PE=1 SV=5 - [UGPA_HUMAN]	34.84	1	16	16	101	2.68054e+08
P04406	Glyceraldehyde-3-phosphate dehydrogenase OS=Homo sapiens GN=GAPDH PE=1 SV=3 - [G3P_HUMAN]	26.57	1	7	7	25	2.63387e+08
P07602	Prosaposin OS=Homo sapiens GN=PSAP PE=1 SV=2 - [SAP_HUMAN]	26.53	1	13	13	65	2.62881e+08
P02671	Fibrinogen alpha chain OS=Homo sapiens GN=FGA PE=1 SV=2 - [FIBA_HUMAN]	15.7	1	12	12	54	2.50269e+08
Q71U36	Tubulin alpha-1A chain OS=Homo sapiens GN=TUBA1A PE=1 SV=1 - [TBA1A_HUMAN]	14.86	1	5	5	50	2.47979e+08
P18065	Insulin-like growth factor-binding protein 2 OS=Homo sapiens GN=IGFBP2 PE=1 SV=2 - [IBP2_HUMAN]	24.92	1	6	6	30	2.47072e+08
Q9NP72	Ras-related protein Rab-18 OS=Homo sapiens GN=RAB18 PE=1 SV=1 - [RAB18_HUMAN]	54.37	1	9	9	47	2.43582e+08
P63104	14-3-3 protein zeta/delta OS=Homo sapiens GN=YWHAZ PE=1 SV=1 - [1433Z_HUMAN]	35.92	1	6	8	42	2.35309e+08
Q6UXA7	Uncharacterized protein C6orf15 OS=Homo sapiens GN=C6orf15 PE=2 SV=3 - [CF015_HUMAN]	9.23	1	2	2	14	2.33929e+08
P04217	Alpha-1B-glycoprotein OS=Homo sapiens GN=A1BG PE=1 SV=4 - [A1BG_HUMAN]	16.36	1	7	7	41	2.23611e+08
P30086	Phosphatidylethanolamine-binding protein 1 OS=Homo sapiens GN=PEBP1 PE=1 SV=3 - [PEBP1_HUMAN]	39.57	1	6	6	33	2.23458e+08
P31947	14-3-3 protein sigma OS=Homo sapiens GN=SFN PE=1 SV=1 - [1433S_HUMAN]	16.13	1	1	4	35	2.21345e+08
P27348	14-3-3 protein theta OS=Homo sapiens GN=YWHAQ PE=1 SV=1 - [1433T_HUMAN]	15.51	1	1	4	33	2.21345e+08
P11021	78 kDa glucose-regulated protein OS=Homo sapiens GN=HSPA5 PE=1 SV=2 - [GRP78_HUMAN]	12.23	1	6	8	27	2.20449e+08
Q13228	Selenium-binding protein 1 OS=Homo sapiens GN=SELENBP1 PE=1 SV=2 - [SBP1_HUMAN]	28.39	1	11	11	43	2.19346e+08
P07108	Acyl-CoA-binding protein OS=Homo sapiens GN=DBI PE=1 SV=2 - [ACBP_HUMAN]	32.18	1	2	2	9	2.16608e+08
P27105	Erythrocyte band 7 integral membrane protein OS=Homo sapiens GN=STOM PE=1 SV=3 - [STOM_HUMAN]	26.39	1	7	7	17	2.1643e+08
P60953	Cell division control protein 42 homolog OS=Homo sapiens GN=CDC42 PE=1 SV=2 - [CDC42_HUMAN]	31.41	1	4	5	28	2.14518e+08
Q99102	Mucin-4 OS=Homo sapiens GN=MUC4 PE=1 SV=4 - [MUC4_HUMAN]	7.93	1	12	12	61	2.12961e+08
P06396	Gelsolin OS=Homo sapiens GN=GSN PE=1 SV=1 - [GELS_HUMAN]	17.65	1	14	14	61	2.1174e+08
P04004	Vitronectin OS=Homo sapiens GN=VTN PE=1 SV=1 - [VTNC_HUMAN]	16.95	1	8	8	37	211394737
P11142	Heat shock cognate 71 kDa protein OS=Homo sapiens GN=HSPA8 PE=1 SV=1 - [HSP7C_HUMAN]	12.85	1	7	9	38	2.08359e+08
P0CG48	Polyubiquitin-C OS=Homo sapiens GN=UBC PE=1 SV=3 - [UBC_HUMAN]	49.93	4	3	3	23	2.01229e+08
P62258	14-3-3 protein epsilon OS=Homo sapiens GN=YWHAE PE=1 SV=1 - [1433E_HUMAN]	16.08	1	2	4	31	2.00972e+08
P62820	Ras-related protein Rab-1A OS=Homo sapiens GN=RAB1A PE=1 SV=3 - [RAB1A_HUMAN]	34.15	1	1	7	39	2.00339e+08
Q9H0U4	Ras-related protein Rab-1B OS=Homo sapiens GN=RAB1B PE=1 SV=1 - [RAB1B_HUMAN]	34.33	1	1	7	39	2.00339e+08
Q96DA0	Zymogen granule protein 16 homolog B OS=Homo sapiens GN=ZG16B PE=1 SV=3 - [ZG16B_HUMAN]	12.98	1	3	3	4	196855494
P04075	Fructose-bisphosphate aldolase A OS=Homo sapiens GN=ALDOA PE=1 SV=2 - [ALDOA_HUMAN]	20.88	1	8	8	38	1.96042e+08
P21926	CD9 antigen OS=Homo sapiens GN=CD9 PE=1 SV=4 - [CD9_HUMAN]	7.46	1	2	2	16	1.94889e+08
P08134	Rho-related GTP-binding protein RhoC OS=Homo sapiens GN=RHOC PE=1 SV=1 - [RHOC_HUMAN]	30.57	2	5	5	22	1.81792e+08
P12273	Prolactin-inducible protein OS=Homo sapiens GN=PIP PE=1 SV=1 - [PIP_HUMAN]	44.52	1	5	5	33	1.71842e+08
P07237	Protein disulfide-isomerase OS=Homo sapiens GN=P4HB PE=1 SV=3 - [PDIA1_HUMAN]	19.09	1	11	11	57	1.70286e+08
P05155	Plasma protease C1 inhibitor OS=Homo sapiens GN=SERPING1 PE=1 SV=2 - [IC1_HUMAN]	6	1	3	3	15	1.6802e+08
P19440	Gamma-glutamyltranspeptidase 1 OS=Homo sapiens GN=GGT1 PE=1 SV=2 - [GGT1_HUMAN]	11.78	1	7	7	28	1.60942e+08
P35527	Keratin, type I cytoskeletal 9 OS=Homo sapiens GN=KRT9 PE=1 SV=3 - [K1C9_HUMAN]	8.03	1	4	5	19	1.57007e+08
P61026	Ras-related protein Rab-10 OS=Homo sapiens GN=RAB10 PE=1 SV=1 - [RAB10_HUMAN]	33	1	5	7	33	1.56567e+08
Q8IUE6	Histone H2A type 2-B OS=Homo sapiens GN=HIST2H2AB PE=1 SV=3 - [H2A2B_HUMAN]	24.62	3	2	2	3	1.54407e+08
P15311	Ezrin OS=Homo sapiens GN=EZR PE=1 SV=4 - [EZRI_HUMAN]	22.35	1	15	15	39	1.51131e+08
P04792	Heat shock protein beta-1 OS=Homo sapiens GN=HSPB1 PE=1 SV=2 - [HSPB1_HUMAN]	36.1	1	7	7	32	1.50687e+08
P01008	Antithrombin-III OS=Homo sapiens GN=SERPINC1 PE=1 SV=1 - [ANT3_HUMAN]	23.49	1	11	11	41	1.48981e+08
P15531	Nucleoside diphosphate kinase A OS=Homo sapiens GN=NME1 PE=1 SV=1 - [NDKA_HUMAN]	13.16	2	2	2	12	146931398
P01625	Ig kappa chain V-IV region Len OS=Homo sapiens PE=1 SV=2 - [KV402_HUMAN]	23.68	1	2	2	16	1.37887e+08
P13645	Keratin, type I cytoskeletal 10 OS=Homo sapiens GN=KRT10 PE=1 SV=6 - [K1C10_HUMAN]	12.67	1	6	7	21	1.37817e+08
P60174	Triosephosphate isomerase OS=Homo sapiens GN=TPI1 PE=1 SV=3 - [TPIS_HUMAN]	32.52	1	7	7	45	1.31012e+08
P02675	Fibrinogen beta chain OS=Homo sapiens GN=FGB PE=1 SV=2 - [FIBB_HUMAN]	32.18	1	11	11	28	1.30884e+08
P06727	Apolipoprotein A-IV OS=Homo sapiens GN=APOA4 PE=1 SV=3 - [APOA4_HUMAN]	31.06	1	14	14	47	1.30167e+08
P50395	Rab GDP dissociation inhibitor beta OS=Homo sapiens GN=GDI2 PE=1 SV=2 - [GDIB_HUMAN]	17.75	1	7	7	24	1.30098e+08
P27797	Calreticulin OS=Homo sapiens GN=CALR PE=1 SV=1 - [CALR_HUMAN]	15.59	1	6	6	19	1.29164e+08
P14625	Endoplasmin OS=Homo sapiens GN=HSP90B1 PE=1 SV=1 - [ENPL_HUMAN]	13.2	1	9	10	36	124658806
O00300	Tumor necrosis factor receptor superfamily member 11B OS=Homo sapiens GN=TNFRSF11B PE=1 SV=3 - [TR11B_HUMAN]	19.2	1	7	7	18	1.24193e+08
Q06830	Peroxiredoxin-1 OS=Homo sapiens GN=PRDX1 PE=1 SV=1 - [PRDX1_HUMAN]	17.09	1	4	4	19	1.23784e+08
P01042	Kininogen-1 OS=Homo sapiens GN=KNG1 PE=1 SV=2 - [KNG1_HUMAN]	9.32	1	6	6	30	1.23565e+08
P04003	C4b-binding protein alpha chain OS=Homo sapiens GN=C4BPA PE=1 SV=2 - [C4BPA_HUMAN]	9.05	1	5	5	24	1.21925e+08
P30041	Peroxiredoxin-6 OS=Homo sapiens GN=PRDX6 PE=1 SV=3 - [PRDX6_HUMAN]	12.95	1	3	3	11	1.19567e+08
Q9UNQ0	ATP-binding cassette sub-family G member 2 OS=Homo sapiens GN=ABCG2 PE=1 SV=3 - [ABCG2_HUMAN]	6.11	1	4	4	26	1.1882e+08
Q02818	Nucleobindin-1 OS=Homo sapiens GN=NUCB1 PE=1 SV=4 - [NUCB1_HUMAN]	25.38	1	10	10	51	1.16841e+08
P00558	Phosphoglycerate kinase 1 OS=Homo sapiens GN=PGK1 PE=1 SV=3 - [PGK1_HUMAN]	22.78	1	8	8	25	1.12756e+08
Q99497	Protein deglycase DJ-1 OS=Homo sapiens GN=PARK7 PE=1 SV=2 - [PARK7_HUMAN]	24.87	1	5	5	10	1.09934e+08
Q9H4G4	Golgi-associated plant pathogenesis-related protein 1 OS=Homo sapiens GN=GLIPR2 PE=1 SV=3 - [GAPR1_HUMAN]	16.88	1	2	2	13	1.09301e+08
P61916	Epididymal secretory protein E1 OS=Homo sapiens GN=NPC2 PE=1 SV=1 - [NPC2_HUMAN]	27.81	1	4	4	15	1.08959e+08
P25774	Cathepsin S OS=Homo sapiens GN=CTSS PE=1 SV=3 - [CATS_HUMAN]	5.74	1	2	2	3	1.07964e+08
P08238	Heat shock protein HSP 90-beta OS=Homo sapiens GN=HSP90AB1 PE=1 SV=4 - [HS90B_HUMAN]	14.23	1	9	10	37	1.07438e+08
P02679	Fibrinogen gamma chain OS=Homo sapiens GN=FGG PE=1 SV=3 - [FIBG_HUMAN]	7.73	1	4	4	15	1.02527e+08
P04114	Apolipoprotein B-100 OS=Homo sapiens GN=APOB PE=1 SV=2 - [APOB_HUMAN]	7.28	1	34	34	65	1.0219e+08
P23528	Cofilin-1 OS=Homo sapiens GN=CFL1 PE=1 SV=3 - [COF1_HUMAN]	29.52	1	5	5	20	9.77095e+07
P02790	Hemopexin OS=Homo sapiens GN=HPX PE=1 SV=2 - [HEMO_HUMAN]	8.87	1	3	3	10	9.73448e+07
P00751	Complement factor B OS=Homo sapiens GN=CFB PE=1 SV=2 - [CFAB_HUMAN]	12.57	1	11	11	32	9.68765e+07
P61204	ADP-ribosylation factor 3 OS=Homo sapiens GN=ARF3 PE=1 SV=2 - [ARF3_HUMAN]	32.04	2	5	5	25	9.4993e+07
O14745	Na(+)/H(+) exchange regulatory cofactor NHE-RF1 OS=Homo sapiens GN=SLC9A3R1 PE=1 SV=4 - [NHRF1_HUMAN]	15.36	1	4	4	18	9.24042e+07
P30101	Protein disulfide-isomerase A3 OS=Homo sapiens GN=PDIA3 PE=1 SV=4 - [PDIA3_HUMAN]	13.66	1	7	7	20	9.05951e+07
P00450	Ceruloplasmin OS=Homo sapiens GN=CP PE=1 SV=1 - [CERU_HUMAN]	5.16	1	4	4	17	9.03351e+07
P10809	60 kDa heat shock protein, mitochondrial OS=Homo sapiens GN=HSPD1 PE=1 SV=2 - [CH60_HUMAN]	5.24	1	3	3	9	8.96106e+07
Q14512	Fibroblast growth factor-binding protein 1 OS=Homo sapiens GN=FGFBP1 PE=1 SV=1 - [FGFP1_HUMAN]	9.4	1	2	2	6	8.93809e+07
P62805	Histone H4 OS=Homo sapiens GN=HIST1H4A PE=1 SV=2 - [H4_HUMAN]	41.75	1	5	5	20	8.92584e+07
P45877	Peptidyl-prolyl cis-trans isomerase C OS=Homo sapiens GN=PPIC PE=1 SV=1 - [PPIC_HUMAN]	17.45	1	3	4	13	8.75541e+07
P02751	Fibronectin OS=Homo sapiens GN=FN1 PE=1 SV=4 - [FINC_HUMAN]	4.19	1	9	9	19	8.75224e+07
P48449	Lanosterol synthase OS=Homo sapiens GN=LSS PE=1 SV=1 - [ERG7_HUMAN]	12.98	1	8	8	31	8.70509e+07
P40925	Malate dehydrogenase, cytoplasmic OS=Homo sapiens GN=MDH1 PE=1 SV=4 - [MDHC_HUMAN]	18.56	1	6	6	14	8.55936e+07
P22079	Lactoperoxidase OS=Homo sapiens GN=LPO PE=1 SV=2 - [PERL_HUMAN]	9.55	1	7	7	27	8.49508e+07
P49908	Selenoprotein P OS=Homo sapiens GN=SEPP1 PE=1 SV=3 - [SEPP1_HUMAN]	4.72	1	2	2	10	84845644
Q9NR31	GTP-binding protein SAR1a OS=Homo sapiens GN=SAR1A PE=1 SV=1 - [SAR1A_HUMAN]	15.66	1	3	3	15	8.39999e+07
P29373	Cellular retinoic acid-binding protein 2 OS=Homo sapiens GN=CRABP2 PE=1 SV=2 - [RABP2_HUMAN]	18.12	1	3	3	12	8.32179e+07
P15153	Ras-related C3 botulinum toxin substrate 2 OS=Homo sapiens GN=RAC2 PE=1 SV=1 - [RAC2_HUMAN]	15.1	3	2	3	9	8.30111e+07
P30050	60S ribosomal protein L12 OS=Homo sapiens GN=RPL12 PE=1 SV=1 - [RL12_HUMAN]	19.39	1	2	2	8	8.14459e+07
P68431	Histone H3.1 OS=Homo sapiens GN=HIST1H3A PE=1 SV=2 - [H31_HUMAN]	11.76	4	2	2	15	8.10219e+07
P16520	Guanine nucleotide-binding protein G(I)/G(S)/G(T) subunit beta-3 OS=Homo sapiens GN=GNB3 PE=1 SV=1 - [GBB3_HUMAN]	5	2	2	2	7	8.09016e+07
P04066	Tissue alpha-L-fucosidase OS=Homo sapiens GN=FUCA1 PE=1 SV=4 - [FUCO_HUMAN]	3.86	1	2	2	2	80095619
P49189	4-trimethylaminobutyraldehyde dehydrogenase OS=Homo sapiens GN=ALDH9A1 PE=1 SV=3 - [AL9A1_HUMAN]	4.66	1	3	3	6	79409648
Q99623	Prohibitin-2 OS=Homo sapiens GN=PHB2 PE=1 SV=2 - [PHB2_HUMAN]	7.02	1	2	2	6	7.8461e+07
P05156	Complement factor I OS=Homo sapiens GN=CFI PE=1 SV=2 - [CFAI_HUMAN]	7.72	1	5	5	15	7.64209e+07
Q14697	Neutral alpha-glucosidase AB OS=Homo sapiens GN=GANAB PE=1 SV=3 - [GANAB_HUMAN]	7.42	1	6	6	19	7.59223e+07
Q9BY76	Angiopoietin-related protein 4 OS=Homo sapiens GN=ANGPTL4 PE=1 SV=2 - [ANGL4_HUMAN]	7.14	1	3	3	7	7.43659e+07
P01598	Ig kappa chain V-I region EU OS=Homo sapiens PE=1 SV=1 - [KV106_HUMAN]	26.85	1	2	2	4	7.43486e+07
P08697	Alpha-2-antiplasmin OS=Homo sapiens GN=SERPINF2 PE=1 SV=3 - [A2AP_HUMAN]	6.31	1	3	3	8	7.37731e+07
P43490	Nicotinamide phosphoribosyltransferase OS=Homo sapiens GN=NAMPT PE=1 SV=1 - [NAMPT_HUMAN]	14.87	1	6	6	20	7.34071e+07
P02654	Apolipoprotein C-I OS=Homo sapiens GN=APOC1 PE=1 SV=1 - [APOC1_HUMAN]	19.28	1	2	2	6	7.24718e+07
Q92876	Kallikrein-6 OS=Homo sapiens GN=KLK6 PE=1 SV=1 - [KLK6_HUMAN]	12.7	1	3	3	17	7.06082e+07
Q9UBI6	Guanine nucleotide-binding protein G(I)/G(S)/G(O) subunit gamma-12 OS=Homo sapiens GN=GNG12 PE=1 SV=3 - [GBG12_HUMAN]	31.94	1	2	2	3	6.9581e+07
P11233	Ras-related protein Ral-A OS=Homo sapiens GN=RALA PE=1 SV=1 - [RALA_HUMAN]	7.28	1	2	2	5	6.78267e+07
Q9NRV9	Heme-binding protein 1 OS=Homo sapiens GN=HEBP1 PE=1 SV=1 - [HEBP1_HUMAN]	14.29	1	2	2	2	6.74663e+07
Q2VWA4	SKI family transcriptional corepressor 2 OS=Homo sapiens GN=SKOR2 PE=1 SV=2 - [SKOR2_HUMAN]	2.1	1	2	2	2	6.69351e+07
P22307	Non-specific lipid-transfer protein OS=Homo sapiens GN=SCP2 PE=1 SV=2 - [NLTP_HUMAN]	3.47	1	2	2	8	6.62416e+07
Q9H173	Nucleotide exchange factor SIL1 OS=Homo sapiens GN=SIL1 PE=1 SV=1 - [SIL1_HUMAN]	11.71	1	5	5	15	6.58927e+07
P49006	MARCKS-related protein OS=Homo sapiens GN=MARCKSL1 PE=1 SV=2 - [MRP_HUMAN]	14.36	1	2	2	5	6.48544e+07
P63241	Eukaryotic translation initiation factor 5A-1 OS=Homo sapiens GN=EIF5A PE=1 SV=2 - [IF5A1_HUMAN]	15.58	1	2	2	6	6.45086e+07
P29992	Guanine nucleotide-binding protein subunit alpha-11 OS=Homo sapiens GN=GNA11 PE=1 SV=2 - [GNA11_HUMAN]	4.46	2	2	2	4	6.29932e+07
P02749	Beta-2-glycoprotein 1 OS=Homo sapiens GN=APOH PE=1 SV=3 - [APOH_HUMAN]	11.59	1	3	3	9	6.14587e+07
Q12841	Follistatin-related protein 1 OS=Homo sapiens GN=FSTL1 PE=1 SV=1 - [FSTL1_HUMAN]	4.87	1	2	2	3	5.96526e+07
O00592	Podocalyxin OS=Homo sapiens GN=PODXL PE=1 SV=2 - [PODXL_HUMAN]	3.94	1	2	2	3	5.9633e+07
Q9BRK5	45 kDa calcium-binding protein OS=Homo sapiens GN=SDF4 PE=1 SV=1 - [CAB45_HUMAN]	6.08	1	2	2	11	5.92076e+07
P07741	Adenine phosphoribosyltransferase OS=Homo sapiens GN=APRT PE=1 SV=2 - [APT_HUMAN]	11.67	1	2	2	2	5.81786e+07
Q14195	Dihydropyrimidinase-related protein 3 OS=Homo sapiens GN=DPYSL3 PE=1 SV=1 - [DPYL3_HUMAN]	11.93	1	5	5	8	5.81461e+07
P32119	Peroxiredoxin-2 OS=Homo sapiens GN=PRDX2 PE=1 SV=5 - [PRDX2_HUMAN]	8.59	1	2	2	10	5.77608e+07
P14550	Alcohol dehydrogenase [NADP(+)] OS=Homo sapiens GN=AKR1A1 PE=1 SV=3 - [AK1A1_HUMAN]	4.62	1	2	2	3	5.74233e+07
P22352	Glutathione peroxidase 3 OS=Homo sapiens GN=GPX3 PE=1 SV=2 - [GPX3_HUMAN]	9.29	1	2	2	2	5.72253e+07
P63092	Guanine nucleotide-binding protein G(s) subunit alpha isoforms short OS=Homo sapiens GN=GNAS PE=1 SV=1 - [GNAS2_HUMAN]	9.9	2	4	4	12	5.64238e+07
P30044	Peroxiredoxin-5, mitochondrial OS=Homo sapiens GN=PRDX5 PE=1 SV=4 - [PRDX5_HUMAN]	17.29	1	3	3	11	5.59777e+07
P00747	Plasminogen OS=Homo sapiens GN=PLG PE=1 SV=2 - [PLMN_HUMAN]	3.33	1	2	2	2	5.52725e+07
O75874	Isocitrate dehydrogenase [NADP] cytoplasmic OS=Homo sapiens GN=IDH1 PE=1 SV=2 - [IDHC_HUMAN]	9.42	1	5	5	11	5.49758e+07
P51149	Ras-related protein Rab-7a OS=Homo sapiens GN=RAB7A PE=1 SV=1 - [RAB7A_HUMAN]	11.11	1	2	2	10	5.2534e+07
P58499	Protein FAM3B OS=Homo sapiens GN=FAM3B PE=1 SV=2 - [FAM3B_HUMAN]	8.09	1	2	2	2	5.21498e+07
Q99714	3-hydroxyacyl-CoA dehydrogenase type-2 OS=Homo sapiens GN=HSD17B10 PE=1 SV=3 - [HCD2_HUMAN]	13.03	1	2	2	3	5.12491e+07
P07737	Profilin-1 OS=Homo sapiens GN=PFN1 PE=1 SV=2 - [PROF1_HUMAN]	25.71	1	3	3	11	5.10388e+07
P01023	Alpha-2-macroglobulin OS=Homo sapiens GN=A2M PE=1 SV=3 - [A2MG_HUMAN]	5.36	1	7	7	12	5.00458e+07
P21399	Cytoplasmic aconitate hydratase OS=Homo sapiens GN=ACO1 PE=1 SV=3 - [ACOC_HUMAN]	5.96	1	5	5	7	4.69996e+07
O00299	Chloride intracellular channel protein 1 OS=Homo sapiens GN=CLIC1 PE=1 SV=4 - [CLIC1_HUMAN]	16.18	1	3	3	12	4.66338e+07
Q99536	Synaptic vesicle membrane protein VAT-1 homolog OS=Homo sapiens GN=VAT1 PE=1 SV=2 - [VAT1_HUMAN]	6.87	1	2	2	3	4.5968e+07
Q14624	Inter-alpha-trypsin inhibitor heavy chain H4 OS=Homo sapiens GN=ITIH4 PE=1 SV=4 - [ITIH4_HUMAN]	2.69	1	3	3	9	4.57761e+07
Q08345	Epithelial discoidin domain-containing receptor 1 OS=Homo sapiens GN=DDR1 PE=1 SV=1 - [DDR1_HUMAN]	1.75	1	2	2	2	4.56863e+07
Q96S86	Hyaluronan and proteoglycan link protein 3 OS=Homo sapiens GN=HAPLN3 PE=2 SV=1 - [HPLN3_HUMAN]	8.61	1	3	3	6	44700339
P10599	Thioredoxin OS=Homo sapiens GN=TXN PE=1 SV=3 - [THIO_HUMAN]	17.14	1	2	2	2	4.45889e+07
P07355	Annexin A2 OS=Homo sapiens GN=ANXA2 PE=1 SV=2 - [ANXA2_HUMAN]	7.08	1	2	2	8	4.43159e+07
P36222	Chitinase-3-like protein 1 OS=Homo sapiens GN=CHI3L1 PE=1 SV=2 - [CH3L1_HUMAN]	18.02	1	5	5	12	4.40643e+07
O15498	Synaptobrevin homolog YKT6 OS=Homo sapiens GN=YKT6 PE=1 SV=1 - [YKT6_HUMAN]	12.12	1	3	3	6	43831528
Q15833	Syntaxin-binding protein 2 OS=Homo sapiens GN=STXBP2 PE=1 SV=2 - [STXB2_HUMAN]	2.36	1	2	2	2	4.32044e+07
P51148	Ras-related protein Rab-5C OS=Homo sapiens GN=RAB5C PE=1 SV=2 - [RAB5C_HUMAN]	22.22	1	4	4	12	4.30056e+07
P46781	40S ribosomal protein S9 OS=Homo sapiens GN=RPS9 PE=1 SV=3 - [RS9_HUMAN]	9.79	1	2	2	3	4.2147e+07
P36871	Phosphoglucomutase-1 OS=Homo sapiens GN=PGM1 PE=1 SV=3 - [PGM1_HUMAN]	7.83	1	4	4	12	4.20649e+07
P62851	40S ribosomal protein S25 OS=Homo sapiens GN=RPS25 PE=1 SV=1 - [RS25_HUMAN]	15.2	1	2	2	10	4.19991e+07
P12814	Alpha-actinin-1 OS=Homo sapiens GN=ACTN1 PE=1 SV=2 - [ACTN1_HUMAN]	2.47	2	2	2	7	4.15027e+07
Q6PCB0	von Willebrand factor A domain-containing protein 1 OS=Homo sapiens GN=VWA1 PE=1 SV=1 - [VWA1_HUMAN]	6.97	1	2	2	3	39929382
P39019	40S ribosomal protein S19 OS=Homo sapiens GN=RPS19 PE=1 SV=2 - [RS19_HUMAN]	17.24	1	3	3	6	3.89648e+07
P61019	Ras-related protein Rab-2A OS=Homo sapiens GN=RAB2A PE=1 SV=1 - [RAB2A_HUMAN]	10.38	1	2	2	3	3.8896e+07
P62249	40S ribosomal protein S16 OS=Homo sapiens GN=RPS16 PE=1 SV=2 - [RS16_HUMAN]	12.33	1	2	2	2	3.867e+07
O00161	Synaptosomal-associated protein 23 OS=Homo sapiens GN=SNAP23 PE=1 SV=1 - [SNP23_HUMAN]	11.37	1	2	2	4	3.84598e+07
P29401	Transketolase OS=Homo sapiens GN=TKT PE=1 SV=3 - [TKT_HUMAN]	6.9	1	3	3	11	3.78056e+07
P09467	Fructose-1,6-bisphosphatase 1 OS=Homo sapiens GN=FBP1 PE=1 SV=5 - [F16P1_HUMAN]	8.88	1	2	2	4	3.78053e+07
P13639	Elongation factor 2 OS=Homo sapiens GN=EEF2 PE=1 SV=4 - [EF2_HUMAN]	6.18	1	4	4	6	3.64342e+07
P29966	Myristoylated alanine-rich C-kinase substrate OS=Homo sapiens GN=MARCKS PE=1 SV=4 - [MARCS_HUMAN]	11.14	1	2	2	4	3.59187e+07
O15232	Matrilin-3 OS=Homo sapiens GN=MATN3 PE=1 SV=2 - [MATN3_HUMAN]	11.52	1	4	4	12	3.47761e+07
O43488	Aflatoxin B1 aldehyde reductase member 2 OS=Homo sapiens GN=AKR7A2 PE=1 SV=3 - [ARK72_HUMAN]	4.46	1	2	2	3	3.37615e+07
P26373	60S ribosomal protein L13 OS=Homo sapiens GN=RPL13 PE=1 SV=4 - [RL13_HUMAN]	12.32	1	3	3	5	3.27298e+07
P05388	60S acidic ribosomal protein P0 OS=Homo sapiens GN=RPLP0 PE=1 SV=1 - [RLA0_HUMAN]	11.67	1	3	3	9	3.23324e+07
Q9H8H3	Methyltransferase-like protein 7A OS=Homo sapiens GN=METTL7A PE=1 SV=1 - [MET7A_HUMAN]	12.3	1	2	2	3	3.21595e+07
P14618	Pyruvate kinase PKM OS=Homo sapiens GN=PKM PE=1 SV=4 - [KPYM_HUMAN]	6.21	1	2	2	8	3.09091e+07
P33121	Long-chain-fatty-acid--CoA ligase 1 OS=Homo sapiens GN=ACSL1 PE=1 SV=1 - [ACSL1_HUMAN]	5.16	1	3	3	5	3.0515e+07
P55072	Transitional endoplasmic reticulum ATPase OS=Homo sapiens GN=VCP PE=1 SV=4 - [TERA_HUMAN]	2.61	1	2	2	4	2.70042e+07
Q99828	Calcium and integrin-binding protein 1 OS=Homo sapiens GN=CIB1 PE=1 SV=4 - [CIB1_HUMAN]	12.04	1	2	2	4	2.64445e+07
P31949	Protein S100-A11 OS=Homo sapiens GN=S100A11 PE=1 SV=2 - [S10AB_HUMAN]	25.71	1	2	2	3	2.51324e+07
P08758	Annexin A5 OS=Homo sapiens GN=ANXA5 PE=1 SV=2 - [ANXA5_HUMAN]	5.94	1	2	2	5	24824816
A6NIZ1	Ras-related protein Rap-1b-like protein OS=Homo sapiens PE=2 SV=1 - [RP1BL_HUMAN]	14.67	3	2	2	9	2.2308e+07
Q92485	Acid sphingomyelinase-like phosphodiesterase 3b OS=Homo sapiens GN=SMPDL3B PE=2 SV=2 - [ASM3B_HUMAN]	4.18	1	2	2	2	2.10604e+07
P53396	ATP-citrate synthase OS=Homo sapiens GN=ACLY PE=1 SV=3 - [ACLY_HUMAN]	4.9	1	4	4	6	2.00379e+07
Q00610	Clathrin heavy chain 1 OS=Homo sapiens GN=CLTC PE=1 SV=5 - [CLH1_HUMAN]	1.37	1	2	2	2	1.94637e+07
P01133	Pro-epidermal growth factor OS=Homo sapiens GN=EGF PE=1 SV=2 - [EGF_HUMAN]	3.23	1	3	3	4	1.68561e+07
Q86X29	Lipolysis-stimulated lipoprotein receptor OS=Homo sapiens GN=LSR PE=1 SV=4 - [LSR_HUMAN]	2.77	1	2	2	3	1.60331e+07
Q02878	60S ribosomal protein L6 OS=Homo sapiens GN=RPL6 PE=1 SV=3 - [RL6_HUMAN]	11.11	1	2	2	5	1.1143e+07

## Sheet: VP, combined data
Milk fraction	Accession number	Protein description	Species	Gene name	UniProt entry name
mfgm	A0MZ66	Shootin-1 OS	Homo sapiens	SHTN1	SHOT1_HUMAN
mfgm	O00116	Alkyldihydroxyacetonephosphate synthase, peroxisomal OS	Homo sapiens	AGPS	ADAS_HUMAN
mfgm	O00159	Unconventional myosin-Ic OS	Homo sapiens	MYO1C	MYO1C_HUMAN
mfgm	O00194	Ras-related protein Rab-27B OS	Homo sapiens	RAB27B	RB27B_HUMAN
mfgm	O00203	AP-3 complex subunit beta-1 OS	Homo sapiens	AP3B1	AP3B1_HUMAN
mfgm	O00231	26S proteasome non-ATPase regulatory subunit 11 OS	Homo sapiens	PSMD11	PSD11_HUMAN
mfgm	O00233	26S proteasome non-ATPase regulatory subunit 9 OS	Homo sapiens	PSMD9	PSMD9_HUMAN
mfgm	O00264	Membrane-associated progesterone receptor component 1 OS	Homo sapiens	PGRMC1	PGRC1_HUMAN
mfgm	O00303	Eukaryotic translation initiation factor 3 subunit F OS	Homo sapiens	EIF3F	EIF3F_HUMAN
mfgm	O00481	Butyrophilin subfamily 3 member A1 OS	Homo sapiens	BTN3A1	BT3A1_HUMAN
mfgm	O00499	Myc box-dependent-interacting protein 1 OS	Homo sapiens	BIN1	BIN1_HUMAN
mfgm	O00571	ATP-dependent RNA helicase DDX3X OS	Homo sapiens	DDX3X	DDX3X_HUMAN
mfgm	O00754	Lysosomal alpha-mannosidase OS	Homo sapiens	MAN2B1	MA2B1_HUMAN
mfgm	O00763	Acetyl-CoA carboxylase 2 OS	Homo sapiens	ACACB	ACACB_HUMAN
mfgm	O00764	Pyridoxal kinase OS	Homo sapiens	PDXK	PDXK_HUMAN
mfgm	O14579	Coatomer subunit epsilon OS	Homo sapiens	COPE	COPE_HUMAN
mfgm	O14672	Disintegrin and metalloproteinase domain-containing protein 10 OS	Homo sapiens	ADAM10	ADA10_HUMAN
mfgm	O14737	Programmed cell death protein 5 OS	Homo sapiens	PDCD5	PDCD5_HUMAN
mfgm	O14818	Proteasome subunit alpha type-7 OS	Homo sapiens	PSMA7	PSA7_HUMAN
mfgm	O14828	Secretory carrier-associated membrane protein 3 OS	Homo sapiens	SCAMP3	SCAM3_HUMAN
mfgm	O14908	PDZ domain-containing protein GIPC1 OS	Homo sapiens	GIPC1	GIPC1_HUMAN
mfgm	O14939	Phospholipase D2 OS	Homo sapiens	PLD2	PLD2_HUMAN
mfgm	O14979	Heterogeneous nuclear ribonucleoprotein D-like OS	Homo sapiens	HNRNPDL	HNRDL_HUMAN
mfgm	O15031	Plexin-B2 OS	Homo sapiens	PLXNB2	PLXB2_HUMAN
mfgm	O15144	Actin-related protein 2/3 complex subunit 2 OS	Homo sapiens	ARPC2	ARPC2_HUMAN
mfgm	O15145	Actin-related protein 2/3 complex subunit 3 OS	Homo sapiens	ARPC3	ARPC3_HUMAN
mfgm	O15173	Membrane-associated progesterone receptor component 2 OS	Homo sapiens	PGRMC2	PGRC2_HUMAN
mfgm	O15212	Prefoldin subunit 6 OS	Homo sapiens	PFDN6	PFD6_HUMAN
mfgm	O15231	Zinc finger protein 185 OS	Homo sapiens	ZNF185	ZN185_HUMAN
mfgm	O15254	Peroxisomal acyl-coenzyme A oxidase 3 OS	Homo sapiens	ACOX3	ACOX3_HUMAN
mfgm	O15264	Mitogen-activated protein kinase 13 OS	Homo sapiens	MAPK13	MK13_HUMAN
mfgm	O15320	cTAGE family member 5 OS	Homo sapiens	CTAGE5	CTGE5_HUMAN
mfgm	O15357	Phosphatidylinositol 3,4,5-trisphosphate 5-phosphatase 2 OS	Homo sapiens	INPPL1	SHIP2_HUMAN
mfgm	O15371	Eukaryotic translation initiation factor 3 subunit D OS	Homo sapiens	EIF3D	EIF3D_HUMAN
mfgm	O15382	Branched-chain-amino-awhole milk cid aminotransferase, mitochondrial OS	Homo sapiens	BCAT2	BCAT2_HUMAN
mfgm	O15400	Syntaxin-7 OS	Homo sapiens	STX7	STX7_HUMAN
mfgm	O15511	Actin-related protein 2/3 complex subunit 5 OS	Homo sapiens	ARPC5	ARPC5_HUMAN
mfgm	O15533	Tapasin OS	Homo sapiens	TAPBP	TPSN_HUMAN
mfgm	O15540	Fatty awhole milk cid-binding protein, brain OS	Homo sapiens	FABP7	FABP7_HUMAN
mfgm	O43175	D-3-phosphoglycerate dehydrogenase OS	Homo sapiens	PHGDH	SERA_HUMAN
mfgm	O43237	Cytoplasmic dynein 1 light intermediate chain 2 OS	Homo sapiens	DYNC1LI2	DC1L2_HUMAN
mfgm	O43240	Kallikrein-10 OS	Homo sapiens	KLK10	KLK10_HUMAN
mfgm	O43242	26S proteasome non-ATPase regulatory subunit 3 OS	Homo sapiens	PSMD3	PSMD3_HUMAN
mfgm	O43278	Kunitz-type protease inhibitor 1 OS	Homo sapiens	SPINT1	SPIT1_HUMAN
mfgm	O43291	Kunitz-type protease inhibitor 2 OS	Homo sapiens	SPINT2	SPIT2_HUMAN
mfgm	O43324	Eukaryotic translation elongation factor 1 epsilon-1 OS	Homo sapiens	EEF1E1	MCA3_HUMAN
mfgm	O43396	Thioredoxin-like protein 1 OS	Homo sapiens	TXNL1	TXNL1_HUMAN
mfgm	O43399	Tumor protein D54 OS	Homo sapiens	TPD52L2	TPD54_HUMAN
mfgm	O43405	Cochlin OS	Homo sapiens	COCH	COCH_HUMAN
mfgm	O43504	Ragulator complex protein LAMTOR5 OS	Homo sapiens	LAMTOR5	LTOR5_HUMAN
mfgm	O43583	Density-regulated protein OS	Homo sapiens	DENR	DENR_HUMAN
mfgm	O43598	2'-deoxynucleoside 5'-phosphate N-hydrolase 1 OS	Homo sapiens	DNPH1	DNPH1_HUMAN
mfgm	O43617	Trafficking protein particle complex subunit 3 OS	Homo sapiens	TRAPPC3	TPPC3_HUMAN
mfgm	O43633	Charged multivesicular body protein 2a OS	Homo sapiens	CHMP2A	CHM2A_HUMAN
mfgm	O43653	Prostate stem cell antigen OS	Homo sapiens	PSCA	PSCA_HUMAN
mfgm	O43681	ATPase ASNA1 OS	Homo sapiens	ASNA1	ASNA_HUMAN
mfgm	O43707	Alpha-actinin-4 OS	Homo sapiens	ACTN4	ACTN4_HUMAN
mfgm	O43747	AP-1 complex subunit gamma-1 OS	Homo sapiens	AP1G1	AP1G1_HUMAN
mfgm	O43760	Synaptogyrin-2 OS	Homo sapiens	SYNGR2	SNG2_HUMAN
mfgm	O43765	Small glutamine-rich tetratricopeptide repeat-containing protein alpha OS	Homo sapiens	SGTA	SGTA_HUMAN
mfgm	O43815	Striatin OS	Homo sapiens	STRN	STRN_HUMAN
mfgm	O43852	Calumenin OS	Homo sapiens	CALU	CALU_HUMAN
mfgm	O60262	Guanine nucleotide-binding protein G(I)/G(S)/G(O) subunit gamma-7 OS	Homo sapiens	GNG7	GBG7_HUMAN
mfgm	O60266	Adenylate cyclase type 3 OS	Homo sapiens	ADCY3	ADCY3_HUMAN
mfgm	O60271	C-Jun-amino-terminal kinase-interacting protein 4 OS	Homo sapiens	SPAG9	JIP4_HUMAN
mfgm	O60343	TBC1 domain family member 4 OS	Homo sapiens	TBC1D4	TBCD4_HUMAN
mfgm	O60437	Periplakin OS	Homo sapiens	PPL	PEPL_HUMAN
mfgm	O60488	Long-chain-fatty-awhole milk cid--CoA ligase 4 OS	Homo sapiens	ACSL4	ACSL4_HUMAN
mfgm	O60493	Sorting nexin-3 OS	Homo sapiens	SNX3	SNX3_HUMAN
mfgm	O60506	Heterogeneous nuclear ribonucleoprotein Q OS	Homo sapiens	SYNCRIP	HNRPQ_HUMAN
mfgm	O60547	GDP-mannose 4,6 dehydratase OS	Homo sapiens	GMDS	GMDS_HUMAN
mfgm	O60603	Toll-like receptor 2 OS	Homo sapiens	TLR2	TLR2_HUMAN
mfgm	O60613	15 kDa selenoprotein OS	Homo sapiens	SEP15	SEP15_HUMAN
mfgm	O60763	General vesicular transport factor p115 OS	Homo sapiens	USO1	USO1_HUMAN
mfgm	O60784	Target of Myb protein 1 OS	Homo sapiens	TOM1	TOM1_HUMAN
mfgm	O60814	Histone H2B type 1-K OS	Homo sapiens	HIST1H2BK	H2B1K_HUMAN
mfgm	O60841	Eukaryotic translation initiation factor 5B OS	Homo sapiens	EIF5B	IF2P_HUMAN
mfgm	O60884	DnaJ homolog subfamily A member 2 OS	Homo sapiens	DNAJA2	DNJA2_HUMAN
mfgm	O60936	Nucleolar protein 3 OS	Homo sapiens	NOL3	NOL3_HUMAN
mfgm	O75083	WD repeat-containing protein 1 OS	Homo sapiens	WDR1	WDR1_HUMAN
mfgm	O75131	Copine-3 OS	Homo sapiens	CPNE3	CPNE3_HUMAN
mfgm	O75190	DnaJ homolog subfamily B member 6 OS	Homo sapiens	DNAJB6	DNJB6_HUMAN
mfgm	O75340	Programmed cell death protein 6 OS	Homo sapiens	PDCD6	PDCD6_HUMAN
mfgm	O75347	Tubulin-specific chaperone A OS	Homo sapiens	TBCA	TBCA_HUMAN
mfgm	O75348	V-type proton ATPase subunit G 1 OS	Homo sapiens	ATP6V1G1	VATG1_HUMAN
mfgm	O75351	Vacuolar protein sorting-associated protein 4B OS	Homo sapiens	VPS4B	VPS4B_HUMAN
mfgm	O75352	Mannose-P-dolichol utilization defect 1 protein OS	Homo sapiens	MPDU1	MPU1_HUMAN
mfgm	O75355	Ectonucleoside triphosphate diphosphohydrolase 3 OS	Homo sapiens	ENTPD3	ENTP3_HUMAN
mfgm	O75368	SH3 domain-binding glutamic awhole milk cid-rich-like protein OS	Homo sapiens	SH3BGRL	SH3L1_HUMAN
mfgm	O75369	Filamin-B OS	Homo sapiens	FLNB	FLNB_HUMAN
mfgm	O75381	Peroxisomal membrane protein PEX14 OS	Homo sapiens	PEX14	PEX14_HUMAN
mfgm	O75396	Vesicle-trafficking protein SEC22b OS	Homo sapiens	SEC22B	SC22B_HUMAN
mfgm	O75436	Vacuolar protein sorting-associated protein 26A OS	Homo sapiens	VPS26A	VP26A_HUMAN
mfgm	O75506	Heat shock factor-binding protein 1 OS	Homo sapiens	HSBP1	HSBP1_HUMAN
mfgm	O75569	Interferon-inducible double-stranded RNA-dependent protein kinase activator A OS	Homo sapiens	PRKRA	PRKRA_HUMAN
mfgm	O75608	Acyl-protein thioesterase 1 OS	Homo sapiens	LYPLA1	LYPA1_HUMAN
mfgm	O75674	TOM1-like protein 1 OS	Homo sapiens	TOM1L1	TM1L1_HUMAN
mfgm	O75695	Protein XRP2 OS	Homo sapiens	RP2	XRP2_HUMAN
mfgm	O75821	Eukaryotic translation initiation factor 3 subunit G OS	Homo sapiens	EIF3G	EIF3G_HUMAN
mfgm	O75822	Eukaryotic translation initiation factor 3 subunit J OS	Homo sapiens	EIF3J	EIF3J_HUMAN
mfgm	O75828	Carbonyl reductase [NADPH] 3 OS	Homo sapiens	CBR3	CBR3_HUMAN
mfgm	O75882	Attractin OS	Homo sapiens	ATRN	ATRN_HUMAN
mfgm	O75891	Cytosolic 10-formyltetrahydrofolate dehydrogenase OS	Homo sapiens	ALDH1L1	AL1L1_HUMAN
mfgm	O75915	PRA1 family protein 3 OS	Homo sapiens	ARL6IP5	PRAF3_HUMAN
mfgm	O75935	Dynactin subunit 3 OS	Homo sapiens	DCTN3	DCTN3_HUMAN
mfgm	O75947	ATP synthase subunit d, mitochondrial OS	Homo sapiens	ATP5H	ATP5H_HUMAN
mfgm	O75955	Flotillin-1 OS	Homo sapiens	FLOT1	FLOT1_HUMAN
mfgm	O76003	Glutaredoxin-3 OS	Homo sapiens	GLRX3	GLRX3_HUMAN
mfgm	O76094	Signal recognition particle subunit SRP72 OS	Homo sapiens	SRP72	SRP72_HUMAN
mfgm	O94760	N(G),N(G)-dimethylarginine dimethylaminohydrolase 1 OS	Homo sapiens	DDAH1	DDAH1_HUMAN
mfgm	O94874	E3 UFM1-protein ligase 1 OS	Homo sapiens	UFL1	UFL1_HUMAN
mfgm	O94886	CSC1-like protein 1 OS	Homo sapiens	TMEM63A	CSCL1_HUMAN
mfgm	O94905	Erlin-2 OS	Homo sapiens	ERLIN2	ERLN2_HUMAN
mfgm	O94955	Rho-related BTB domain-containing protein 3 OS	Homo sapiens	RHOBTB3	RHBT3_HUMAN
mfgm	O94979	Protein transport protein Sec31A OS	Homo sapiens	SEC31A	SC31A_HUMAN
mfgm	O95164	Ubiquitin-like protein 3 OS	Homo sapiens	UBL3	UBL3_HUMAN
mfgm	O95292	Vesicle-associated membrane protein-associated protein B/C OS	Homo sapiens	VAPB	VAPB_HUMAN
mfgm	O95297	Myelin protein zero-like protein 1 OS	Homo sapiens	MPZL1	MPZL1_HUMAN
mfgm	O95336	6-phosphogluconolactonase OS	Homo sapiens	PGLS	6PGL_HUMAN
mfgm	O95359	Transforming awhole milk cidic coiled-coil-containing protein 2 OS	Homo sapiens	TACC2	TACC2_HUMAN
mfgm	O95436	Sodium-dependent phosphate transport protein 2B OS	Homo sapiens	SLC34A2	NPT2B_HUMAN
mfgm	O95445	Apolipoprotein M OS	Homo sapiens	APOM	APOM_HUMAN
mfgm	O95573	Long-chain-fatty-awhole milk cid--CoA ligase 3 OS	Homo sapiens	ACSL3	ACSL3_HUMAN
mfgm	O95630	STAM-binding protein OS	Homo sapiens	STAMBP	STABP_HUMAN
mfgm	O95716	Ras-related protein Rab-3D OS	Homo sapiens	RAB3D	RAB3D_HUMAN
mfgm	O95721	Synaptosomal-associated protein 29 OS	Homo sapiens	SNAP29	SNP29_HUMAN
mfgm	O95747	Serine/threonine-protein kinase OSR1 OS	Homo sapiens	OXSR1	OXSR1_HUMAN
mfgm	O95793	Double-stranded RNA-binding protein Staufen homolog 1 OS	Homo sapiens	STAU1	STAU1_HUMAN
mfgm	O95881	Thioredoxin domain-containing protein 12 OS	Homo sapiens	TXNDC12	TXD12_HUMAN
mfgm	O95994	Anterior gradient protein 2 homolog OS	Homo sapiens	AGR2	AGR2_HUMAN
mfgm	P00167	Cytochrome b5 OS	Homo sapiens	CYB5A	CYB5_HUMAN
mfgm	P00387	NADH-cytochrome b5 reductase 3 OS	Homo sapiens	CYB5R3	NB5R3_HUMAN
mfgm	P00441	Superoxide dismutase [Cu-Zn] OS	Homo sapiens	SOD1	SODC_HUMAN
mfgm	P00568	Adenylate kinase isoenzyme 1 OS	Homo sapiens	AK1	KAD1_HUMAN
mfgm	P00734	Prothrombin OS	Homo sapiens	F2	THRB_HUMAN
mfgm	P00740	Coagulation factor IX OS	Homo sapiens	F9	FA9_HUMAN
mfgm	P00742	Coagulation factor X OS	Homo sapiens	F10	FA10_HUMAN
mfgm	P01111	GTPase NRas OS	Homo sapiens	NRAS	RASN_HUMAN
mfgm	P01116	GTPase KRas OS	Homo sapiens	KRAS	RASK_HUMAN
mfgm	P01903	HLA class II histocompatibility antigen, DR alpha chain OS	Homo sapiens	HLA-DRA	DRA_HUMAN
mfgm	P01911	HLA class II histocompatibility antigen, DRB1-15 beta chain OS	Homo sapiens	HLA-DRB1	2B1F_HUMAN
mfgm	P02511	Alpha-crystallin B chain OS	Homo sapiens	CRYAB	CRYAB_HUMAN
mfgm	P02533	Keratin, type I cytoskeletal 14 OS	Homo sapiens	KRT14	K1C14_HUMAN
mfgm	P02545	Prelamin-A/C OS	Homo sapiens	LMNA	LMNA_HUMAN
mfgm	P02655	Apolipoprotein C-II OS	Homo sapiens	APOC2	APOC2_HUMAN
mfgm	P02656	Apolipoprotein C-III OS	Homo sapiens	APOC3	APOC3_HUMAN
mfgm	P02686	Myelin basic protein OS	Homo sapiens	MBP	MBP_HUMAN
mfgm	P02743	Serum amyloid P-component OS	Homo sapiens	APCS	SAMP_HUMAN
mfgm	P02748	Complement component C9 OS	Homo sapiens	C9	CO9_HUMAN
mfgm	P02766	Transthyretin OS	Homo sapiens	TTR	TTHY_HUMAN
mfgm	P02794	Ferritin heavy chain OS	Homo sapiens	FTH1	FRIH_HUMAN
mfgm	P04040	Catalase OS	Homo sapiens	CAT	CATA_HUMAN
mfgm	P04070	Vitamin K-dependent protein C OS	Homo sapiens	PROC	PROC_HUMAN
mfgm	P04080	Cystatin-B OS	Homo sapiens	CSTB	CYTB_HUMAN
mfgm	P04083	Annexin A1 OS	Homo sapiens	ANXA1	ANXA1_HUMAN
mfgm	P04179	Superoxide dismutase [Mn], mitochondrial OS	Homo sapiens	SOD2	SODM_HUMAN
mfgm	P04196	Histidine-rich glycoprotein OS	Homo sapiens	HRG	HRG_HUMAN
mfgm	P04233	HLA class II histocompatibility antigen gamma chain OS	Homo sapiens	CD74	HG2A_HUMAN
mfgm	P04259	Keratin, type II cytoskeletal 6B OS	Homo sapiens	KRT6B	K2C6B_HUMAN
mfgm	P04271	Protein S100-B OS	Homo sapiens	S100B	S100B_HUMAN
mfgm	P04632	Calpain small subunit 1 OS	Homo sapiens	CAPNS1	CPNS1_HUMAN
mfgm	P04843	Dolichyl-diphosphooligosaccharide--protein glycosyltransferase subunit 1 OS	Homo sapiens	RPN1	RPN1_HUMAN
mfgm	P04844	Dolichyl-diphosphooligosaccharide--protein glycosyltransferase subunit 2 OS	Homo sapiens	RPN2	RPN2_HUMAN
mfgm	P04899	Guanine nucleotide-binding protein G(i) subunit alpha-2 OS	Homo sapiens	GNAI2	GNAI2_HUMAN
mfgm	P05067	Amyloid beta A4 protein OS	Homo sapiens	APP	A4_HUMAN
mfgm	P05090	Apolipoprotein D OS	Homo sapiens	APOD	APOD_HUMAN
mfgm	P05109	Protein S100-A8 OS	Homo sapiens	S100A8	S10A8_HUMAN
mfgm	P05141	ADP/ATP translocase 2 OS	Homo sapiens	SLC25A5	ADT2_HUMAN
mfgm	P05154	Plasma serine protease inhibitor OS	Homo sapiens	SERPINA5	IPSP_HUMAN
mfgm	P05198	Eukaryotic translation initiation factor 2 subunit 1 OS	Homo sapiens	EIF2S1	IF2A_HUMAN
mfgm	P05362	Intercellular adhesion molecule 1 OS	Homo sapiens	ICAM1	ICAM1_HUMAN
mfgm	P05386	60S awhole milk cidic ribosomal protein P1 OS	Homo sapiens	RPLP1	RLA1_HUMAN
mfgm	P05387	60S awhole milk cidic ribosomal protein P2 OS	Homo sapiens	RPLP2	RLA2_HUMAN
mfgm	P05452	Tetranectin OS	Homo sapiens	CLEC3B	TETN_HUMAN
mfgm	P05783	Keratin, type I cytoskeletal 18 OS	Homo sapiens	KRT18	K1C18_HUMAN
mfgm	P05787	Keratin, type II cytoskeletal 8 OS	Homo sapiens	KRT8	K2C8_HUMAN
mfgm	P06576	ATP synthase subunit beta, mitochondrial OS	Homo sapiens	ATP5B	ATPB_HUMAN
mfgm	P06702	Protein S100-A9 OS	Homo sapiens	S100A9	S10A9_HUMAN
mfgm	P06753	Tropomyosin alpha-3 chain OS	Homo sapiens	TPM3	TPM3_HUMAN
mfgm	P07225	Vitamin K-dependent protein S OS	Homo sapiens	PROS1	PROS_HUMAN
mfgm	P07339	Cathepsin D OS	Homo sapiens	CTSD	CATD_HUMAN
mfgm	P07384	Calpain-1 catalytic subunit OS	Homo sapiens	CAPN1	CAN1_HUMAN
mfgm	P07814	Bifunctional glutamate/proline--tRNA ligase OS	Homo sapiens	EPRS	SYEP_HUMAN
mfgm	P07858	Cathepsin B OS	Homo sapiens	CTSB	CATB_HUMAN
mfgm	P07900	Heat shock protein HSP 90-alpha OS	Homo sapiens	HSP90AA1	HS90A_HUMAN
mfgm	P07947	Tyrosine-protein kinase Yes OS	Homo sapiens	YES1	YES_HUMAN
mfgm	P07948	Tyrosine-protein kinase Lyn OS	Homo sapiens	LYN	LYN_HUMAN
mfgm	P08133	Annexin A6 OS	Homo sapiens	ANXA6	ANXA6_HUMAN
mfgm	P08174	Complement decay-accelerating factor OS	Homo sapiens	CD55	DAF_HUMAN
mfgm	P08195	4F2 cell-surface antigen heavy chain OS	Homo sapiens	SLC3A2	4F2_HUMAN
mfgm	P08240	Signal recognition particle receptor subunit alpha OS	Homo sapiens	SRPR	SRPR_HUMAN
mfgm	P08603	Complement factor H OS	Homo sapiens	CFH	CFAH_HUMAN
mfgm	P08670	Vimentin OS	Homo sapiens	VIM	VIME_HUMAN
mfgm	P08708	40S ribosomal protein S17 OS	Homo sapiens	RPS17	RS17_HUMAN
mfgm	P08709	Coagulation factor VII OS	Homo sapiens	F7	FA7_HUMAN
mfgm	P08727	Keratin, type I cytoskeletal 19 OS	Homo sapiens	KRT19	K1C19_HUMAN
mfgm	P08729	Keratin, type II cytoskeletal 7 OS	Homo sapiens	KRT7	K2C7_HUMAN
mfgm	P08754	Guanine nucleotide-binding protein G(k) subunit alpha OS	Homo sapiens	GNAI3	GNAI3_HUMAN
mfgm	P08865	40S ribosomal protein SA OS	Homo sapiens	RPSA	RSSA_HUMAN
mfgm	P09110	3-ketoacyl-CoA thiolase, peroxisomal OS	Homo sapiens	ACAA1	THIK_HUMAN
mfgm	P09455	Retinol-binding protein 1 OS	Homo sapiens	RBP1	RET1_HUMAN
mfgm	P09493	Tropomyosin alpha-1 chain OS	Homo sapiens	TPM1	TPM1_HUMAN
mfgm	P09525	Annexin A4 OS	Homo sapiens	ANXA4	ANXA4_HUMAN
mfgm	P09543	2',3'-cyclic-nucleotide 3'-phosphodiesterase OS	Homo sapiens	CNP	CN37_HUMAN
mfgm	P09603	Macrophage colony-stimulating factor 1 OS	Homo sapiens	CSF1	CSF1_HUMAN
mfgm	P09622	Dihydrolipoyl dehydrogenase, mitochondrial OS	Homo sapiens	DLD	DLDH_HUMAN
mfgm	P09758	Tumor-associated calcium signal transducer 2 OS	Homo sapiens	TACSTD2	TACD2_HUMAN
mfgm	P0DJI8	Serum amyloid A-1 protein OS	Homo sapiens	SAA1	SAA1_HUMAN
mfgm	P0DMV8	Heat shock 70 kDa protein 1A OS	Homo sapiens	HSPA1A	HS71A_HUMAN
mfgm	P10092	Calcitonin gene-related peptide 2 OS	Homo sapiens	CALCB	CALCB_HUMAN
mfgm	P10301	Ras-related protein R-Ras OS	Homo sapiens	RRAS	RRAS_HUMAN
mfgm	P10316	HLA class I histocompatibility antigen, A-69 alpha chain OS	Homo sapiens	HLA-A	1A69_HUMAN
mfgm	P10606	Cytochrome c oxidase subunit 5B, mitochondrial OS	Homo sapiens	COX5B	COX5B_HUMAN
mfgm	P10620	Microsomal glutathione S-transferase 1 OS	Homo sapiens	MGST1	MGST1_HUMAN
mfgm	P10644	cAMP-dependent protein kinase type I-alpha regulatory subunit OS	Homo sapiens	PRKAR1A	KAP0_HUMAN
mfgm	P10646	Tissue factor pathway inhibitor OS	Homo sapiens	TFPI	TFPI1_HUMAN
mfgm	P10768	S-formylglutathione hydrolase OS	Homo sapiens	ESD	ESTD_HUMAN
mfgm	P11234	Ras-related protein Ral-B OS	Homo sapiens	RALB	RALB_HUMAN
mfgm	P11279	Lysosome-associated membrane glycoprotein 1 OS	Homo sapiens	LAMP1	LAMP1_HUMAN
mfgm	P11441	Ubiquitin-like protein 4A OS	Homo sapiens	UBL4A	UBL4A_HUMAN
mfgm	P11908	Ribose-phosphate pyrophosphokinase 2 OS	Homo sapiens	PRPS2	PRPS2_HUMAN
mfgm	P11940	Polyadenylate-binding protein 1 OS	Homo sapiens	PABPC1	PABP1_HUMAN
mfgm	P12259	Coagulation factor V OS	Homo sapiens	F5	FA5_HUMAN
mfgm	P12268	Inosine-5'-monophosphate dehydrogenase 2 OS	Homo sapiens	IMPDH2	IMDH2_HUMAN
mfgm	P12272	Parathyroid hormone-related protein OS	Homo sapiens	PTHLH	PTHR_HUMAN
mfgm	P12429	Annexin A3 OS	Homo sapiens	ANXA3	ANXA3_HUMAN
mfgm	P12821	Angiotensin-converting enzyme OS	Homo sapiens	ACE	ACE_HUMAN
mfgm	P12955	Xaa-Pro dipeptidase OS	Homo sapiens	PEPD	PEPD_HUMAN
mfgm	P13473	Lysosome-associated membrane glycoprotein 2 OS	Homo sapiens	LAMP2	LAMP2_HUMAN
mfgm	P13489	Ribonuclease inhibitor OS	Homo sapiens	RNH1	RINI_HUMAN
mfgm	P13497	Bone morphogenetic protein 1 OS	Homo sapiens	BMP1	BMP1_HUMAN
mfgm	P13667	Protein disulfide-isomerase A4 OS	Homo sapiens	PDIA4	PDIA4_HUMAN
mfgm	P13688	Carcinoembryonic antigen-related cell adhesion molecule 1 OS	Homo sapiens	CEACAM1	CEAM1_HUMAN
mfgm	P13693	Translationally-controlled tumor protein OS	Homo sapiens	TPT1	TCTP_HUMAN
mfgm	P13761	HLA class II histocompatibility antigen, DRB1-7 beta chain OS	Homo sapiens	HLA-DRB1	2B17_HUMAN
mfgm	P13861	cAMP-dependent protein kinase type II-alpha regulatory subunit OS	Homo sapiens	PRKAR2A	KAP2_HUMAN
mfgm	P13866	Sodium/glucose cotransporter 1 OS	Homo sapiens	SLC5A1	SC5A1_HUMAN
mfgm	P14314	Glucosidase 2 subunit beta OS	Homo sapiens	PRKCSH	GLU2B_HUMAN
mfgm	P14406	Cytochrome c oxidase subunit 7A2, mitochondrial OS	Homo sapiens	COX7A2	CX7A2_HUMAN
mfgm	P14854	Cytochrome c oxidase subunit 6B1 OS	Homo sapiens	COX6B1	CX6B1_HUMAN
mfgm	P14868	Aspartate--tRNA ligase, cytoplasmic OS	Homo sapiens	DARS	SYDC_HUMAN
mfgm	P14927	Cytochrome b-c1 complex subunit 7 OS	Homo sapiens	UQCRB	QCR7_HUMAN
mfgm	P15104	Glutamine synthetase OS	Homo sapiens	GLUL	GLNA_HUMAN
mfgm	P15144	Aminopeptidase N OS	Homo sapiens	ANPEP	AMPN_HUMAN
mfgm	P15289	Arylsulfatase A OS	Homo sapiens	ARSA	ARSA_HUMAN
mfgm	P15374	Ubiquitin carboxyl-terminal hydrolase isozyme L3 OS	Homo sapiens	UCHL3	UCHL3_HUMAN
mfgm	P15586	N-acetylglucosamine-6-sulfatase OS	Homo sapiens	GNS	GNS_HUMAN
mfgm	P15880	40S ribosomal protein S2 OS	Homo sapiens	RPS2	RS2_HUMAN
mfgm	P16333	Cytoplasmic protein NCK1 OS	Homo sapiens	NCK1	NCK1_HUMAN
mfgm	P16401	Histone H1.5 OS	Homo sapiens	HIST1H1B	H15_HUMAN
mfgm	P16403	Histone H1.2 OS	Homo sapiens	HIST1H1C	H12_HUMAN
mfgm	P16422	Epithelial cell adhesion molecule OS	Homo sapiens	EPCAM	EPCAM_HUMAN
mfgm	P16435	NADPH--cytochrome P450 reductase OS	Homo sapiens	POR	NCPR_HUMAN
mfgm	P16615	Sarcoplasmic/endoplasmic reticulum calcium ATPase 2 OS	Homo sapiens	ATP2A2	AT2A2_HUMAN
mfgm	P16989	Y-box-binding protein 3 OS	Homo sapiens	YBX3	YBOX3_HUMAN
mfgm	P17252	Protein kinase C alpha type OS	Homo sapiens	PRKCA	KPCA_HUMAN
mfgm	P17813	Endoglin OS	Homo sapiens	ENG	EGLN_HUMAN
mfgm	P17858	ATP-dependent 6-phosphofructokinase, liver type OS	Homo sapiens	PFKL	PFKAL_HUMAN
mfgm	P17936	Insulin-like growth factor-binding protein 3 OS	Homo sapiens	IGFBP3	IBP3_HUMAN
mfgm	P17980	26S protease regulatory subunit 6A OS	Homo sapiens	PSMC3	PRS6A_HUMAN
mfgm	P17987	T-complex protein 1 subunit alpha OS	Homo sapiens	TCP1	TCPA_HUMAN
mfgm	P18085	ADP-ribosylation factor 4 OS	Homo sapiens	ARF4	ARF4_HUMAN
mfgm	P18124	60S ribosomal protein L7 OS	Homo sapiens	RPL7	RL7_HUMAN
mfgm	P18428	Lipopolysaccharide-binding protein OS	Homo sapiens	LBP	LBP_HUMAN
mfgm	P18621	60S ribosomal protein L17 OS	Homo sapiens	RPL17	RL17_HUMAN
mfgm	P18669	Phosphoglycerate mutase 1 OS	Homo sapiens	PGAM1	PGAM1_HUMAN
mfgm	P18859	ATP synthase-coupling factor 6, mitochondrial OS	Homo sapiens	ATP5J	ATP5J_HUMAN
mfgm	P19105	Myosin regulatory light chain 12A OS	Homo sapiens	MYL12A	ML12A_HUMAN
mfgm	P19404	NADH dehydrogenase [ubiquinone] flavoprotein 2, mitochondrial OS	Homo sapiens	NDUFV2	NDUV2_HUMAN
mfgm	P19525	Interferon-induced, double-stranded RNA-activated protein kinase OS	Homo sapiens	EIF2AK2	E2AK2_HUMAN
mfgm	P19634	Sodium/hydrogen exchanger 1 OS	Homo sapiens	SLC9A1	SL9A1_HUMAN
mfgm	P19875	C-X-C motif chemokine 2 OS	Homo sapiens	CXCL2	CXCL2_HUMAN
mfgm	P20036	HLA class II histocompatibility antigen, DP alpha 1 chain OS	Homo sapiens	HLA-DPA1	DPA1_HUMAN
mfgm	P20042	Eukaryotic translation initiation factor 2 subunit 2 OS	Homo sapiens	EIF2S2	IF2B_HUMAN
mfgm	P20073	Annexin A7 OS	Homo sapiens	ANXA7	ANXA7_HUMAN
mfgm	P20290	Transcription factor BTF3 OS	Homo sapiens	BTF3	BTF3_HUMAN
mfgm	P20339	Ras-related protein Rab-5A OS	Homo sapiens	RAB5A	RAB5A_HUMAN
mfgm	P20340	Ras-related protein Rab-6A OS	Homo sapiens	RAB6A	RAB6A_HUMAN
mfgm	P20618	Proteasome subunit beta type-1 OS	Homo sapiens	PSMB1	PSB1_HUMAN
mfgm	P20674	Cytochrome c oxidase subunit 5A, mitochondrial OS	Homo sapiens	COX5A	COX5A_HUMAN
mfgm	P20810	Calpastatin OS	Homo sapiens	CAST	ICAL_HUMAN
mfgm	P20851	C4b-binding protein beta chain OS	Homo sapiens	C4BPB	C4BPB_HUMAN
mfgm	P21291	Cysteine and glycine-rich protein 1 OS	Homo sapiens	CSRP1	CSRP1_HUMAN
mfgm	P21695	Glycerol-3-phosphate dehydrogenase [NAD(+)], cytoplasmic OS	Homo sapiens	GPD1	GPDA_HUMAN
mfgm	P21741	Midkine OS	Homo sapiens	MDK	MK_HUMAN
mfgm	P21796	Voltage-dependent anion-selective channel protein 1 OS	Homo sapiens	VDAC1	VDAC1_HUMAN
mfgm	P21964	Catechol O-methyltransferase OS	Homo sapiens	COMT	COMT_HUMAN
mfgm	P22059	Oxysterol-binding protein 1 OS	Homo sapiens	OSBP	OSBP1_HUMAN
mfgm	P22102	Trifunctional purine biosynthetic protein adenosine-3 OS	Homo sapiens	GART	PUR2_HUMAN
mfgm	P22314	Ubiquitin-like modifier-activating enzyme 1 OS	Homo sapiens	UBA1	UBA1_HUMAN
mfgm	P22626	Heterogeneous nuclear ribonucleoproteins A2/B1 OS	Homo sapiens	HNRNPA2B1	ROA2_HUMAN
mfgm	P22676	Calretinin OS	Homo sapiens	CALB2	CALB2_HUMAN
mfgm	P22891	Vitamin K-dependent protein Z OS	Homo sapiens	PROZ	PROZ_HUMAN
mfgm	P23381	Tryptophan--tRNA ligase, cytoplasmic OS	Homo sapiens	WARS	SYWC_HUMAN
mfgm	P23396	40S ribosomal protein S3 OS	Homo sapiens	RPS3	RS3_HUMAN
mfgm	P24158	Myeloblastin OS	Homo sapiens	PRTN3	PRTN3_HUMAN
mfgm	P24534	Elongation factor 1-beta OS	Homo sapiens	EEF1B2	EF1B_HUMAN
mfgm	P24666	Low molecular weight phosphotyrosine protein phosphatase OS	Homo sapiens	ACP1	PPAC_HUMAN
mfgm	P25398	40S ribosomal protein S12 OS	Homo sapiens	RPS12	RS12_HUMAN
mfgm	P25685	DnaJ homolog subfamily B member 1 OS	Homo sapiens	DNAJB1	DNJB1_HUMAN
mfgm	P25686	DnaJ homolog subfamily B member 2 OS	Homo sapiens	DNAJB2	DNJB2_HUMAN
mfgm	P25705	ATP synthase subunit alpha, mitochondrial OS	Homo sapiens	ATP5A1	ATPA_HUMAN
mfgm	P26640	Valine--tRNA ligase OS	Homo sapiens	VARS	SYVC_HUMAN
mfgm	P26641	Elongation factor 1-gamma OS	Homo sapiens	EEF1G	EF1G_HUMAN
mfgm	P26885	Peptidyl-prolyl cis-trans isomerase FKBP2 OS	Homo sapiens	FKBP2	FKBP2_HUMAN
mfgm	P27469	G0/G1 switch protein 2 OS	Homo sapiens	G0S2	G0S2_HUMAN
mfgm	P27635	60S ribosomal protein L10 OS	Homo sapiens	RPL10	RL10_HUMAN
mfgm	P27824	Calnexin OS	Homo sapiens	CANX	CALX_HUMAN
mfgm	P28066	Proteasome subunit alpha type-5 OS	Homo sapiens	PSMA5	PSA5_HUMAN
mfgm	P28288	ATP-binding cassette sub-family D member 3 OS	Homo sapiens	ABCD3	ABCD3_HUMAN
mfgm	P28482	Mitogen-activated protein kinase 1 OS	Homo sapiens	MAPK1	MK01_HUMAN
mfgm	P28676	Grancalcin OS	Homo sapiens	GCA	GRAN_HUMAN
mfgm	P28799	Granulins OS	Homo sapiens	GRN	GRN_HUMAN
mfgm	P28838	Cytosol aminopeptidase OS	Homo sapiens	LAP3	AMPL_HUMAN
mfgm	P29466	Caspase-1 OS	Homo sapiens	CASP1	CASP1_HUMAN
mfgm	P29692	Elongation factor 1-delta OS	Homo sapiens	EEF1D	EF1D_HUMAN
mfgm	P29762	Cellular retinoic awhole milk cid-binding protein 1 OS	Homo sapiens	CRABP1	RABP1_HUMAN
mfgm	P30040	Endoplasmic reticulum resident protein 29 OS	Homo sapiens	ERP29	ERP29_HUMAN
mfgm	P30043	Flavin reductase (NADPH) OS	Homo sapiens	BLVRB	BLVRB_HUMAN
mfgm	P30048	Thioredoxin-dependent peroxide reductase, mitochondrial OS	Homo sapiens	PRDX3	PRDX3_HUMAN
mfgm	P30085	UMP-CMP kinase OS	Homo sapiens	CMPK1	KCY_HUMAN
mfgm	P30460	HLA class I histocompatibility antigen, B-8 alpha chain OS	Homo sapiens	HLA-B	1B08_HUMAN
mfgm	P30533	Alpha-2-macroglobulin receptor-associated protein OS	Homo sapiens	LRPAP1	AMRP_HUMAN
mfgm	P30626	Sorcin OS	Homo sapiens	SRI	SORCN_HUMAN
mfgm	P31689	DnaJ homolog subfamily A member 1 OS	Homo sapiens	DNAJA1	DNJA1_HUMAN
mfgm	P31937	3-hydroxyisobutyrate dehydrogenase, mitochondrial OS	Homo sapiens	HIBADH	3HIDH_HUMAN
mfgm	P31946	14-3-3 protein beta/alpha OS	Homo sapiens	YWHAB	1433B_HUMAN
mfgm	P31948	Stress-induced-phosphoprotein 1 OS	Homo sapiens	STIP1	STIP1_HUMAN
mfgm	P32969	60S ribosomal protein L9 OS	Homo sapiens	RPL9	RL9_HUMAN
mfgm	P33176	Kinesin-1 heavy chain OS	Homo sapiens	KIF5B	KINH_HUMAN
mfgm	P33897	ATP-binding cassette sub-family D member 1 OS	Homo sapiens	ABCD1	ABCD1_HUMAN
mfgm	P34096	Ribonuclease 4 OS	Homo sapiens	RNASE4	RNAS4_HUMAN
mfgm	P35232	Prohibitin OS	Homo sapiens	PHB	PHB_HUMAN
mfgm	P35268	60S ribosomal protein L22 OS	Homo sapiens	RPL22	RL22_HUMAN
mfgm	P35579	Myosin-9 OS	Homo sapiens	MYH9	MYH9_HUMAN
mfgm	P35606	Coatomer subunit beta' OS	Homo sapiens	COPB2	COPB2_HUMAN
mfgm	P35613	Basigin OS	Homo sapiens	BSG	BASI_HUMAN
mfgm	P35754	Glutaredoxin-1 OS	Homo sapiens	GLRX	GLRX1_HUMAN
mfgm	P35998	26S protease regulatory subunit 7 OS	Homo sapiens	PSMC2	PRS7_HUMAN
mfgm	P36269	Gamma-glutamyltransferase 5 OS	Homo sapiens	GGT5	GGT5_HUMAN
mfgm	P36405	ADP-ribosylation factor-like protein 3 OS	Homo sapiens	ARL3	ARL3_HUMAN
mfgm	P36578	60S ribosomal protein L4 OS	Homo sapiens	RPL4	RL4_HUMAN
mfgm	P36969	Phospholipid hydroperoxide glutathione peroxidase, mitochondrial OS	Homo sapiens	GPX4	GPX4_HUMAN
mfgm	P37235	Hippocalcin-like protein 1 OS	Homo sapiens	HPCAL1	HPCL1_HUMAN
mfgm	P37268	Squalene synthase OS	Homo sapiens	FDFT1	FDFT_HUMAN
mfgm	P37802	Transgelin-2 OS	Homo sapiens	TAGLN2	TAGL2_HUMAN
mfgm	P38646	Stress-70 protein, mitochondrial OS	Homo sapiens	HSPA9	GRP75_HUMAN
mfgm	P39023	60S ribosomal protein L3 OS	Homo sapiens	RPL3	RL3_HUMAN
mfgm	P39656	Dolichyl-diphosphooligosaccharide--protein glycosyltransferase 48 kDa subunit OS	Homo sapiens	DDOST	OST48_HUMAN
mfgm	P40121	Macrophage-capping protein OS	Homo sapiens	CAPG	CAPG_HUMAN
mfgm	P40189	Interleukin-6 receptor subunit beta OS	Homo sapiens	IL6ST	IL6RB_HUMAN
mfgm	P40227	T-complex protein 1 subunit zeta OS	Homo sapiens	CCT6A	TCPZ_HUMAN
mfgm	P40429	60S ribosomal protein L13a OS	Homo sapiens	RPL13A	RL13A_HUMAN
mfgm	P40616	ADP-ribosylation factor-like protein 1 OS	Homo sapiens	ARL1	ARL1_HUMAN
mfgm	P40617	ADP-ribosylation factor-like protein 4A OS	Homo sapiens	ARL4A	ARL4A_HUMAN
mfgm	P40855	Peroxisomal biogenesis factor 19 OS	Homo sapiens	PEX19	PEX19_HUMAN
mfgm	P40939	Trifunctional enzyme subunit alpha, mitochondrial OS	Homo sapiens	HADHA	ECHA_HUMAN
mfgm	P41091	Eukaryotic translation initiation factor 2 subunit 3 OS	Homo sapiens	EIF2S3	IF2G_HUMAN
mfgm	P41252	Isoleucine--tRNA ligase, cytoplasmic OS	Homo sapiens	IARS	SYIC_HUMAN
mfgm	P41567	Eukaryotic translation initiation factor 1 OS	Homo sapiens	EIF1	EIF1_HUMAN
mfgm	P42167	Lamina-associated polypeptide 2, isoforms beta/gamma OS	Homo sapiens	TMPO	LAP2B_HUMAN
mfgm	P42566	Epidermal growth factor receptor substrate 15 OS	Homo sapiens	EPS15	EPS15_HUMAN
mfgm	P43034	Platelet-activating factor acetylhydrolase IB subunit alpha OS	Homo sapiens	PAFAH1B1	LIS1_HUMAN
mfgm	P43307	Translocon-associated protein subunit alpha OS	Homo sapiens	SSR1	SSRA_HUMAN
mfgm	P43487	Ran-specific GTPase-activating protein OS	Homo sapiens	RANBP1	RANG_HUMAN
mfgm	P43652	Afamin OS	Homo sapiens	AFM	AFAM_HUMAN
mfgm	P43686	26S protease regulatory subunit 6B OS	Homo sapiens	PSMC4	PRS6B_HUMAN
mfgm	P45880	Voltage-dependent anion-selective channel protein 2 OS	Homo sapiens	VDAC2	VDAC2_HUMAN
mfgm	P45974	Ubiquitin carboxyl-terminal hydrolase 5 OS	Homo sapiens	USP5	UBP5_HUMAN
mfgm	P46108	Adapter molecule crk OS	Homo sapiens	CRK	CRK_HUMAN
mfgm	P46109	Crk-like protein OS	Homo sapiens	CRKL	CRKL_HUMAN
mfgm	P46379	Large proline-rich protein BAG6 OS	Homo sapiens	BAG6	BAG6_HUMAN
mfgm	P46459	Vesicle-fusing ATPase OS	Homo sapiens	NSF	NSF_HUMAN
mfgm	P46776	60S ribosomal protein L27a OS	Homo sapiens	RPL27A	RL27A_HUMAN
mfgm	P46777	60S ribosomal protein L5 OS	Homo sapiens	RPL5	RL5_HUMAN
mfgm	P46782	40S ribosomal protein S5 OS	Homo sapiens	RPS5	RS5_HUMAN
mfgm	P46783	40S ribosomal protein S10 OS	Homo sapiens	RPS10	RS10_HUMAN
mfgm	P46940	Ras GTPase-activating-like protein IQGAP1 OS	Homo sapiens	IQGAP1	IQGA1_HUMAN
mfgm	P46977	Dolichyl-diphosphooligosaccharide--protein glycosyltransferase subunit STT3A OS	Homo sapiens	STT3A	STT3A_HUMAN
mfgm	P47755	F-actin-capping protein subunit alpha-2 OS	Homo sapiens	CAPZA2	CAZA2_HUMAN
mfgm	P47756	F-actin-capping protein subunit beta OS	Homo sapiens	CAPZB	CAPZB_HUMAN
mfgm	P47813	Eukaryotic translation initiation factor 1A, X-chromosomal OS	Homo sapiens	EIF1AX	IF1AX_HUMAN
mfgm	P47897	Glutamine--tRNA ligase OS	Homo sapiens	QARS	SYQ_HUMAN
mfgm	P47985	Cytochrome b-c1 complex subunit Rieske, mitochondrial OS	Homo sapiens	UQCRFS1	UCRI_HUMAN
mfgm	P48047	ATP synthase subunit O, mitochondrial OS	Homo sapiens	ATP5O	ATPO_HUMAN
mfgm	P48444	Coatomer subunit delta OS	Homo sapiens	ARCN1	COPD_HUMAN
mfgm	P48556	26S proteasome non-ATPase regulatory subunit 8 OS	Homo sapiens	PSMD8	PSMD8_HUMAN
mfgm	P48739	Phosphatidylinositol transfer protein beta isoform OS	Homo sapiens	PITPNB	PIPNB_HUMAN
mfgm	P48960	CD97 antigen OS	Homo sapiens	CD97	CD97_HUMAN
mfgm	P49023	Paxillin OS	Homo sapiens	PXN	PAXI_HUMAN
mfgm	P49257	Protein ERGIC-53 OS	Homo sapiens	LMAN1	LMAN1_HUMAN
mfgm	P49368	T-complex protein 1 subunit gamma OS	Homo sapiens	CCT3	TCPG_HUMAN
mfgm	P49407	Beta-arrestin-1 OS	Homo sapiens	ARRB1	ARRB1_HUMAN
mfgm	P49419	Alpha-aminoadipic semialdehyde dehydrogenase OS	Homo sapiens	ALDH7A1	AL7A1_HUMAN
mfgm	P49755	Transmembrane emp24 domain-containing protein 10 OS	Homo sapiens	TMED10	TMEDA_HUMAN
mfgm	P49768	Presenilin-1 OS	Homo sapiens	PSEN1	PSN1_HUMAN
mfgm	P50148	Guanine nucleotide-binding protein G(q) subunit alpha OS	Homo sapiens	GNAQ	GNAQ_HUMAN
mfgm	P50151	Guanine nucleotide-binding protein G(I)/G(S)/G(O) subunit gamma-10 OS	Homo sapiens	GNG10	GBG10_HUMAN
mfgm	P50502	Hsc70-interacting protein OS	Homo sapiens	ST13	F10A1_HUMAN
mfgm	P50552	Vasodilator-stimulated phosphoprotein OS	Homo sapiens	VASP	VASP_HUMAN
mfgm	P50749	Ras association domain-containing protein 2 OS	Homo sapiens	RASSF2	RASF2_HUMAN
mfgm	P50897	Palmitoyl-protein thioesterase 1 OS	Homo sapiens	PPT1	PPT1_HUMAN
mfgm	P50914	60S ribosomal protein L14 OS	Homo sapiens	RPL14	RL14_HUMAN
mfgm	P50990	T-complex protein 1 subunit theta OS	Homo sapiens	CCT8	TCPQ_HUMAN
mfgm	P50991	T-complex protein 1 subunit delta OS	Homo sapiens	CCT4	TCPD_HUMAN
mfgm	P50995	Annexin A11 OS	Homo sapiens	ANXA11	ANX11_HUMAN
mfgm	P51151	Ras-related protein Rab-9A OS	Homo sapiens	RAB9A	RAB9A_HUMAN
mfgm	P51153	Ras-related protein Rab-13 OS	Homo sapiens	RAB13	RAB13_HUMAN
mfgm	P51159	Ras-related protein Rab-27A OS	Homo sapiens	RAB27A	RB27A_HUMAN
mfgm	P51570	Galactokinase OS	Homo sapiens	GALK1	GALK1_HUMAN
mfgm	P51571	Translocon-associated protein subunit delta OS	Homo sapiens	SSR4	SSRD_HUMAN
mfgm	P51659	Peroxisomal multifunctional enzyme type 2 OS	Homo sapiens	HSD17B4	DHB4_HUMAN
mfgm	P52565	Rho GDP-dissociation inhibitor 1 OS	Homo sapiens	ARHGDIA	GDIR1_HUMAN
mfgm	P52566	Rho GDP-dissociation inhibitor 2 OS	Homo sapiens	ARHGDIB	GDIR2_HUMAN
mfgm	P52594	Arf-GAP domain and FG repeat-containing protein 1 OS	Homo sapiens	AGFG1	AGFG1_HUMAN
mfgm	P52815	39S ribosomal protein L12, mitochondrial OS	Homo sapiens	MRPL12	RM12_HUMAN
mfgm	P52823	Stanniocalcin-1 OS	Homo sapiens	STC1	STC1_HUMAN
mfgm	P52907	F-actin-capping protein subunit alpha-1 OS	Homo sapiens	CAPZA1	CAZA1_HUMAN
mfgm	P52943	Cysteine-rich protein 2 OS	Homo sapiens	CRIP2	CRIP2_HUMAN
mfgm	P53618	Coatomer subunit beta OS	Homo sapiens	COPB1	COPB_HUMAN
mfgm	P53621	Coatomer subunit alpha OS	Homo sapiens	COPA	COPA_HUMAN
mfgm	P53985	Monocarboxylate transporter 1 OS	Homo sapiens	SLC16A1	MOT1_HUMAN
mfgm	P53990	IST1 homolog OS	Homo sapiens	IST1	IST1_HUMAN
mfgm	P54136	Arginine--tRNA ligase, cytoplasmic OS	Homo sapiens	RARS	SYRC_HUMAN
mfgm	P54289	Voltage-dependent calcium channel subunit alpha-2/delta-1 OS	Homo sapiens	CACNA2D1	CA2D1_HUMAN
mfgm	P54577	Tyrosine--tRNA ligase, cytoplasmic OS	Homo sapiens	YARS	SYYC_HUMAN
mfgm	P54578	Ubiquitin carboxyl-terminal hydrolase 14 OS	Homo sapiens	USP14	UBP14_HUMAN
mfgm	P54725	UV excision repair protein RAD23 homolog A OS	Homo sapiens	RAD23A	RD23A_HUMAN
mfgm	P54727	UV excision repair protein RAD23 homolog B OS	Homo sapiens	RAD23B	RD23B_HUMAN
mfgm	P54920	Alpha-soluble NSF attachment protein OS	Homo sapiens	NAPA	SNAA_HUMAN
mfgm	P55010	Eukaryotic translation initiation factor 5 OS	Homo sapiens	EIF5	IF5_HUMAN
mfgm	P55036	26S proteasome non-ATPase regulatory subunit 4 OS	Homo sapiens	PSMD4	PSMD4_HUMAN
mfgm	P55084	Trifunctional enzyme subunit beta, mitochondrial OS	Homo sapiens	HADHB	ECHB_HUMAN
mfgm	P55145	Mesencephalic astrocyte-derived neurotrophic factor OS	Homo sapiens	MANF	MANF_HUMAN
mfgm	P55209	Nucleosome assembly protein 1-like 1 OS	Homo sapiens	NAP1L1	NP1L1_HUMAN
mfgm	P55327	Tumor protein D52 OS	Homo sapiens	TPD52	TPD52_HUMAN
mfgm	P55735	Protein SEC13 homolog OS	Homo sapiens	SEC13	SEC13_HUMAN
mfgm	P55884	Eukaryotic translation initiation factor 3 subunit B OS	Homo sapiens	EIF3B	EIF3B_HUMAN
mfgm	P56385	ATP synthase subunit e, mitochondrial OS	Homo sapiens	ATP5I	ATP5I_HUMAN
mfgm	P56537	Eukaryotic translation initiation factor 6 OS	Homo sapiens	EIF6	IF6_HUMAN
mfgm	P56937	3-keto-steroid reductase OS	Homo sapiens	HSD17B7	DHB7_HUMAN
mfgm	P57735	Ras-related protein Rab-25 OS	Homo sapiens	RAB25	RAB25_HUMAN
mfgm	P58107	Epiplakin OS	Homo sapiens	EPPK1	EPIPL_HUMAN
mfgm	P59998	Actin-related protein 2/3 complex subunit 4 OS	Homo sapiens	ARPC4	ARPC4_HUMAN
mfgm	P60033	CD81 antigen OS	Homo sapiens	CD81	CD81_HUMAN
mfgm	P60228	Eukaryotic translation initiation factor 3 subunit E OS	Homo sapiens	EIF3E	EIF3E_HUMAN
mfgm	P60604	Ubiquitin-conjugating enzyme E2 G2 OS	Homo sapiens	UBE2G2	UB2G2_HUMAN
mfgm	P60660	Myosin light polypeptide 6 OS	Homo sapiens	MYL6	MYL6_HUMAN
mfgm	P60842	Eukaryotic initiation factor 4A-I OS	Homo sapiens	EIF4A1	IF4A1_HUMAN
mfgm	P60866	40S ribosomal protein S20 OS	Homo sapiens	RPS20	RS20_HUMAN
mfgm	P60981	Destrin OS	Homo sapiens	DSTN	DEST_HUMAN
mfgm	P61006	Ras-related protein Rab-8A OS	Homo sapiens	RAB8A	RAB8A_HUMAN
mfgm	P61009	Signal peptidase complex subunit 3 OS	Homo sapiens	SPCS3	SPCS3_HUMAN
mfgm	P61020	Ras-related protein Rab-5B OS	Homo sapiens	RAB5B	RAB5B_HUMAN
mfgm	P61081	NEDD8-conjugating enzyme Ubc12 OS	Homo sapiens	UBE2M	UBC12_HUMAN
mfgm	P61086	Ubiquitin-conjugating enzyme E2 K OS	Homo sapiens	UBE2K	UBE2K_HUMAN
mfgm	P61088	Ubiquitin-conjugating enzyme E2 N OS	Homo sapiens	UBE2N	UBE2N_HUMAN
mfgm	P61106	Ras-related protein Rab-14 OS	Homo sapiens	RAB14	RAB14_HUMAN
mfgm	P61158	Actin-related protein 3 OS	Homo sapiens	ACTR3	ARP3_HUMAN
mfgm	P61160	Actin-related protein 2 OS	Homo sapiens	ACTR2	ARP2_HUMAN
mfgm	P61163	Alpha-centractin OS	Homo sapiens	ACTR1A	ACTZ_HUMAN
mfgm	P61224	Ras-related protein Rap-1b OS	Homo sapiens	RAP1B	RAP1B_HUMAN
mfgm	P61225	Ras-related protein Rap-2b OS	Homo sapiens	RAP2B	RAP2B_HUMAN
mfgm	P61247	40S ribosomal protein S3a OS	Homo sapiens	RPS3A	RS3A_HUMAN
mfgm	P61254	60S ribosomal protein L26 OS	Homo sapiens	RPL26	RL26_HUMAN
mfgm	P61353	60S ribosomal protein L27 OS	Homo sapiens	RPL27	RL27_HUMAN
mfgm	P61421	V-type proton ATPase subunit d 1 OS	Homo sapiens	ATP6V0D1	VA0D1_HUMAN
mfgm	P61457	Pterin-4-alpha-carbinolamine dehydratase OS	Homo sapiens	PCBD1	PHS_HUMAN
mfgm	P61586	Transforming protein RhoA OS	Homo sapiens	RHOA	RHOA_HUMAN
mfgm	P61601	Neurocalcin-delta OS	Homo sapiens	NCALD	NCALD_HUMAN
mfgm	P61604	10 kDa heat shock protein, mitochondrial OS	Homo sapiens	HSPE1	CH10_HUMAN
mfgm	P61764	Syntaxin-binding protein 1 OS	Homo sapiens	STXBP1	STXB1_HUMAN
mfgm	P61769	Beta-2-microglobulin OS	Homo sapiens	B2M	B2MG_HUMAN
mfgm	P61923	Coatomer subunit zeta-1 OS	Homo sapiens	COPZ1	COPZ1_HUMAN
mfgm	P61960	Ubiquitin-fold modifier 1 OS	Homo sapiens	UFM1	UFM1_HUMAN
mfgm	P61978	Heterogeneous nuclear ribonucleoprotein K OS	Homo sapiens	HNRNPK	HNRPK_HUMAN
mfgm	P61981	14-3-3 protein gamma OS	Homo sapiens	YWHAG	1433G_HUMAN
mfgm	P62070	Ras-related protein R-Ras2 OS	Homo sapiens	RRAS2	RRAS2_HUMAN
mfgm	P62081	40S ribosomal protein S7 OS	Homo sapiens	RPS7	RS7_HUMAN
mfgm	P62158	Calmodulin OS	Homo sapiens	CALM1	CALM_HUMAN
mfgm	P62191	26S protease regulatory subunit 4 OS	Homo sapiens	PSMC1	PRS4_HUMAN
mfgm	P62241	40S ribosomal protein S8 OS	Homo sapiens	RPS8	RS8_HUMAN
mfgm	P62244	40S ribosomal protein S15a OS	Homo sapiens	RPS15A	RS15A_HUMAN
mfgm	P62263	40S ribosomal protein S14 OS	Homo sapiens	RPS14	RS14_HUMAN
mfgm	P62269	40S ribosomal protein S18 OS	Homo sapiens	RPS18	RS18_HUMAN
mfgm	P62277	40S ribosomal protein S13 OS	Homo sapiens	RPS13	RS13_HUMAN
mfgm	P62330	ADP-ribosylation factor 6 OS	Homo sapiens	ARF6	ARF6_HUMAN
mfgm	P62424	60S ribosomal protein L7a OS	Homo sapiens	RPL7A	RL7A_HUMAN
mfgm	P62701	40S ribosomal protein S4, X isoform OS	Homo sapiens	RPS4X	RS4X_HUMAN
mfgm	P62745	Rho-related GTP-binding protein RhoB OS	Homo sapiens	RHOB	RHOB_HUMAN
mfgm	P62750	60S ribosomal protein L23a OS	Homo sapiens	RPL23A	RL23A_HUMAN
mfgm	P62753	40S ribosomal protein S6 OS	Homo sapiens	RPS6	RS6_HUMAN
mfgm	P62760	Visinin-like protein 1 OS	Homo sapiens	VSNL1	VISL1_HUMAN
mfgm	P62829	60S ribosomal protein L23 OS	Homo sapiens	RPL23	RL23_HUMAN
mfgm	P62834	Ras-related protein Rap-1A OS	Homo sapiens	RAP1A	RAP1A_HUMAN
mfgm	P62847	40S ribosomal protein S24 OS	Homo sapiens	RPS24	RS24_HUMAN
mfgm	P62873	Guanine nucleotide-binding protein G(I)/G(S)/G(T) subunit beta-1 OS	Homo sapiens	GNB1	GBB1_HUMAN
mfgm	P62879	Guanine nucleotide-binding protein G(I)/G(S)/G(T) subunit beta-2 OS	Homo sapiens	GNB2	GBB2_HUMAN
mfgm	P62888	60S ribosomal protein L30 OS	Homo sapiens	RPL30	RL30_HUMAN
mfgm	P62906	60S ribosomal protein L10a OS	Homo sapiens	RPL10A	RL10A_HUMAN
mfgm	P62910	60S ribosomal protein L32 OS	Homo sapiens	RPL32	RL32_HUMAN
mfgm	P62913	60S ribosomal protein L11 OS	Homo sapiens	RPL11	RL11_HUMAN
mfgm	P62979	Ubiquitin-40S ribosomal protein S27a OS	Homo sapiens	RPS27A	RS27A_HUMAN
mfgm	P62993	Growth factor receptor-bound protein 2 OS	Homo sapiens	GRB2	GRB2_HUMAN
mfgm	P63000	Ras-related C3 botulinum toxin substrate 1 OS	Homo sapiens	RAC1	RAC1_HUMAN
mfgm	P63096	Guanine nucleotide-binding protein G(i) subunit alpha-1 OS	Homo sapiens	GNAI1	GNAI1_HUMAN
mfgm	P63098	Calcineurin subunit B type 1 OS	Homo sapiens	PPP3R1	CANB1_HUMAN
mfgm	P63172	Dynein light chain Tctex-type 1 OS	Homo sapiens	DYNLT1	DYLT1_HUMAN
mfgm	P63173	60S ribosomal protein L38 OS	Homo sapiens	RPL38	RL38_HUMAN
mfgm	P63208	S-phase kinase-associated protein 1 OS	Homo sapiens	SKP1	SKP1_HUMAN
mfgm	P63220	40S ribosomal protein S21 OS	Homo sapiens	RPS21	RS21_HUMAN
mfgm	P63244	Guanine nucleotide-binding protein subunit beta-2-like 1 OS	Homo sapiens	GNB2L1	GBLP_HUMAN
mfgm	P67809	Nuclease-sensitive element-binding protein 1 OS	Homo sapiens	YBX1	YBOX1_HUMAN
mfgm	P67812	Signal peptidase complex catalytic subunit SEC11A OS	Homo sapiens	SEC11A	SC11A_HUMAN
mfgm	P67936	Tropomyosin alpha-4 chain OS	Homo sapiens	TPM4	TPM4_HUMAN
mfgm	P68032	Actin, alpha cardiac muscle 1 OS	Homo sapiens	ACTC1	ACTC_HUMAN
mfgm	P68036	Ubiquitin-conjugating enzyme E2 L3 OS	Homo sapiens	UBE2L3	UB2L3_HUMAN
mfgm	P68363	Tubulin alpha-1B chain OS	Homo sapiens	TUBA1B	TBA1B_HUMAN
mfgm	P68371	Tubulin beta-4B chain OS	Homo sapiens	TUBB4B	TBB4B_HUMAN
mfgm	P69849	Nodal modulator 3 OS	Homo sapiens	NOMO3	NOMO3_HUMAN
mfgm	P78324	Tyrosine-protein phosphatase non-receptor type substrate 1 OS	Homo sapiens	SIRPA	SHPS1_HUMAN
mfgm	P78371	T-complex protein 1 subunit beta OS	Homo sapiens	CCT2	TCPB_HUMAN
mfgm	P78410	Butyrophilin subfamily 3 member A2 OS	Homo sapiens	BTN3A2	BT3A2_HUMAN
mfgm	P78537	Biogenesis of lysosome-related organelles complex 1 subunit 1 OS	Homo sapiens	BLOC1S1	BL1S1_HUMAN
mfgm	P78560	Death domain-containing protein CRADD OS	Homo sapiens	CRADD	CRADD_HUMAN
mfgm	P80723	Brain awhole milk cid soluble protein 1 OS	Homo sapiens	BASP1	BASP1_HUMAN
mfgm	P81605	Dermwhole milk cidin OS	Homo sapiens	DCD	DCD_HUMAN
mfgm	P83731	60S ribosomal protein L24 OS	Homo sapiens	RPL24	RL24_HUMAN
mfgm	P84095	Rho-related GTP-binding protein RhoG OS	Homo sapiens	RHOG	RHOG_HUMAN
mfgm	P84098	60S ribosomal protein L19 OS	Homo sapiens	RPL19	RL19_HUMAN
mfgm	P98082	Disabled homolog 2 OS	Homo sapiens	DAB2	DAB2_HUMAN
mfgm	Q00341	Vigilin OS	Homo sapiens	HDLBP	VIGLN_HUMAN
mfgm	Q00537	Cyclin-dependent kinase 17 OS	Homo sapiens	CDK17	CDK17_HUMAN
mfgm	Q00577	Transcriptional activator protein Pur-alpha OS	Homo sapiens	PURA	PURA_HUMAN
mfgm	Q00688	Peptidyl-prolyl cis-trans isomerase FKBP3 OS	Homo sapiens	FKBP3	FKBP3_HUMAN
mfgm	Q00G26	Perilipin-5 OS	Homo sapiens	PLIN5	PLIN5_HUMAN
mfgm	Q01082	Spectrin beta chain, non-erythrocytic 1 OS	Homo sapiens	SPTBN1	SPTB2_HUMAN
mfgm	Q01518	Adenylyl cyclase-associated protein 1 OS	Homo sapiens	CAP1	CAP1_HUMAN
mfgm	Q01814	Plasma membrane calcium-transporting ATPase 2 OS	Homo sapiens	ATP2B2	AT2B2_HUMAN
mfgm	Q02487	Desmocollin-2 OS	Homo sapiens	DSC2	DSC2_HUMAN
mfgm	Q02543	60S ribosomal protein L18a OS	Homo sapiens	RPL18A	RL18A_HUMAN
mfgm	Q02750	Dual specificity mitogen-activated protein kinase kinase 1 OS	Homo sapiens	MAP2K1	MP2K1_HUMAN
mfgm	Q02790	Peptidyl-prolyl cis-trans isomerase FKBP4 OS	Homo sapiens	FKBP4	FKBP4_HUMAN
mfgm	Q03405	Urokinase plasminogen activator surface receptor OS	Homo sapiens	PLAUR	UPAR_HUMAN
mfgm	Q03426	Mevalonate kinase OS	Homo sapiens	MVK	KIME_HUMAN
mfgm	Q04323	UBX domain-containing protein 1 OS	Homo sapiens	UBXN1	UBXN1_HUMAN
mfgm	Q04609	Glutamate carboxypeptidase 2 OS	Homo sapiens	FOLH1	FOLH1_HUMAN
mfgm	Q04637	Eukaryotic translation initiation factor 4 gamma 1 OS	Homo sapiens	EIF4G1	IF4G1_HUMAN
mfgm	Q04760	Lactoylglutathione lyase OS	Homo sapiens	GLO1	LGUL_HUMAN
mfgm	Q04828	Aldo-keto reductase family 1 member C1 OS	Homo sapiens	AKR1C1	AK1C1_HUMAN
mfgm	Q04837	Single-stranded DNA-binding protein, mitochondrial OS	Homo sapiens	SSBP1	SSBP_HUMAN
mfgm	Q04917	14-3-3 protein eta OS	Homo sapiens	YWHAH	1433F_HUMAN
mfgm	Q05469	Hormone-sensitive lipase OS	Homo sapiens	LIPE	LIPS_HUMAN
mfgm	Q06210	Glutamine--fructose-6-phosphate aminotransferase [isomerizing] 1 OS	Homo sapiens	GFPT1	GFPT1_HUMAN
mfgm	Q06323	Proteasome activator complex subunit 1 OS	Homo sapiens	PSME1	PSME1_HUMAN
mfgm	Q06481	Amyloid-like protein 2 OS	Homo sapiens	APLP2	APLP2_HUMAN
mfgm	Q07020	60S ribosomal protein L18 OS	Homo sapiens	RPL18	RL18_HUMAN
mfgm	Q07021	Complement component 1 Q subcomponent-binding protein, mitochondrial OS	Homo sapiens	C1QBP	C1QBP_HUMAN
mfgm	Q07065	Cytoskeleton-associated protein 4 OS	Homo sapiens	CKAP4	CKAP4_HUMAN
mfgm	Q08378	Golgin subfamily A member 3 OS	Homo sapiens	GOLGA3	GOGA3_HUMAN
mfgm	Q08426	Peroxisomal bifunctional enzyme OS	Homo sapiens	EHHADH	ECHP_HUMAN
mfgm	Q08722	Leukocyte surface antigen CD47 OS	Homo sapiens	CD47	CD47_HUMAN
mfgm	Q09666	Neuroblast differentiation-associated protein AHNAK OS	Homo sapiens	AHNAK	AHNK_HUMAN
mfgm	Q0VD83	Apolipoprotein B receptor OS	Homo sapiens	APOBR	APOBR_HUMAN
mfgm	Q10567	AP-1 complex subunit beta-1 OS	Homo sapiens	AP1B1	AP1B1_HUMAN
mfgm	Q12797	Aspartyl/asparaginyl beta-hydroxylase OS	Homo sapiens	ASPH	ASPH_HUMAN
mfgm	Q12802	A-kinase anchor protein 13 OS	Homo sapiens	AKAP13	AKP13_HUMAN
mfgm	Q12904	Aminoacyl tRNA synthase complex-interacting multifunctional protein 1 OS	Homo sapiens	AIMP1	AIMP1_HUMAN
mfgm	Q12907	Vesicular integral-membrane protein VIP36 OS	Homo sapiens	LMAN2	LMAN2_HUMAN
mfgm	Q12913	Receptor-type tyrosine-protein phosphatase eta OS	Homo sapiens	PTPRJ	PTPRJ_HUMAN
mfgm	Q13011	Delta(3,5)-Delta(2,4)-dienoyl-CoA isomerase, mitochondrial OS	Homo sapiens	ECH1	ECH1_HUMAN
mfgm	Q13057	Bifunctional coenzyme A synthase OS	Homo sapiens	COASY	COASY_HUMAN
mfgm	Q13085	Acetyl-CoA carboxylase 1 OS	Homo sapiens	ACACA	ACACA_HUMAN
mfgm	Q13162	Peroxiredoxin-4 OS	Homo sapiens	PRDX4	PRDX4_HUMAN
mfgm	Q13183	Solute carrier family 13 member 2 OS	Homo sapiens	SLC13A2	S13A2_HUMAN
mfgm	Q13188	Serine/threonine-protein kinase 3 OS	Homo sapiens	STK3	STK3_HUMAN
mfgm	Q13200	26S proteasome non-ATPase regulatory subunit 2 OS	Homo sapiens	PSMD2	PSMD2_HUMAN
mfgm	Q13217	DnaJ homolog subfamily C member 3 OS	Homo sapiens	DNAJC3	DNJC3_HUMAN
mfgm	Q13232	Nucleoside diphosphate kinase 3 OS	Homo sapiens	NME3	NDK3_HUMAN
mfgm	Q13277	Syntaxin-3 OS	Homo sapiens	STX3	STX3_HUMAN
mfgm	Q13283	Ras GTPase-activating protein-binding protein 1 OS	Homo sapiens	G3BP1	G3BP1_HUMAN
mfgm	Q13347	Eukaryotic translation initiation factor 3 subunit I OS	Homo sapiens	EIF3I	EIF3I_HUMAN
mfgm	Q13393	Phospholipase D1 OS	Homo sapiens	PLD1	PLD1_HUMAN
mfgm	Q13409	Cytoplasmic dynein 1 intermediate chain 2 OS	Homo sapiens	DYNC1I2	DC1I2_HUMAN
mfgm	Q13421	Mesothelin OS	Homo sapiens	MSLN	MSLN_HUMAN
mfgm	Q13438	Protein OS-9 OS	Homo sapiens	OS9	OS9_HUMAN
mfgm	Q13442	28 kDa heat- and awhole milk cid-stable phosphoprotein OS	Homo sapiens	PDAP1	HAP28_HUMAN
mfgm	Q13444	Disintegrin and metalloproteinase domain-containing protein 15 OS	Homo sapiens	ADAM15	ADA15_HUMAN
mfgm	Q13501	Sequestosome-1 OS	Homo sapiens	SQSTM1	SQSTM_HUMAN
mfgm	Q13510	Awhole milk cid ceramidase OS	Homo sapiens	ASAH1	ASAH1_HUMAN
mfgm	Q13561	Dynactin subunit 2 OS	Homo sapiens	DCTN2	DCTN2_HUMAN
mfgm	Q13576	Ras GTPase-activating-like protein IQGAP2 OS	Homo sapiens	IQGAP2	IQGA2_HUMAN
mfgm	Q13596	Sorting nexin-1 OS	Homo sapiens	SNX1	SNX1_HUMAN
mfgm	Q13724	Mannosyl-oligosaccharide glucosidase OS	Homo sapiens	MOGS	MOGS_HUMAN
mfgm	Q13765	Nascent polypeptide-associated complex subunit alpha OS	Homo sapiens	NACA	NACA_HUMAN
mfgm	Q13813	Spectrin alpha chain, non-erythrocytic 1 OS	Homo sapiens	SPTAN1	SPTN1_HUMAN
mfgm	Q14011	Cold-inducible RNA-binding protein OS	Homo sapiens	CIRBP	CIRBP_HUMAN
mfgm	Q14103	Heterogeneous nuclear ribonucleoprotein D0 OS	Homo sapiens	HNRNPD	HNRPD_HUMAN
mfgm	Q14118	Dystroglycan OS	Homo sapiens	DAG1	DAG1_HUMAN
mfgm	Q14152	Eukaryotic translation initiation factor 3 subunit A OS	Homo sapiens	EIF3A	EIF3A_HUMAN
mfgm	Q14156	Protein EFR3 homolog A OS	Homo sapiens	EFR3A	EFR3A_HUMAN
mfgm	Q14157	Ubiquitin-associated protein 2-like OS	Homo sapiens	UBAP2L	UBP2L_HUMAN
mfgm	Q14165	Malectin OS	Homo sapiens	MLEC	MLEC_HUMAN
mfgm	Q14203	Dynactin subunit 1 OS	Homo sapiens	DCTN1	DCTN1_HUMAN
mfgm	Q14204	Cytoplasmic dynein 1 heavy chain 1 OS	Homo sapiens	DYNC1H1	DYHC1_HUMAN
mfgm	Q14247	Src substrate cortactin OS	Homo sapiens	CTTN	SRC8_HUMAN
mfgm	Q14254	Flotillin-2 OS	Homo sapiens	FLOT2	FLOT2_HUMAN
mfgm	Q14257	Reticulocalbin-2 OS	Homo sapiens	RCN2	RCN2_HUMAN
mfgm	Q14258	E3 ubiquitin/ISG15 ligase TRIM25 OS	Homo sapiens	TRIM25	TRI25_HUMAN
mfgm	Q14344	Guanine nucleotide-binding protein subunit alpha-13 OS	Homo sapiens	GNA13	GNA13_HUMAN
mfgm	Q14376	UDP-glucose 4-epimerase OS	Homo sapiens	GALE	GALE_HUMAN
mfgm	Q14444	Caprin-1 OS	Homo sapiens	CAPRIN1	CAPR1_HUMAN
mfgm	Q14677	Clathrin interactor 1 OS	Homo sapiens	CLINT1	EPN4_HUMAN
mfgm	Q14696	LDLR chaperone MESD OS	Homo sapiens	MESDC2	MESD_HUMAN
mfgm	Q14764	Major vault protein OS	Homo sapiens	MVP	MVP_HUMAN
mfgm	Q14766	Latent-transforming growth factor beta-binding protein 1 OS	Homo sapiens	LTBP1	LTBP1_HUMAN
mfgm	Q14847	LIM and SH3 domain protein 1 OS	Homo sapiens	LASP1	LASP1_HUMAN
mfgm	Q14974	Importin subunit beta-1 OS	Homo sapiens	KPNB1	IMB1_HUMAN
mfgm	Q14CN2	Calcium-activated chloride channel regulator 4 OS	Homo sapiens	CLCA4	CLCA4_HUMAN
mfgm	Q15006	ER membrane protein complex subunit 2 OS	Homo sapiens	EMC2	EMC2_HUMAN
mfgm	Q15042	Rab3 GTPase-activating protein catalytic subunit OS	Homo sapiens	RAB3GAP1	RB3GP_HUMAN
mfgm	Q15056	Eukaryotic translation initiation factor 4H OS	Homo sapiens	EIF4H	IF4H_HUMAN
mfgm	Q15084	Protein disulfide-isomerase A6 OS	Homo sapiens	PDIA6	PDIA6_HUMAN
mfgm	Q15102	Platelet-activating factor acetylhydrolase IB subunit gamma OS	Homo sapiens	PAFAH1B3	PA1B3_HUMAN
mfgm	Q15149	Plectin OS	Homo sapiens	PLEC	PLEC_HUMAN
mfgm	Q15181	Inorganic pyrophosphatase OS	Homo sapiens	PPA1	IPYR_HUMAN
mfgm	Q15286	Ras-related protein Rab-35 OS	Homo sapiens	RAB35	RAB35_HUMAN
mfgm	Q15293	Reticulocalbin-1 OS	Homo sapiens	RCN1	RCN1_HUMAN
mfgm	Q15363	Transmembrane emp24 domain-containing protein 2 OS	Homo sapiens	TMED2	TMED2_HUMAN
mfgm	Q15365	Poly(rC)-binding protein 1 OS	Homo sapiens	PCBP1	PCBP1_HUMAN
mfgm	Q15366	Poly(rC)-binding protein 2 OS	Homo sapiens	PCBP2	PCBP2_HUMAN
mfgm	Q15382	GTP-binding protein Rheb OS	Homo sapiens	RHEB	RHEB_HUMAN
mfgm	Q15435	Protein phosphatase 1 regulatory subunit 7 OS	Homo sapiens	PPP1R7	PP1R7_HUMAN
mfgm	Q15437	Protein transport protein Sec23B OS	Homo sapiens	SEC23B	SC23B_HUMAN
mfgm	Q15599	Na(+)/H(+) exchange regulatory cofactor NHE-RF2 OS	Homo sapiens	SLC9A3R2	NHRF2_HUMAN
mfgm	Q15738	Sterol-4-alpha-carboxylate 3-dehydrogenase, decarboxylating OS	Homo sapiens	NSDHL	NSDHL_HUMAN
mfgm	Q15758	Neutral amino awhole milk cid transporter B(0) OS	Homo sapiens	SLC1A5	AAAT_HUMAN
mfgm	Q15843	NEDD8 OS	Homo sapiens	NEDD8	NEDD8_HUMAN
mfgm	Q15904	V-type proton ATPase subunit S1 OS	Homo sapiens	ATP6AP1	VAS1_HUMAN
mfgm	Q15907	Ras-related protein Rab-11B OS	Homo sapiens	RAB11B	RB11B_HUMAN
mfgm	Q16186	Proteasomal ubiquitin receptor ADRM1 OS	Homo sapiens	ADRM1	ADRM1_HUMAN
mfgm	Q16348	Solute carrier family 15 member 2 OS	Homo sapiens	SLC15A2	S15A2_HUMAN
mfgm	Q16543	Hsp90 co-chaperone Cdc37 OS	Homo sapiens	CDC37	CDC37_HUMAN
mfgm	Q16555	Dihydropyrimidinase-related protein 2 OS	Homo sapiens	DPYSL2	DPYL2_HUMAN
mfgm	Q16625	Occludin OS	Homo sapiens	OCLN	OCLN_HUMAN
mfgm	Q16718	NADH dehydrogenase [ubiquinone] 1 alpha subcomplex subunit 5 OS	Homo sapiens	NDUFA5	NDUA5_HUMAN
mfgm	Q16881	Thioredoxin reductase 1, cytoplasmic OS	Homo sapiens	TXNRD1	TRXR1_HUMAN
mfgm	Q16890	Tumor protein D53 OS	Homo sapiens	TPD52L1	TPD53_HUMAN
mfgm	Q16891	MICOS complex subunit MIC60 OS	Homo sapiens	IMMT	MIC60_HUMAN
mfgm	Q29963	HLA class I histocompatibility antigen, Cw-6 alpha chain OS	Homo sapiens	HLA-C	1C06_HUMAN
mfgm	Q2I0M4	Leucine-rich repeat-containing protein 26 OS	Homo sapiens	LRRC26	LRC26_HUMAN
mfgm	Q32MZ4	Leucine-rich repeat flightless-interacting protein 1 OS	Homo sapiens	LRRFIP1	LRRF1_HUMAN
mfgm	Q3YEC7	Rab-like protein 6 OS	Homo sapiens	RABL6	RABL6_HUMAN
mfgm	Q495T6	Membrane metallo-endopeptidase-like 1 OS	Homo sapiens	MMEL1	MMEL1_HUMAN
mfgm	Q49AH0	Cerebral dopamine neurotrophic factor OS	Homo sapiens	CDNF	CDNF_HUMAN
mfgm	Q4VNC1	Probable cation-transporting ATPase 13A4 OS	Homo sapiens	ATP13A4	AT134_HUMAN
mfgm	Q53EL6	Programmed cell death protein 4 OS	Homo sapiens	PDCD4	PDCD4_HUMAN
mfgm	Q53EU6	Glycerol-3-phosphate acyltransferase 3 OS	Homo sapiens	GPAT3	GPAT3_HUMAN
mfgm	Q53GQ0	Very-long-chain 3-oxoacyl-CoA reductase OS	Homo sapiens	HSD17B12	DHB12_HUMAN
mfgm	Q5JRA6	Melanoma inhibitory activity protein 3 OS	Homo sapiens	MIA3	MIA3_HUMAN
mfgm	Q5T4S7	E3 ubiquitin-protein ligase UBR4 OS	Homo sapiens	UBR4	UBR4_HUMAN
mfgm	Q5T601	Adhesion G-protein coupled receptor F1 OS	Homo sapiens	ADGRF1	AGRF1_HUMAN
mfgm	Q5T8D3	Acyl-CoA-binding domain-containing protein 5 OS	Homo sapiens	ACBD5	ACBD5_HUMAN
mfgm	Q5VZK9	Leucine-rich repeat-containing protein 16A OS	Homo sapiens	LRRC16A	LR16A_HUMAN
mfgm	Q5W0Z9	Probable palmitoyltransferase ZDHHC20 OS	Homo sapiens	ZDHHC20	ZDH20_HUMAN
mfgm	Q641Q2	WASH complex subunit FAM21A OS	Homo sapiens	FAM21A	FA21A_HUMAN
mfgm	Q687X5	Metalloreductase STEAP4 OS	Homo sapiens	STEAP4	STEA4_HUMAN
mfgm	Q68D85	Natural cytotoxicity triggering receptor 3 ligand 1 OS	Homo sapiens	NCR3LG1	NR3L1_HUMAN
mfgm	Q68D91	Metallo-beta-lactamase domain-containing protein 2 OS	Homo sapiens	MBLAC2	MBLC2_HUMAN
mfgm	Q6DD88	Atlastin-3 OS	Homo sapiens	ATL3	ATLA3_HUMAN
mfgm	Q6IAN0	Dehydrogenase/reductase SDR family member 7B OS	Homo sapiens	DHRS7B	DRS7B_HUMAN
mfgm	Q6IBS0	Twinfilin-2 OS	Homo sapiens	TWF2	TWF2_HUMAN
mfgm	Q6IQ22	Ras-related protein Rab-12 OS	Homo sapiens	RAB12	RAB12_HUMAN
mfgm	Q6NVY1	3-hydroxyisobutyryl-CoA hydrolase, mitochondrial OS	Homo sapiens	HIBCH	HIBCH_HUMAN
mfgm	Q6P597	Kinesin light chain 3 OS	Homo sapiens	KLC3	KLC3_HUMAN
mfgm	Q6P6B1	Glutamate-rich protein 5 OS	Homo sapiens	ERICH5	ERIC5_HUMAN
mfgm	Q6P996	Pyridoxal-dependent decarboxylase domain-containing protein 1 OS	Homo sapiens	PDXDC1	PDXD1_HUMAN
mfgm	Q6PCB6	Protein ABHD17C OS	Homo sapiens	ABHD17C	AB17C_HUMAN
mfgm	Q6PKG0	La-related protein 1 OS	Homo sapiens	LARP1	LARP1_HUMAN
mfgm	Q6QNY0	Biogenesis of lysosome-related organelles complex 1 subunit 3 OS	Homo sapiens	BLOC1S3	BL1S3_HUMAN
mfgm	Q6QNY1	Biogenesis of lysosome-related organelles complex 1 subunit 2 OS	Homo sapiens	BLOC1S2	BL1S2_HUMAN
mfgm	Q6UW68	Transmembrane protein 205 OS	Homo sapiens	TMEM205	TM205_HUMAN
mfgm	Q6UXG2	UPF0577 protein KIAA1324 OS	Homo sapiens	KIAA1324	K1324_HUMAN
mfgm	Q6UXI9	Nephronectin OS	Homo sapiens	NPNT	NPNT_HUMAN
mfgm	Q6UXT8	Protein FAM150A OS	Homo sapiens	FAM150A	F150A_HUMAN
mfgm	Q6UXY8	Transmembrane channel-like protein 5 OS	Homo sapiens	TMC5	TMC5_HUMAN
mfgm	Q6VY07	Phosphofurin awhole milk cidic cluster sorting protein 1 OS	Homo sapiens	PACS1	PACS1_HUMAN
mfgm	Q6WKZ4	Rab11 family-interacting protein 1 OS	Homo sapiens	RAB11FIP1	RFIP1_HUMAN
mfgm	Q6X4U4	Sclerostin domain-containing protein 1 OS	Homo sapiens	SOSTDC1	SOSD1_HUMAN
mfgm	Q6ZQN7	Solute carrier organic anion transporter family member 4C1 OS	Homo sapiens	SLCO4C1	SO4C1_HUMAN
mfgm	Q709C8	Vacuolar protein sorting-associated protein 13C OS	Homo sapiens	VPS13C	VP13C_HUMAN
mfgm	Q71UM5	40S ribosomal protein S27-like OS	Homo sapiens	RPS27L	RS27L_HUMAN
mfgm	Q7KYR7	Butyrophilin subfamily 2 member A1 OS	Homo sapiens	BTN2A1	BT2A1_HUMAN
mfgm	Q7KZF4	Staphylococcal nuclease domain-containing protein 1 OS	Homo sapiens	SND1	SND1_HUMAN
mfgm	Q7L2H7	Eukaryotic translation initiation factor 3 subunit M OS	Homo sapiens	EIF3M	EIF3M_HUMAN
mfgm	Q7L5D6	Golgi to ER traffic protein 4 homolog OS	Homo sapiens	GET4	GET4_HUMAN
mfgm	Q7Z2W4	Zinc finger CCCH-type antiviral protein 1 OS	Homo sapiens	ZC3HAV1	ZCCHV_HUMAN
mfgm	Q7Z404	Transmembrane channel-like protein 4 OS	Homo sapiens	TMC4	TMC4_HUMAN
mfgm	Q7Z406	Myosin-14 OS	Homo sapiens	MYH14	MYH14_HUMAN
mfgm	Q7Z4W1	L-xylulose reductase OS	Homo sapiens	DCXR	DCXR_HUMAN
mfgm	Q7Z5G4	Golgin subfamily A member 7 OS	Homo sapiens	GOLGA7	GOGA7_HUMAN
mfgm	Q7Z6K5	Arpin OS	Homo sapiens	ARPIN	ARPIN_HUMAN
mfgm	Q7Z7D3	V-set domain-containing T-cell activation inhibitor 1 OS	Homo sapiens	VTCN1	VTCN1_HUMAN
mfgm	Q7Z7H5	Transmembrane emp24 domain-containing protein 4 OS	Homo sapiens	TMED4	TMED4_HUMAN
mfgm	Q86SQ4	G-protein coupled receptor 126 OS	Homo sapiens	GPR126	GP126_HUMAN
mfgm	Q86SQ9	Dehydrodolichyl diphosphate syntase complex subunit DHDDS OS	Homo sapiens	DHDDS	DHDDS_HUMAN
mfgm	Q86UE4	Protein LYRIC OS	Homo sapiens	MTDH	LYRIC_HUMAN
mfgm	Q86UL3	Glycerol-3-phosphate acyltransferase 4 OS	Homo sapiens	GPAT4	GPAT4_HUMAN
mfgm	Q86UP2	Kinectin OS	Homo sapiens	KTN1	KTN1_HUMAN
mfgm	Q86UQ4	ATP-binding cassette sub-family A member 13 OS	Homo sapiens	ABCA13	ABCAD_HUMAN
mfgm	Q86VS8	Protein Hook homolog 3 OS	Homo sapiens	HOOK3	HOOK3_HUMAN
mfgm	Q86Y82	Syntaxin-12 OS	Homo sapiens	STX12	STX12_HUMAN
mfgm	Q8IWA5	Choline transporter-like protein 2 OS	Homo sapiens	SLC44A2	CTL2_HUMAN
mfgm	Q8IWE2	Protein NOXP20 OS	Homo sapiens	FAM114A1	NXP20_HUMAN
mfgm	Q8IXJ6	NAD-dependent protein deacetylase sirtuin-2 OS	Homo sapiens	SIRT2	SIR2_HUMAN
mfgm	Q8IYJ3	Synaptotagmin-like protein 1 OS	Homo sapiens	SYTL1	SYTL1_HUMAN
mfgm	Q8IZ07	Ankyrin repeat domain-containing protein 13A OS	Homo sapiens	ANKRD13A	AN13A_HUMAN
mfgm	Q8IZ81	ELMO domain-containing protein 2 OS	Homo sapiens	ELMOD2	ELMD2_HUMAN
mfgm	Q8IZP9	Adhesion G-protein coupled receptor G2 OS	Homo sapiens	ADGRG2	AGRG2_HUMAN
mfgm	Q8N0X7	Spartin OS	Homo sapiens	SPG20	SPG20_HUMAN
mfgm	Q8N128	Protein FAM177A1 OS	Homo sapiens	FAM177A1	F177A_HUMAN
mfgm	Q8N129	Protein canopy homolog 4 OS	Homo sapiens	CNPY4	CNPY4_HUMAN
mfgm	Q8N1G4	Leucine-rich repeat-containing protein 47 OS	Homo sapiens	LRRC47	LRC47_HUMAN
mfgm	Q8N2S1	Latent-transforming growth factor beta-binding protein 4 OS	Homo sapiens	LTBP4	LTBP4_HUMAN
mfgm	Q8N335	Glycerol-3-phosphate dehydrogenase 1-like protein OS	Homo sapiens	GPD1L	GPD1L_HUMAN
mfgm	Q8N387	Mucin-15 OS	Homo sapiens	MUC15	MUC15_HUMAN
mfgm	Q8N392	Rho GTPase-activating protein 18 OS	Homo sapiens	ARHGAP18	RHG18_HUMAN
mfgm	Q8N3R9	MAGUK p55 subfamily member 5 OS	Homo sapiens	MPP5	MPP5_HUMAN
mfgm	Q8N474	Secreted frizzled-related protein 1 OS	Homo sapiens	SFRP1	SFRP1_HUMAN
mfgm	Q8N573	Oxidation resistance protein 1 OS	Homo sapiens	OXR1	OXR1_HUMAN
mfgm	Q8N6H7	ADP-ribosylation factor GTPase-activating protein 2 OS	Homo sapiens	ARFGAP2	ARFG2_HUMAN
mfgm	Q8N6T3	ADP-ribosylation factor GTPase-activating protein 1 OS	Homo sapiens	ARFGAP1	ARFG1_HUMAN
mfgm	Q8N766	ER membrane protein complex subunit 1 OS	Homo sapiens	EMC1	EMC1_HUMAN
mfgm	Q8N8J7	Uncharacterized protein C4orf32 OS	Homo sapiens	C4orf32	CD032_HUMAN
mfgm	Q8N9N7	Leucine-rich repeat-containing protein 57 OS	Homo sapiens	LRRC57	LRC57_HUMAN
mfgm	Q8N9U0	Tandem C2 domains nuclear protein OS	Homo sapiens	TC2N	TAC2N_HUMAN
mfgm	Q8NBJ4	Golgi membrane protein 1 OS	Homo sapiens	GOLM1	GOLM1_HUMAN
mfgm	Q8NBJ7	Sulfatase-modifying factor 2 OS	Homo sapiens	SUMF2	SUMF2_HUMAN
mfgm	Q8NBS9	Thioredoxin domain-containing protein 5 OS	Homo sapiens	TXNDC5	TXND5_HUMAN
mfgm	Q8NC51	Plasminogen activator inhibitor 1 RNA-binding protein OS	Homo sapiens	SERBP1	PAIRB_HUMAN
mfgm	Q8NE71	ATP-binding cassette sub-family F member 1 OS	Homo sapiens	ABCF1	ABCF1_HUMAN
mfgm	Q8NEG4	Protein FAM83F OS	Homo sapiens	FAM83F	FA83F_HUMAN
mfgm	Q8NFQ8	Torsin-1A-interacting protein 2 OS	Homo sapiens	TOR1AIP2	TOIP2_HUMAN
mfgm	Q8NHG7	Small VCP/p97-interacting protein OS	Homo sapiens	SVIP	SVIP_HUMAN
mfgm	Q8NHG8	E3 ubiquitin-protein ligase ZNRF2 OS	Homo sapiens	ZNRF2	ZNRF2_HUMAN
mfgm	Q8NI22	Multiple coagulation factor deficiency protein 2 OS	Homo sapiens	MCFD2	MCFD2_HUMAN
mfgm	Q8NI35	InaD-like protein OS	Homo sapiens	INADL	INADL_HUMAN
mfgm	Q8TBX8	Phosphatidylinositol 5-phosphate 4-kinase type-2 gamma OS	Homo sapiens	PIP4K2C	PI42C_HUMAN
mfgm	Q8TC12	Retinol dehydrogenase 11 OS	Homo sapiens	RDH11	RDH11_HUMAN
mfgm	Q8TCJ2	Dolichyl-diphosphooligosaccharide--protein glycosyltransferase subunit STT3B OS	Homo sapiens	STT3B	STT3B_HUMAN
mfgm	Q8TDH9	Biogenesis of lysosome-related organelles complex 1 subunit 5 OS	Homo sapiens	BLOC1S5	BL1S5_HUMAN
mfgm	Q8TE77	Protein phosphatase Slingshot homolog 3 OS	Homo sapiens	SSH3	SSH3_HUMAN
mfgm	Q8WTS1	1-acylglycerol-3-phosphate O-acyltransferase ABHD5 OS	Homo sapiens	ABHD5	ABHD5_HUMAN
mfgm	Q8WTV0	Scavenger receptor class B member 1 OS	Homo sapiens	SCARB1	SCRB1_HUMAN
mfgm	Q8WU90	Zinc finger CCCH domain-containing protein 15 OS	Homo sapiens	ZC3H15	ZC3HF_HUMAN
mfgm	Q8WUH6	Transmembrane protein 263 OS	Homo sapiens	TMEM263	TM263_HUMAN
mfgm	Q8WUM4	Programmed cell death 6-interacting protein OS	Homo sapiens	PDCD6IP	PDC6I_HUMAN
mfgm	Q8WUN7	Ubiquitin domain-containing protein 2 OS	Homo sapiens	UBTD2	UBTD2_HUMAN
mfgm	Q8WUX9	Charged multivesicular body protein 7 OS	Homo sapiens	CHMP7	CHMP7_HUMAN
mfgm	Q8WVQ1	Soluble calcium-activated nucleotidase 1 OS	Homo sapiens	CANT1	CANT1_HUMAN
mfgm	Q8WW22	DnaJ homolog subfamily A member 4 OS	Homo sapiens	DNAJA4	DNJA4_HUMAN
mfgm	Q8WWM7	Ataxin-2-like protein OS	Homo sapiens	ATXN2L	ATX2L_HUMAN
mfgm	Q8WWX9	Selenoprotein M OS	Homo sapiens	SELM	SELM_HUMAN
mfgm	Q8WXF7	Atlastin-1 OS	Homo sapiens	ATL1	ATLA1_HUMAN
mfgm	Q8WZA0	Protein LZIC OS	Homo sapiens	LZIC	LZIC_HUMAN
mfgm	Q92499	ATP-dependent RNA helicase DDX1 OS	Homo sapiens	DDX1	DDX1_HUMAN
mfgm	Q92503	SEC14-like protein 1 OS	Homo sapiens	SEC14L1	S14L1_HUMAN
mfgm	Q92508	Piezo-type mechanosensitive ion channel component 1 OS	Homo sapiens	PIEZO1	PIEZ1_HUMAN
mfgm	Q92542	Nicastrin OS	Homo sapiens	NCSTN	NICA_HUMAN
mfgm	Q92575	UBX domain-containing protein 4 OS	Homo sapiens	UBXN4	UBXN4_HUMAN
mfgm	Q92597	Protein NDRG1 OS	Homo sapiens	NDRG1	NDRG1_HUMAN
mfgm	Q92614	Unconventional myosin-XVIIIa OS	Homo sapiens	MYO18A	MY18A_HUMAN
mfgm	Q92616	eIF-2-alpha kinase activator GCN1 OS	Homo sapiens	GCN1	GCN1_HUMAN
mfgm	Q92734	Protein TFG OS	Homo sapiens	TFG	TFG_HUMAN
mfgm	Q92882	Osteoclast-stimulating factor 1 OS	Homo sapiens	OSTF1	OSTF1_HUMAN
mfgm	Q92896	Golgi apparatus protein 1 OS	Homo sapiens	GLG1	GSLG1_HUMAN
mfgm	Q92930	Ras-related protein Rab-8B OS	Homo sapiens	RAB8B	RAB8B_HUMAN
mfgm	Q93096	Protein tyrosine phosphatase type IVA 1 OS	Homo sapiens	PTP4A1	TP4A1_HUMAN
mfgm	Q969H8	Myeloid-derived growth factor OS	Homo sapiens	MYDGF	MYDGF_HUMAN
mfgm	Q969V3	Nicalin OS	Homo sapiens	NCLN	NCLN_HUMAN
mfgm	Q96A22	Uncharacterized protein C11orf52 OS	Homo sapiens	C11orf52	CK052_HUMAN
mfgm	Q96A33	Coiled-coil domain-containing protein 47 OS	Homo sapiens	CCDC47	CCD47_HUMAN
mfgm	Q96A49	Synapse-associated protein 1 OS	Homo sapiens	SYAP1	SYAP1_HUMAN
mfgm	Q96AD5	Patatin-like phospholipase domain-containing protein 2 OS	Homo sapiens	PNPLA2	PLPL2_HUMAN
mfgm	Q96AG4	Leucine-rich repeat-containing protein 59 OS	Homo sapiens	LRRC59	LRC59_HUMAN
mfgm	Q96AQ6	Pre-B-cell leukemia transcription factor-interacting protein 1 OS	Homo sapiens	PBXIP1	PBIP1_HUMAN
mfgm	Q96BJ3	Axin interactor, dorsalization-associated protein OS	Homo sapiens	AIDA	AIDA_HUMAN
mfgm	Q96C24	Synaptotagmin-like protein 4 OS	Homo sapiens	SYTL4	SYTL4_HUMAN
mfgm	Q96CF2	Charged multivesicular body protein 4c OS	Homo sapiens	CHMP4C	CHM4C_HUMAN
mfgm	Q96CS3	FAS-associated factor 2 OS	Homo sapiens	FAF2	FAF2_HUMAN
mfgm	Q96CT7	Coiled-coil domain-containing protein 124 OS	Homo sapiens	CCDC124	CC124_HUMAN
mfgm	Q96D96	Voltage-gated hydrogen channel 1 OS	Homo sapiens	HVCN1	HVCN1_HUMAN
mfgm	Q96EV8	Dysbindin OS	Homo sapiens	DTNBP1	DTBP1_HUMAN
mfgm	Q96FE7	Phosphoinositide-3-kinase-interacting protein 1 OS	Homo sapiens	PIK3IP1	P3IP1_HUMAN
mfgm	Q96FW1	Ubiquitin thioesterase OTUB1 OS	Homo sapiens	OTUB1	OTUB1_HUMAN
mfgm	Q96FZ7	Charged multivesicular body protein 6 OS	Homo sapiens	CHMP6	CHMP6_HUMAN
mfgm	Q96G97	Seipin OS	Homo sapiens	BSCL2	BSCL2_HUMAN
mfgm	Q96HC4	PDZ and LIM domain protein 5 OS	Homo sapiens	PDLIM5	PDLI5_HUMAN
mfgm	Q96HE7	ERO1-like protein alpha OS	Homo sapiens	ERO1A	ERO1A_HUMAN
mfgm	Q96HL8	SH3 domain-containing YSC84-like protein 1 OS	Homo sapiens	SH3YL1	SH3Y1_HUMAN
mfgm	Q96HY6	DDRGK domain-containing protein 1 OS	Homo sapiens	DDRGK1	DDRGK_HUMAN
mfgm	Q96IU4	Protein ABHD14B OS	Homo sapiens	ABHD14B	ABHEB_HUMAN
mfgm	Q96JB5	CDK5 regulatory subunit-associated protein 3 OS	Homo sapiens	CDK5RAP3	CK5P3_HUMAN
mfgm	Q96K17	Transcription factor BTF3 homolog 4 OS	Homo sapiens	BTF3L4	BT3L4_HUMAN
mfgm	Q96KC8	DnaJ homolog subfamily C member 1 OS	Homo sapiens	DNAJC1	DNJC1_HUMAN
mfgm	Q96KG9	N-terminal kinase-like protein OS	Homo sapiens	SCYL1	NTKL_HUMAN
mfgm	Q96KK5	Histone H2A type 1-H OS	Homo sapiens	HIST1H2AH	H2A1H_HUMAN
mfgm	Q96KN1	Protein FAM84B OS	Homo sapiens	FAM84B	FA84B_HUMAN
mfgm	Q96LJ7	Dehydrogenase/reductase SDR family member 1 OS	Homo sapiens	DHRS1	DHRS1_HUMAN
mfgm	Q96NY7	Chloride intracellular channel protein 6 OS	Homo sapiens	CLIC6	CLIC6_HUMAN
mfgm	Q96PU5	E3 ubiquitin-protein ligase NEDD4-like OS	Homo sapiens	NEDD4L	NED4L_HUMAN
mfgm	Q96QK1	Vacuolar protein sorting-associated protein 35 OS	Homo sapiens	VPS35	VPS35_HUMAN
mfgm	Q96S97	Myeloid-associated differentiation marker OS	Homo sapiens	MYADM	MYADM_HUMAN
mfgm	Q96TA1	Niban-like protein 1 OS	Homo sapiens	FAM129B	NIBL1_HUMAN
mfgm	Q99417	C-Myc-binding protein OS	Homo sapiens	MYCBP	MYCBP_HUMAN
mfgm	Q99460	26S proteasome non-ATPase regulatory subunit 1 OS	Homo sapiens	PSMD1	PSMD1_HUMAN
mfgm	Q99584	Protein S100-A13 OS	Homo sapiens	S100A13	S10AD_HUMAN
mfgm	Q99613	Eukaryotic translation initiation factor 3 subunit C OS	Homo sapiens	EIF3C	EIF3C_HUMAN
mfgm	Q99614	Tetratricopeptide repeat protein 1 OS	Homo sapiens	TTC1	TTC1_HUMAN
mfgm	Q99653	Calcineurin B homologous protein 1 OS	Homo sapiens	CHP1	CHP1_HUMAN
mfgm	Q99747	Gamma-soluble NSF attachment protein OS	Homo sapiens	NAPG	SNAG_HUMAN
mfgm	Q99805	Transmembrane 9 superfamily member 2 OS	Homo sapiens	TM9SF2	TM9S2_HUMAN
mfgm	Q99816	Tumor susceptibility gene 101 protein OS	Homo sapiens	TSG101	TS101_HUMAN
mfgm	Q99832	T-complex protein 1 subunit eta OS	Homo sapiens	CCT7	TCPH_HUMAN
mfgm	Q99943	1-acyl-sn-glycerol-3-phosphate acyltransferase alpha OS	Homo sapiens	AGPAT1	PLCA_HUMAN
mfgm	Q99961	Endophilin-A2 OS	Homo sapiens	SH3GL1	SH3G1_HUMAN
mfgm	Q9BPX5	Actin-related protein 2/3 complex subunit 5-like protein OS	Homo sapiens	ARPC5L	ARP5L_HUMAN
mfgm	Q9BQ13	BTB/POZ domain-containing protein KCTD14 OS	Homo sapiens	KCTD14	KCD14_HUMAN
mfgm	Q9BQI0	Allograft inflammatory factor 1-like OS	Homo sapiens	AIF1L	AIF1L_HUMAN
mfgm	Q9BR76	Coronin-1B OS	Homo sapiens	CORO1B	COR1B_HUMAN
mfgm	Q9BRA2	Thioredoxin domain-containing protein 17 OS	Homo sapiens	TXNDC17	TXD17_HUMAN
mfgm	Q9BRP8	Partner of Y14 and mago OS	Homo sapiens	PYM1	PYM1_HUMAN
mfgm	Q9BRT3	Migration and invasion enhancer 1 OS	Homo sapiens	MIEN1	MIEN1_HUMAN
mfgm	Q9BRX8	Redox-regulatory protein FAM213A OS	Homo sapiens	FAM213A	F213A_HUMAN
mfgm	Q9BS26	Endoplasmic reticulum resident protein 44 OS	Homo sapiens	ERP44	ERP44_HUMAN
mfgm	Q9BSF0	Small membrane A-kinase anchor protein OS	Homo sapiens	C2orf88	SMAKA_HUMAN
mfgm	Q9BSJ8	Extended synaptotagmin-1 OS	Homo sapiens	ESYT1	ESYT1_HUMAN
mfgm	Q9BT09	Protein canopy homolog 3 OS	Homo sapiens	CNPY3	CNPY3_HUMAN
mfgm	Q9BT78	COP9 signalosome complex subunit 4 OS	Homo sapiens	COPS4	CSN4_HUMAN
mfgm	Q9BTZ2	Dehydrogenase/reductase SDR family member 4 OS	Homo sapiens	DHRS4	DHRS4_HUMAN
mfgm	Q9BUL8	Programmed cell death protein 10 OS	Homo sapiens	PDCD10	PDC10_HUMAN
mfgm	Q9BUP0	EF-hand domain-containing protein D1 OS	Homo sapiens	EFHD1	EFHD1_HUMAN
mfgm	Q9BUP3	Oxidoreductase HTATIP2 OS	Homo sapiens	HTATIP2	HTAI2_HUMAN
mfgm	Q9BV40	Vesicle-associated membrane protein 8 OS	Homo sapiens	VAMP8	VAMP8_HUMAN
mfgm	Q9BVG4	Protein PBDC1 OS	Homo sapiens	PBDC1	PBDC1_HUMAN
mfgm	Q9BVK6	Transmembrane emp24 domain-containing protein 9 OS	Homo sapiens	TMED9	TMED9_HUMAN
mfgm	Q9BW04	Specifically androgen-regulated gene protein OS	Homo sapiens	SARG	SARG_HUMAN
mfgm	Q9BWS9	Chitinase domain-containing protein 1 OS	Homo sapiens	CHID1	CHID1_HUMAN
mfgm	Q9BXF6	Rab11 family-interacting protein 5 OS	Homo sapiens	RAB11FIP5	RFIP5_HUMAN
mfgm	Q9BXJ8	Transmembrane protein 120A OS	Homo sapiens	TMEM120A	T120A_HUMAN
mfgm	Q9BY43	Charged multivesicular body protein 4a OS	Homo sapiens	CHMP4A	CHM4A_HUMAN
mfgm	Q9BY44	Eukaryotic translation initiation factor 2A OS	Homo sapiens	EIF2A	EIF2A_HUMAN
mfgm	Q9BYF1	Angiotensin-converting enzyme 2 OS	Homo sapiens	ACE2	ACE2_HUMAN
mfgm	Q9BZV1	UBX domain-containing protein 6 OS	Homo sapiens	UBXN6	UBXN6_HUMAN
mfgm	Q9C0C2	182 kDa tankyrase-1-binding protein OS	Homo sapiens	TNKS1BP1	TB182_HUMAN
mfgm	Q9C0E8	Protein lunapark OS	Homo sapiens	LNP	LNP_HUMAN
mfgm	Q9H098	Protein FAM107B OS	Homo sapiens	FAM107B	F107B_HUMAN
mfgm	Q9H0E2	Toll-interacting protein OS	Homo sapiens	TOLLIP	TOLIP_HUMAN
mfgm	Q9H0Q0	Protein FAM49A OS	Homo sapiens	FAM49A	FA49A_HUMAN
mfgm	Q9H0T7	Ras-related protein Rab-17 OS	Homo sapiens	RAB17	RAB17_HUMAN
mfgm	Q9H223	EH domain-containing protein 4 OS	Homo sapiens	EHD4	EHD4_HUMAN
mfgm	Q9H2G2	STE20-like serine/threonine-protein kinase OS	Homo sapiens	SLK	SLK_HUMAN
mfgm	Q9H2K8	Serine/threonine-protein kinase TAO3 OS	Homo sapiens	TAOK3	TAOK3_HUMAN
mfgm	Q9H3Z4	DnaJ homolog subfamily C member 5 OS	Homo sapiens	DNAJC5	DNJC5_HUMAN
mfgm	Q9H444	Charged multivesicular body protein 4b OS	Homo sapiens	CHMP4B	CHM4B_HUMAN
mfgm	Q9H4A4	Aminopeptidase B OS	Homo sapiens	RNPEP	AMPB_HUMAN
mfgm	Q9H4A5	Golgi phosphoprotein 3-like OS	Homo sapiens	GOLPH3L	GLP3L_HUMAN
mfgm	Q9H4F8	SPARC-related modular calcium-binding protein 1 OS	Homo sapiens	SMOC1	SMOC1_HUMAN
mfgm	Q9H4M9	EH domain-containing protein 1 OS	Homo sapiens	EHD1	EHD1_HUMAN
mfgm	Q9H6E4	Coiled-coil domain-containing protein 134 OS	Homo sapiens	CCDC134	CC134_HUMAN
mfgm	Q9H6S3	Epidermal growth factor receptor kinase substrate 8-like protein 2 OS	Homo sapiens	EPS8L2	ES8L2_HUMAN
mfgm	Q9H6V9	Lipid droplet-associated hydrolase OS	Homo sapiens	LDAH	LDAH_HUMAN
mfgm	Q9H772	Gremlin-2 OS	Homo sapiens	GREM2	GREM2_HUMAN
mfgm	Q9HAV0	Guanine nucleotide-binding protein subunit beta-4 OS	Homo sapiens	GNB4	GBB4_HUMAN
mfgm	Q9HBR0	Putative sodium-coupled neutral amino awhole milk cid transporter 10 OS	Homo sapiens	SLC38A10	S38AA_HUMAN
mfgm	Q9HCH5	Synaptotagmin-like protein 2 OS	Homo sapiens	SYTL2	SYTL2_HUMAN
mfgm	Q9HCN8	Stromal cell-derived factor 2-like protein 1 OS	Homo sapiens	SDF2L1	SDF2L_HUMAN
mfgm	Q9HCY8	Protein S100-A14 OS	Homo sapiens	S100A14	S10AE_HUMAN
mfgm	Q9HD15	Steroid receptor RNA activator 1 OS	Homo sapiens	SRA1	SRA1_HUMAN
mfgm	Q9HDC9	Adipocyte plasma membrane-associated protein OS	Homo sapiens	APMAP	APMAP_HUMAN
mfgm	Q9NP61	ADP-ribosylation factor GTPase-activating protein 3 OS	Homo sapiens	ARFGAP3	ARFG3_HUMAN
mfgm	Q9NP97	Dynein light chain roadblock-type 1 OS	Homo sapiens	DYNLRB1	DLRB1_HUMAN
mfgm	Q9NPF0	CD320 antigen OS	Homo sapiens	CD320	CD320_HUMAN
mfgm	Q9NQE9	Histidine triad nucleotide-binding protein 3 OS	Homo sapiens	HINT3	HINT3_HUMAN
mfgm	Q9NQP4	Prefoldin subunit 4 OS	Homo sapiens	PFDN4	PFD4_HUMAN
mfgm	Q9NR19	Acetyl-coenzyme A synthetase, cytoplasmic OS	Homo sapiens	ACSS2	ACSA_HUMAN
mfgm	Q9NR28	Diablo homolog, mitochondrial OS	Homo sapiens	DIABLO	DBLOH_HUMAN
mfgm	Q9NR46	Endophilin-B2 OS	Homo sapiens	SH3GLB2	SHLB2_HUMAN
mfgm	Q9NRA1	Platelet-derived growth factor C OS	Homo sapiens	PDGFC	PDGFC_HUMAN
mfgm	Q9NRM0	Solute carrier family 2, facilitated glucose transporter member 9 OS	Homo sapiens	SLC2A9	GTR9_HUMAN
mfgm	Q9NRY5	Protein FAM114A2 OS	Homo sapiens	FAM114A2	F1142_HUMAN
mfgm	Q9NT62	Ubiquitin-like-conjugating enzyme ATG3 OS	Homo sapiens	ATG3	ATG3_HUMAN
mfgm	Q9NUG6	p53 and DNA damage-regulated protein 1 OS	Homo sapiens	PDRG1	PDRG1_HUMAN
mfgm	Q9NUP9	Protein lin-7 homolog C OS	Homo sapiens	LIN7C	LIN7C_HUMAN
mfgm	Q9NUU7	ATP-dependent RNA helicase DDX19A OS	Homo sapiens	DDX19A	DD19A_HUMAN
mfgm	Q9NV23	S-acyl fatty awhole milk cid synthase thioesterase, medium chain OS	Homo sapiens	OLAH	SAST_HUMAN
mfgm	Q9NW15	Anoctamin-10 OS	Homo sapiens	ANO10	ANO10_HUMAN
mfgm	Q9NX63	MICOS complex subunit MIC19 OS	Homo sapiens	CHCHD3	MIC19_HUMAN
mfgm	Q9NXU5	ADP-ribosylation factor-like protein 15 OS	Homo sapiens	ARL15	ARL15_HUMAN
mfgm	Q9NYL4	Peptidyl-prolyl cis-trans isomerase FKBP11 OS	Homo sapiens	FKBP11	FKB11_HUMAN
mfgm	Q9NYL9	Tropomodulin-3 OS	Homo sapiens	TMOD3	TMOD3_HUMAN
mfgm	Q9NYU2	UDP-glucose:glycoprotein glucosyltransferase 1 OS	Homo sapiens	UGGT1	UGGG1_HUMAN
mfgm	Q9NZ01	Very-long-chain enoyl-CoA reductase OS	Homo sapiens	TECR	TECR_HUMAN
mfgm	Q9NZ08	Endoplasmic reticulum aminopeptidase 1 OS	Homo sapiens	ERAP1	ERAP1_HUMAN
mfgm	Q9NZ20	Group 3 secretory phospholipase A2 OS	Homo sapiens	PLA2G3	PA2G3_HUMAN
mfgm	Q9NZB2	Constitutive coactivator of PPAR-gamma-like protein 1 OS	Homo sapiens	FAM120A	F120A_HUMAN
mfgm	Q9NZM1	Myoferlin OS	Homo sapiens	MYOF	MYOF_HUMAN
mfgm	Q9NZT1	Calmodulin-like protein 5 OS	Homo sapiens	CALML5	CALL5_HUMAN
mfgm	Q9NZZ3	Charged multivesicular body protein 5 OS	Homo sapiens	CHMP5	CHMP5_HUMAN
mfgm	Q9P0L0	Vesicle-associated membrane protein-associated protein A OS	Homo sapiens	VAPA	VAPA_HUMAN
mfgm	Q9P0V3	SH3 domain-binding protein 4 OS	Homo sapiens	SH3BP4	SH3B4_HUMAN
mfgm	Q9P244	Leucine-rich repeat and fibronectin type III domain-containing protein 1 OS	Homo sapiens	LRFN1	LRFN1_HUMAN
mfgm	Q9P265	Disco-interacting protein 2 homolog B OS	Homo sapiens	DIP2B	DIP2B_HUMAN
mfgm	Q9P2E9	Ribosome-binding protein 1 OS	Homo sapiens	RRBP1	RRBP1_HUMAN
mfgm	Q9P2J5	Leucine--tRNA ligase, cytoplasmic OS	Homo sapiens	LARS	SYLC_HUMAN
mfgm	Q9UBC2	Epidermal growth factor receptor substrate 15-like 1 OS	Homo sapiens	EPS15L1	EP15R_HUMAN
mfgm	Q9UBQ5	Eukaryotic translation initiation factor 3 subunit K OS	Homo sapiens	EIF3K	EIF3K_HUMAN
mfgm	Q9UBS3	DnaJ homolog subfamily B member 9 OS	Homo sapiens	DNAJB9	DNJB9_HUMAN
mfgm	Q9UBS4	DnaJ homolog subfamily B member 11 OS	Homo sapiens	DNAJB11	DJB11_HUMAN
mfgm	Q9UDY2	Tight junction protein ZO-2 OS	Homo sapiens	TJP2	ZO2_HUMAN
mfgm	Q9UFG5	UPF0449 protein C19orf25 OS	Homo sapiens	C19orf25	CS025_HUMAN
mfgm	Q9UGP8	Translocation protein SEC63 homolog OS	Homo sapiens	SEC63	SEC63_HUMAN
mfgm	Q9UHB6	LIM domain and actin-binding protein 1 OS	Homo sapiens	LIMA1	LIMA1_HUMAN
mfgm	Q9UHB9	Signal recognition particle subunit SRP68 OS	Homo sapiens	SRP68	SRP68_HUMAN
mfgm	Q9UHD0	Interleukin-19 OS	Homo sapiens	IL19	IL19_HUMAN
mfgm	Q9UHD8	Septin-9 OS	Homo sapiens	SEPT9	SEPT9_HUMAN
mfgm	Q9UHG2	ProSAAS OS	Homo sapiens	PCSK1N	PCSK1_HUMAN
mfgm	Q9UHG3	Prenylcysteine oxidase 1 OS	Homo sapiens	PCYOX1	PCYOX_HUMAN
mfgm	Q9UHV9	Prefoldin subunit 2 OS	Homo sapiens	PFDN2	PFD2_HUMAN
mfgm	Q9UHX3	Adhesion G protein-coupled receptor E2 OS	Homo sapiens	ADGRE2	AGRE2_HUMAN
mfgm	Q9UJZ1	Stomatin-like protein 2, mitochondrial OS	Homo sapiens	STOML2	STML2_HUMAN
mfgm	Q9UK41	Vacuolar protein sorting-associated protein 28 homolog OS	Homo sapiens	VPS28	VPS28_HUMAN
mfgm	Q9UKK9	ADP-sugar pyrophosphatase OS	Homo sapiens	NUDT5	NUDT5_HUMAN
mfgm	Q9UKS6	Protein kinase C and casein kinase substrate in neurons protein 3 OS	Homo sapiens	PACSIN3	PACN3_HUMAN
mfgm	Q9UL25	Ras-related protein Rab-21 OS	Homo sapiens	RAB21	RAB21_HUMAN
mfgm	Q9UL26	Ras-related protein Rab-22A OS	Homo sapiens	RAB22A	RB22A_HUMAN
mfgm	Q9ULZ3	Apoptosis-associated speck-like protein containing a CARD OS	Homo sapiens	PYCARD	ASC_HUMAN
mfgm	Q9UM54	Unconventional myosin-VI OS	Homo sapiens	MYO6	MYO6_HUMAN
mfgm	Q9UMX0	Ubiquilin-1 OS	Homo sapiens	UBQLN1	UBQL1_HUMAN
mfgm	Q9UMX5	Neudesin OS	Homo sapiens	NENF	NENF_HUMAN
mfgm	Q9UN86	Ras GTPase-activating protein-binding protein 2 OS	Homo sapiens	G3BP2	G3BP2_HUMAN
mfgm	Q9UNH7	Sorting nexin-6 OS	Homo sapiens	SNX6	SNX6_HUMAN
mfgm	Q9UNZ2	NSFL1 cofactor p47 OS	Homo sapiens	NSFL1C	NSF1C_HUMAN
mfgm	Q9UQ80	Proliferation-associated protein 2G4 OS	Homo sapiens	PA2G4	PA2G4_HUMAN
mfgm	Q9UQB8	Brain-specific angiogenesis inhibitor 1-associated protein 2 OS	Homo sapiens	BAIAP2	BAIP2_HUMAN
mfgm	Q9Y224	UPF0568 protein C14orf166 OS	Homo sapiens	C14orf166	CN166_HUMAN
mfgm	Q9Y262	Eukaryotic translation initiation factor 3 subunit L OS	Homo sapiens	EIF3L	EIF3L_HUMAN
mfgm	Q9Y265	RuvB-like 1 OS	Homo sapiens	RUVBL1	RUVB1_HUMAN
mfgm	Q9Y266	Nuclear migration protein nudC OS	Homo sapiens	NUDC	NUDC_HUMAN
mfgm	Q9Y2B0	Protein canopy homolog 2 OS	Homo sapiens	CNPY2	CNPY2_HUMAN
mfgm	Q9Y2I8	WD repeat-containing protein 37 OS	Homo sapiens	WDR37	WDR37_HUMAN
mfgm	Q9Y2J8	Protein-arginine deiminase type-2 OS	Homo sapiens	PADI2	PADI2_HUMAN
mfgm	Q9Y2Q3	Glutathione S-transferase kappa 1 OS	Homo sapiens	GSTK1	GSTK1_HUMAN
mfgm	Q9Y371	Endophilin-B1 OS	Homo sapiens	SH3GLB1	SHLB1_HUMAN
mfgm	Q9Y394	Dehydrogenase/reductase SDR family member 7 OS	Homo sapiens	DHRS7	DHRS7_HUMAN
mfgm	Q9Y3A6	Transmembrane emp24 domain-containing protein 5 OS	Homo sapiens	TMED5	TMED5_HUMAN
mfgm	Q9Y3B3	Transmembrane emp24 domain-containing protein 7 OS	Homo sapiens	TMED7	TMED7_HUMAN
mfgm	Q9Y3D6	Mitochondrial fission 1 protein OS	Homo sapiens	FIS1	FIS1_HUMAN
mfgm	Q9Y3E7	Charged multivesicular body protein 3 OS	Homo sapiens	CHMP3	CHMP3_HUMAN
mfgm	Q9Y3F4	Serine-threonine kinase receptor-associated protein OS	Homo sapiens	STRAP	STRAP_HUMAN
mfgm	Q9Y3Q8	TSC22 domain family protein 4 OS	Homo sapiens	TSC22D4	T22D4_HUMAN
mfgm	Q9Y3U8	60S ribosomal protein L36 OS	Homo sapiens	RPL36	RL36_HUMAN
mfgm	Q9Y4L1	Hypoxia up-regulated protein 1 OS	Homo sapiens	HYOU1	HYOU1_HUMAN
mfgm	Q9Y4P3	Transducin beta-like protein 2 OS	Homo sapiens	TBL2	TBL2_HUMAN
mfgm	Q9Y520	Protein PRRC2C OS	Homo sapiens	PRRC2C	PRC2C_HUMAN
mfgm	Q9Y5K6	CD2-associated protein OS	Homo sapiens	CD2AP	CD2AP_HUMAN
mfgm	Q9Y5M8	Signal recognition particle receptor subunit beta OS	Homo sapiens	SRPRB	SRPRB_HUMAN
mfgm	Q9Y5P6	Mannose-1-phosphate guanyltransferase beta OS	Homo sapiens	GMPPB	GMPPB_HUMAN
mfgm	Q9Y5X1	Sorting nexin-9 OS	Homo sapiens	SNX9	SNX9_HUMAN
mfgm	Q9Y5X3	Sorting nexin-5 OS	Homo sapiens	SNX5	SNX5_HUMAN
mfgm	Q9Y5Z4	Heme-binding protein 2 OS	Homo sapiens	HEBP2	HEBP2_HUMAN
mfgm	Q9Y639	Neuroplastin OS	Homo sapiens	NPTN	NPTN_HUMAN
mfgm	Q9Y653	G-protein coupled receptor 56 OS	Homo sapiens	GPR56	GPR56_HUMAN
mfgm	Q9Y673	Dolichyl-phosphate beta-glucosyltransferase OS	Homo sapiens	ALG5	ALG5_HUMAN
mfgm	Q9Y678	Coatomer subunit gamma-1 OS	Homo sapiens	COPG1	COPG1_HUMAN
mfgm	Q9Y679	Ancient ubiquitous protein 1 OS	Homo sapiens	AUP1	AUP1_HUMAN
mfgm	Q9Y680	Peptidyl-prolyl cis-trans isomerase FKBP7 OS	Homo sapiens	FKBP7	FKBP7_HUMAN
mfgm	Q9Y696	Chloride intracellular channel protein 4 OS	Homo sapiens	CLIC4	CLIC4_HUMAN
mfgm	Q9Y6B6	GTP-binding protein SAR1b OS	Homo sapiens	SAR1B	SAR1B_HUMAN
mfgm	Q9Y6E0	Serine/threonine-protein kinase 24 OS	Homo sapiens	STK24	STK24_HUMAN
mfgm	Q9Y6G9	Cytoplasmic dynein 1 light intermediate chain 1 OS	Homo sapiens	DYNC1LI1	DC1L1_HUMAN
mfgm	Q9Y6N5	Sulfide:quinone oxidoreductase, mitochondrial OS	Homo sapiens	SQRDL	SQRD_HUMAN
mfgm	Q9Y6Q5	AP-1 complex subunit mu-2 OS	Homo sapiens	AP1M2	AP1M2_HUMAN
mfgm	P01593	Ig kappa chain V-I region AG OS	Homo sapiens PE	n/a	KV101_HUMAN
mfgm	P01617	Ig kappa chain V-II region TEW OS	Homo sapiens PE	n/a	KV204_HUMAN
mfgm	P01620	Ig kappa chain V-III region SIE OS	Homo sapiens PE	n/a	KV302_HUMAN
mfgm	P01781	Ig heavy chain V-III region GAL OS	Homo sapiens PE	IGHV3-7	HV320_HUMAN
mfgm	Q6ZSR9	Uncharacterized protein FLJ45252 OS	Homo sapiens PE	n/a	YJ005_HUMAN
human milk cid	B5ME19	Eukaryotic translation initiation factor 3 subunit C-like protein OS	Homo sapiens	EIF3CL	EIFCL_HUMAN
human milk cid	O00339	Matrilin-2 OS	Homo sapiens	MATN2	MATN2_HUMAN
human milk cid	O43490	Prominin-1 OS	Homo sapiens	PROM1	PROM1_HUMAN
human milk cid	O43493	Trans-Golgi network integral membrane protein 2 OS	Homo sapiens	TGOLN2	TGON2_HUMAN
human milk cid	O75223	Gamma-glutamylcyclotransferase OS	Homo sapiens	GGCT	GGCT_HUMAN
human milk cid	O75477	Erlin-1 OS	Homo sapiens	ERLIN1	ERLN1_HUMAN
human milk cid	O95861	3'(2'),5'-bisphosphate nucleotidase 1 OS	Homo sapiens	BPNT1	BPNT1_HUMAN
human milk cid	P00338	L-lactate dehydrogenase A chain OS	Homo sapiens	LDHA	LDHA_HUMAN
human milk cid	P00491	Purine nucleoside phosphorylase OS	Homo sapiens	PNP	PNPH_HUMAN
human milk cid	P00918	Carbonic anhydrase 2 OS	Homo sapiens	CA2	CAH2_HUMAN
human milk cid	P01019	Angiotensinogen OS	Homo sapiens	AGT	ANGT_HUMAN
human milk cid	P01860	Ig gamma-3 chain C region OS	Homo sapiens	IGHG3	IGHG3_HUMAN
human milk cid	P01861	Ig gamma-4 chain C region OS	Homo sapiens	IGHG4	IGHG4_HUMAN
human milk cid	P02760	Protein AMBP OS	Homo sapiens	AMBP	AMBP_HUMAN
human milk cid	P04062	Glucosylceramidase OS	Homo sapiens	GBA	GLCM_HUMAN
human milk cid	P05543	Thyroxine-binding globulin OS	Homo sapiens	SERPINA7	THBG_HUMAN
human milk cid	P05546	Heparin cofactor 2 OS	Homo sapiens	SERPIND1	HEP2_HUMAN
human milk cid	P06744	Glucose-6-phosphate isomerase OS	Homo sapiens	GPI	G6PI_HUMAN
human milk cid	P06865	Beta-hexosaminidase subunit alpha OS	Homo sapiens	HEXA	HEXA_HUMAN
human milk cid	P07358	Complement component C8 beta chain OS	Homo sapiens	C8B	CO8B_HUMAN
human milk cid	P07686	Beta-hexosaminidase subunit beta OS	Homo sapiens	HEXB	HEXB_HUMAN
human milk cid	P07910	Heterogeneous nuclear ribonucleoproteins C1/C2 OS	Homo sapiens	HNRNPC	HNRPC_HUMAN
human milk cid	P08185	Corticosteroid-binding globulin OS	Homo sapiens	SERPINA6	CBG_HUMAN
human milk cid	P09382	Galectin-1 OS	Homo sapiens	LGALS1	LEG1_HUMAN
human milk cid	P09496	Clathrin light chain A OS	Homo sapiens	CLTA	CLCA_HUMAN
human milk cid	P09960	Leukotriene A-4 hydrolase OS	Homo sapiens	LTA4H	LKHA4_HUMAN
human milk cid	P09972	Fructose-bisphosphate aldolase C OS	Homo sapiens	ALDOC	ALDOC_HUMAN
human milk cid	P0CG47	Polyubiquitin-B OS	Homo sapiens	UBB	UBB_HUMAN
human milk cid	P10319	HLA class I histocompatibility antigen, B-58 alpha chain OS	Homo sapiens	HLA-B	1B58_HUMAN
human milk cid	P10643	Complement component C7 OS	Homo sapiens	C7	CO7_HUMAN
human milk cid	P11047	Laminin subunit gamma-1 OS	Homo sapiens	LAMC1	LAMC1_HUMAN
human milk cid	P11216	Glycogen phosphorylase, brain form OS	Homo sapiens	PYGB	PYGB_HUMAN
human milk cid	P12830	Cadherin-1 OS	Homo sapiens	CDH1	CADH1_HUMAN
human milk cid	P13796	Plastin-2 OS	Homo sapiens	LCP1	PLSL_HUMAN
human milk cid	P14324	Farnesyl pyrophosphate synthase OS	Homo sapiens	FDPS	FPPS_HUMAN
human milk cid	P14543	Nidogen-1 OS	Homo sapiens	NID1	NID1_HUMAN
human milk cid	P16104	Histone H2AX OS	Homo sapiens	H2AFX	H2AX_HUMAN
human milk cid	P16152	Carbonyl reductase [NADPH] 1 OS	Homo sapiens	CBR1	CBR1_HUMAN
human milk cid	P17900	Ganglioside GM2 activator OS	Homo sapiens	GM2A	SAP3_HUMAN
human milk cid	P17931	Galectin-3 OS	Homo sapiens	LGALS3	LEG3_HUMAN
human milk cid	P18464	HLA class I histocompatibility antigen, B-51 alpha chain OS	Homo sapiens	HLA-B	1B51_HUMAN
human milk cid	P18465	HLA class I histocompatibility antigen, B-57 alpha chain OS	Homo sapiens	HLA-B	1B57_HUMAN
human milk cid	P19823	Inter-alpha-trypsin inhibitor heavy chain H2 OS	Homo sapiens	ITIH2	ITIH2_HUMAN
human milk cid	P19827	Inter-alpha-trypsin inhibitor heavy chain H1 OS	Homo sapiens	ITIH1	ITIH1_HUMAN
human milk cid	P22392	Nucleoside diphosphate kinase B OS	Homo sapiens	NME2	NDKB_HUMAN
human milk cid	P25786	Proteasome subunit alpha type-1 OS	Homo sapiens	PSMA1	PSA1_HUMAN
human milk cid	P25787	Proteasome subunit alpha type-2 OS	Homo sapiens	PSMA2	PSA2_HUMAN
human milk cid	P26038	Moesin OS	Homo sapiens	MSN	MOES_HUMAN
human milk cid	P26599	Polypyrimidine tract-binding protein 1 OS	Homo sapiens	PTBP1	PTBP1_HUMAN
human milk cid	P29622	Kallistatin OS	Homo sapiens	SERPINA4	KAIN_HUMAN
human milk cid	P30046	D-dopachrome decarboxylase OS	Homo sapiens	DDT	DOPD_HUMAN
human milk cid	P30153	Serine/threonine-protein phosphatase 2A 65 kDa regulatory subunit A alpha isoform OS	Homo sapiens	PPP2R1A	2AAA_HUMAN
human milk cid	P30464	HLA class I histocompatibility antigen, B-15 alpha chain OS	Homo sapiens	HLA-B	1B15_HUMAN
human milk cid	P30484	HLA class I histocompatibility antigen, B-46 alpha chain OS	Homo sapiens	HLA-B	1B46_HUMAN
human milk cid	P30490	HLA class I histocompatibility antigen, B-52 alpha chain OS	Homo sapiens	HLA-B	1B52_HUMAN
human milk cid	P30491	HLA class I histocompatibility antigen, B-53 alpha chain OS	Homo sapiens	HLA-B	1B53_HUMAN
human milk cid	P30492	HLA class I histocompatibility antigen, B-54 alpha chain OS	Homo sapiens	HLA-B	1B54_HUMAN
human milk cid	P30493	HLA class I histocompatibility antigen, B-55 alpha chain OS	Homo sapiens	HLA-B	1B55_HUMAN
human milk cid	P30495	HLA class I histocompatibility antigen, B-56 alpha chain OS	Homo sapiens	HLA-B	1B56_HUMAN
human milk cid	P30498	HLA class I histocompatibility antigen, B-78 alpha chain OS	Homo sapiens	HLA-B	1B78_HUMAN
human milk cid	P30504	HLA class I histocompatibility antigen, Cw-4 alpha chain OS	Homo sapiens	HLA-C	1C04_HUMAN
human milk cid	P30508	HLA class I histocompatibility antigen, Cw-12 alpha chain OS	Homo sapiens	HLA-C	1C12_HUMAN
human milk cid	P30510	HLA class I histocompatibility antigen, Cw-14 alpha chain OS	Homo sapiens	HLA-C	1C14_HUMAN
human milk cid	P30685	HLA class I histocompatibility antigen, B-35 alpha chain OS	Homo sapiens	HLA-B	1B35_HUMAN
human milk cid	P31431	Syndecan-4 OS	Homo sapiens	SDC4	SDC4_HUMAN
human milk cid	P34896	Serine hydroxymethyltransferase, cytosolic OS	Homo sapiens	SHMT1	GLYC_HUMAN
human milk cid	P35241	Radixin OS	Homo sapiens	RDX	RADI_HUMAN
human milk cid	P35542	Serum amyloid A-4 protein OS	Homo sapiens	SAA4	SAA4_HUMAN
human milk cid	P36955	Pigment epithelium-derived factor OS	Homo sapiens	SERPINF1	PEDF_HUMAN
human milk cid	P40926	Malate dehydrogenase, mitochondrial OS	Homo sapiens	MDH2	MDHM_HUMAN
human milk cid	P42330	Aldo-keto reductase family 1 member C3 OS	Homo sapiens	AKR1C3	AK1C3_HUMAN
human milk cid	P43251	Biotinidase OS	Homo sapiens	BTD	BTD_HUMAN
human milk cid	P47895	Aldehyde dehydrogenase family 1 member A3 OS	Homo sapiens	ALDH1A3	AL1A3_HUMAN
human milk cid	P48637	Glutathione synthetase OS	Homo sapiens	GSS	GSHB_HUMAN
human milk cid	P48643	T-complex protein 1 subunit epsilon OS	Homo sapiens	CCT5	TCPE_HUMAN
human milk cid	P48723	Heat shock 70 kDa protein 13 OS	Homo sapiens	HSPA13	HSP13_HUMAN
human milk cid	P49411	Elongation factor Tu, mitochondrial OS	Homo sapiens	TUFM	EFTU_HUMAN
human milk cid	P49773	Histidine triad nucleotide-binding protein 1 OS	Homo sapiens	HINT1	HINT1_HUMAN
human milk cid	P50591	Tumor necrosis factor ligand superfamily member 10 OS	Homo sapiens	TNFSF10	TNF10_HUMAN
human milk cid	P51884	Lumican OS	Homo sapiens	LUM	LUM_HUMAN
human milk cid	P53602	Diphosphomevalonate decarboxylase OS	Homo sapiens	MVD	MVD1_HUMAN
human milk cid	P54802	Alpha-N-acetylglucosaminidase OS	Homo sapiens	NAGLU	ANAG_HUMAN
human milk cid	P55058	Phospholipid transfer protein OS	Homo sapiens	PLTP	PLTP_HUMAN
human milk cid	P55786	Puromycin-sensitive aminopeptidase OS	Homo sapiens	NPEPPS	PSA_HUMAN
human milk cid	P57053	Histone H2B type F-S OS	Homo sapiens	H2BFS	H2BFS_HUMAN
human milk cid	P58876	Histone H2B type 1-D OS	Homo sapiens	HIST1H2BD	H2B1D_HUMAN
human milk cid	P59666	Neutrophil defensin 3 OS	Homo sapiens	DEFA3	DEF3_HUMAN
human milk cid	P60900	Proteasome subunit alpha type-6 OS	Homo sapiens	PSMA6	PSA6_HUMAN
human milk cid	P62266	40S ribosomal protein S23 OS	Homo sapiens	RPS23	RS23_HUMAN
human milk cid	P62328	Thymosin beta-4 OS	Homo sapiens	TMSB4X	TYB4_HUMAN
human milk cid	P62491	Ras-related protein Rab-11A OS	Homo sapiens	RAB11A	RB11A_HUMAN
human milk cid	P62807	Histone H2B type 1-C/E/F/G/I OS	Homo sapiens	HIST1H2BC	H2B1C_HUMAN
human milk cid	P62899	60S ribosomal protein L31 OS	Homo sapiens	RPL31	RL31_HUMAN
human milk cid	P62917	60S ribosomal protein L8 OS	Homo sapiens	RPL8	RL8_HUMAN
human milk cid	P62987	Ubiquitin-60S ribosomal protein L40 OS	Homo sapiens	UBA52	RL40_HUMAN
human milk cid	P63261	Actin, cytoplasmic 2 OS	Homo sapiens	ACTG1	ACTG_HUMAN
human milk cid	P83881	60S ribosomal protein L36a OS	Homo sapiens	RPL36A	RL36A_HUMAN
human milk cid	P84077	ADP-ribosylation factor 1 OS	Homo sapiens	ARF1	ARF1_HUMAN
human milk cid	P84243	Histone H3.3 OS	Homo sapiens	H3F3A	H33_HUMAN
human milk cid	Q02809	Procollagen-lysine,2-oxoglutarate 5-dioxygenase 1 OS	Homo sapiens	PLOD1	PLOD1_HUMAN
human milk cid	Q10471	Polypeptide N-acetylgalactosaminyltransferase 2 OS	Homo sapiens	GALNT2	GALT2_HUMAN
human milk cid	Q12805	EGF-containing fibulin-like extracellular matrix protein 1 OS	Homo sapiens	EFEMP1	FBLN3_HUMAN
human milk cid	Q13630	GDP-L-fucose synthase OS	Homo sapiens	TSTA3	FCL_HUMAN
human milk cid	Q13838	Spliceosome RNA helicase DDX39B OS	Homo sapiens	DDX39B	DX39B_HUMAN
human milk cid	Q14914	Prostaglandin reductase 1 OS	Homo sapiens	PTGR1	PTGR1_HUMAN
human milk cid	Q14980	Nuclear mitotic apparatus protein 1 OS	Homo sapiens	NUMA1	NUMA1_HUMAN
human milk cid	Q15375	Ephrin type-A receptor 7 OS	Homo sapiens	EPHA7	EPHA7_HUMAN
human milk cid	Q16695	Histone H3.1t OS	Homo sapiens	HIST3H3	H31T_HUMAN
human milk cid	Q29940	HLA class I histocompatibility antigen, B-59 alpha chain OS	Homo sapiens	HLA-B	1B59_HUMAN
human milk cid	Q29960	HLA class I histocompatibility antigen, Cw-16 alpha chain OS	Homo sapiens	HLA-C	1C16_HUMAN
human milk cid	Q2VIR3	Putative eukaryotic translation initiation factor 2 subunit 3-like protein OS	Homo sapiens	EIF2S3L	IF2GL_HUMAN
human milk cid	Q3LXA3	Triokinase/FMN cyclase OS	Homo sapiens	TKFC	TKFC_HUMAN
human milk cid	Q53TN4	Cytochrome b reductase 1 OS	Homo sapiens	CYBRD1	CYBR1_HUMAN
human milk cid	Q5JWF2	Guanine nucleotide-binding protein G(s) subunit alpha isoforms XLas OS	Homo sapiens	GNAS	GNAS1_HUMAN
human milk cid	Q5JXB2	Putative ubiquitin-conjugating enzyme E2 N-like OS	Homo sapiens	UBE2NL	UE2NL_HUMAN
human milk cid	Q5QNW6	Histone H2B type 2-F OS	Homo sapiens	HIST2H2BF	H2B2F_HUMAN
human milk cid	Q5VTE0	Putative elongation factor 1-alpha-like 3 OS	Homo sapiens	EEF1A1P5	EF1A3_HUMAN
human milk cid	Q6P4E1	Protein CASC4 OS	Homo sapiens	CASC4	CASC4_HUMAN
human milk cid	Q6UWW8	Carboxylesterase 3 OS	Homo sapiens	CES3	EST3_HUMAN
human milk cid	Q6UX73	UPF0764 protein C16orf89 OS	Homo sapiens	C16orf89	CP089_HUMAN
human milk cid	Q6UXB2	VEGF coregulated chemokine 1 OS	Homo sapiens	CXCL17	VCC1_HUMAN
human milk cid	Q71DI3	Histone H3.2 OS	Homo sapiens	HIST2H3A	H32_HUMAN
human milk cid	Q86VP6	Cullin-associated NEDD8-dissociated protein 1 OS	Homo sapiens	CAND1	CAND1_HUMAN
human milk cid	Q92520	Protein FAM3C OS	Homo sapiens	FAM3C	FAM3C_HUMAN
human milk cid	Q93079	Histone H2B type 1-H OS	Homo sapiens	HIST1H2BH	H2B1H_HUMAN
human milk cid	Q95604	HLA class I histocompatibility antigen, Cw-17 alpha chain OS	Homo sapiens	HLA-C	1C17_HUMAN
human milk cid	Q95IE3	HLA class II histocompatibility antigen, DRB1-12 beta chain OS	Homo sapiens	HLA-DRB1	2B1C_HUMAN
human milk cid	Q969Q0	60S ribosomal protein L36a-like OS	Homo sapiens	RPL36AL	RL36L_HUMAN
human milk cid	Q96DG6	Carboxymethylenebutenolidase homolog OS	Homo sapiens	CMBL	CMBL_HUMAN
human milk cid	Q96FQ6	Protein S100-A16 OS	Homo sapiens	S100A16	S10AG_HUMAN
human milk cid	Q96MK3	Pseudokinase FAM20A OS	Homo sapiens	FAM20A	FA20A_HUMAN
human milk cid	Q96QV6	Histone H2A type 1-A OS	Homo sapiens	HIST1H2AA	H2A1A_HUMAN
human milk cid	Q99519	Sialidase-1 OS	Homo sapiens	NEU1	NEUR1_HUMAN
human milk cid	Q99650	Oncostatin-M-specific receptor subunit beta OS	Homo sapiens	OSMR	OSMR_HUMAN
human milk cid	Q99877	Histone H2B type 1-N OS	Homo sapiens	HIST1H2BN	H2B1N_HUMAN
human milk cid	Q99879	Histone H2B type 1-M OS	Homo sapiens	HIST1H2BM	H2B1M_HUMAN
human milk cid	Q99880	Histone H2B type 1-L OS	Homo sapiens	HIST1H2BL	H2B1L_HUMAN
human milk cid	Q99996	A-kinase anchor protein 9 OS	Homo sapiens	AKAP9	AKAP9_HUMAN
human milk cid	Q9BXJ1	Complement C1q tumor necrosis factor-related protein 1 OS	Homo sapiens	C1QTNF1	C1QT1_HUMAN
human milk cid	Q9HAT2	Sialate O-acetylesterase OS	Homo sapiens	SIAE	SIAE_HUMAN
human milk cid	Q9HB40	Retinoid-inducible serine carboxypeptidase OS	Homo sapiens	SCPEP1	RISC_HUMAN
human milk cid	Q9NQW7	Xaa-Pro aminopeptidase 1 OS	Homo sapiens	XPNPEP1	XPP1_HUMAN
human milk cid	Q9NSD9	Phenylalanine--tRNA ligase beta subunit OS	Homo sapiens	FARSB	SYFB_HUMAN
human milk cid	Q9P2X0	Dolichol-phosphate mannosyltransferase subunit 3 OS	Homo sapiens	DPM3	DPM3_HUMAN
human milk cid	Q9UHL4	Dipeptidyl peptidase 2 OS	Homo sapiens	DPP7	DPP2_HUMAN
human milk cid	Q9UL46	Proteasome activator complex subunit 2 OS	Homo sapiens	PSME2	PSME2_HUMAN
human milk cid	Q9UN76	Sodium- and chloride-dependent neutral and basic amino awhole milk cid transporter B(0+) OS	Homo sapiens	SLC6A14	S6A14_HUMAN
human milk cid	Q9UNX3	60S ribosomal protein L26-like 1 OS	Homo sapiens	RPL26L1	RL26L_HUMAN
human milk cid	Q9Y2S2	Lambda-crystallin homolog OS	Homo sapiens	CRYL1	CRYL1_HUMAN
human milk cid	Q9Y2V2	Calcium-regulated heat stable protein 1 OS	Homo sapiens	CARHSP1	CHSP1_HUMAN
human milk cid	Q9Y376	Calcium-binding protein 39 OS	Homo sapiens	CAB39	CAB39_HUMAN
human milk cid	Q9Y646	Carboxypeptidase Q OS	Homo sapiens	CPQ	CBPQ_HUMAN
human milk cid	P01613	Ig kappa chain V-I region Ni OS	Homo sapiens PE	n/a	KV121_HUMAN
human milk cid	P01714	Ig lambda chain V-III region SH OS	Homo sapiens PE	n/a	LV301_HUMAN
human milk cid	P01743	Ig heavy chain V-I region HG3 OS	Homo sapiens PE	IGHV1-2	HV102_HUMAN
human milk cid	P01765	Ig heavy chain V-III region TIL OS	Homo sapiens PE	IGHV3-23	HV304_HUMAN
human milk hcd	B9A064	Immunoglobulin lambda-like polypeptide 5 OS	Homo sapiens	IGLL5	IGLL5_HUMAN
human milk hcd	O00161	Synaptosomal-associated protein 23 OS	Homo sapiens	SNAP23	SNP23_HUMAN
human milk hcd	O00299	Chloride intracellular channel protein 1 OS	Homo sapiens	CLIC1	CLIC1_HUMAN
human milk hcd	O00300	Tumor necrosis factor receptor superfamily member 11B OS	Homo sapiens	TNFRSF11B	TR11B_HUMAN
human milk hcd	O00391	Sulfhydryl oxidase 1 OS	Homo sapiens	QSOX1	QSOX1_HUMAN
human milk hcd	O00592	Podocalyxin OS	Homo sapiens	PODXL	PODXL_HUMAN
human milk hcd	O14745	Na(+)/H(+) exchange regulatory cofactor NHE-RF1 OS	Homo sapiens	SLC9A3R1	NHRF1_HUMAN
human milk hcd	O15232	Matrilin-3 OS	Homo sapiens	MATN3	MATN3_HUMAN
human milk hcd	O15498	Synaptobrevin homolog YKT6 OS	Homo sapiens	YKT6	YKT6_HUMAN
human milk hcd	O43488	Aflatoxin B1 aldehyde reductase member 2 OS	Homo sapiens	AKR7A2	ARK72_HUMAN
human milk hcd	O60543	Cell death activator whole milk cidE-A OS	Homo sapiens	CIDEA	CIDEA_HUMAN
human milk hcd	O60664	Perilipin-3 OS	Homo sapiens	PLIN3	PLIN3_HUMAN
human milk hcd	O75874	Isocitrate dehydrogenase [NADP] cytoplasmic OS	Homo sapiens	IDH1	IDHC_HUMAN
human milk hcd	P00450	Ceruloplasmin OS	Homo sapiens	CP	CERU_HUMAN
human milk hcd	P00558	Phosphoglycerate kinase 1 OS	Homo sapiens	PGK1	PGK1_HUMAN
human milk hcd	P00709	Alpha-lactalbumin OS	Homo sapiens	LALBA	LALBA_HUMAN
human milk hcd	P00738	Haptoglobin OS	Homo sapiens	HP	HPT_HUMAN
human milk hcd	P00747	Plasminogen OS	Homo sapiens	PLG	PLMN_HUMAN
human milk hcd	P00751	Complement factor B OS	Homo sapiens	CFB	CFAB_HUMAN
human milk hcd	P01008	Antithrombin-III OS	Homo sapiens	SERPINC1	ANT3_HUMAN
human milk hcd	P01009	Alpha-1-antitrypsin OS	Homo sapiens	SERPINA1	A1AT_HUMAN
human milk hcd	P01011	Alpha-1-antichymotrypsin OS	Homo sapiens	SERPINA3	AACT_HUMAN
human milk hcd	P01023	Alpha-2-macroglobulin OS	Homo sapiens	A2M	A2MG_HUMAN
human milk hcd	P01024	Complement C3 OS	Homo sapiens	C3	CO3_HUMAN
human milk hcd	P01033	Metalloproteinase inhibitor 1 OS	Homo sapiens	TIMP1	TIMP1_HUMAN
human milk hcd	P01034	Cystatin-C OS	Homo sapiens	CST3	CYTC_HUMAN
human milk hcd	P01042	Kininogen-1 OS	Homo sapiens	KNG1	KNG1_HUMAN
human milk hcd	P01133	Pro-epidermal growth factor OS	Homo sapiens	EGF	EGF_HUMAN
human milk hcd	P01591	Immunoglobulin J chain OS	Homo sapiens	JCHAIN	IGJ_HUMAN
human milk hcd	P01833	Polymeric immunoglobulin receptor OS	Homo sapiens	PIGR	PIGR_HUMAN
human milk hcd	P01834	Ig kappa chain C region OS	Homo sapiens	IGKC	IGKC_HUMAN
human milk hcd	P01857	Ig gamma-1 chain C region OS	Homo sapiens	IGHG1	IGHG1_HUMAN
human milk hcd	P01859	Ig gamma-2 chain C region OS	Homo sapiens	IGHG2	IGHG2_HUMAN
human milk hcd	P01871	Ig mu chain C region OS	Homo sapiens	IGHM	IGHM_HUMAN
human milk hcd	P01876	Ig alpha-1 chain C region OS	Homo sapiens	IGHA1	IGHA1_HUMAN
human milk hcd	P01877	Ig alpha-2 chain C region OS	Homo sapiens	IGHA2	IGHA2_HUMAN
human milk hcd	P02647	Apolipoprotein A-I OS	Homo sapiens	APOA1	APOA1_HUMAN
human milk hcd	P02649	Apolipoprotein E OS	Homo sapiens	APOE	APOE_HUMAN
human milk hcd	P02652	Apolipoprotein A-II OS	Homo sapiens	APOA2	APOA2_HUMAN
human milk hcd	P02654	Apolipoprotein C-I OS	Homo sapiens	APOC1	APOC1_HUMAN
human milk hcd	P02671	Fibrinogen alpha chain OS	Homo sapiens	FGA	FIBA_HUMAN
human milk hcd	P02675	Fibrinogen beta chain OS	Homo sapiens	FGB	FIBB_HUMAN
human milk hcd	P02679	Fibrinogen gamma chain OS	Homo sapiens	FGG	FIBG_HUMAN
human milk hcd	P02749	Beta-2-glycoprotein 1 OS	Homo sapiens	APOH	APOH_HUMAN
human milk hcd	P02750	Leucine-rich alpha-2-glycoprotein OS	Homo sapiens	LRG1	A2GL_HUMAN
human milk hcd	P02751	Fibronectin OS	Homo sapiens	FN1	FINC_HUMAN
human milk hcd	P02763	Alpha-1-awhole milk cid glycoprotein 1 OS	Homo sapiens	ORM1	A1AG1_HUMAN
human milk hcd	P02765	Alpha-2-HS-glycoprotein OS	Homo sapiens	AHSG	FETUA_HUMAN
human milk hcd	P02768	Serum albumin OS	Homo sapiens	ALB	ALBU_HUMAN
human milk hcd	P02774	Vitamin D-binding protein OS	Homo sapiens	GC	VTDB_HUMAN
human milk hcd	P02787	Serotransferrin OS	Homo sapiens	TF	TRFE_HUMAN
human milk hcd	P02788	Lactotransferrin OS	Homo sapiens	LTF	TRFL_HUMAN
human milk hcd	P02790	Hemopexin OS	Homo sapiens	HPX	HEMO_HUMAN
human milk hcd	P04003	C4b-binding protein alpha chain OS	Homo sapiens	C4BPA	C4BPA_HUMAN
human milk hcd	P04004	Vitronectin OS	Homo sapiens	VTN	VTNC_HUMAN
human milk hcd	P04066	Tissue alpha-L-fucosidase OS	Homo sapiens	FUCA1	FUCO_HUMAN
human milk hcd	P04075	Fructose-bisphosphate aldolase A OS	Homo sapiens	ALDOA	ALDOA_HUMAN
human milk hcd	P04114	Apolipoprotein B-100 OS	Homo sapiens	APOB	APOB_HUMAN
human milk hcd	P04217	Alpha-1B-glycoprotein OS	Homo sapiens	A1BG	A1BG_HUMAN
human milk hcd	P04264	Keratin, type II cytoskeletal 1 OS	Homo sapiens	KRT1	K2C1_HUMAN
human milk hcd	P04406	Glyceraldehyde-3-phosphate dehydrogenase OS	Homo sapiens	GAPDH	G3P_HUMAN
human milk hcd	P04745	Alpha-amylase 1 OS	Homo sapiens	AMY1A	AMY1_HUMAN
human milk hcd	P04792	Heat shock protein beta-1 OS	Homo sapiens	HSPB1	HSPB1_HUMAN
human milk hcd	P05155	Plasma protease C1 inhibitor OS	Homo sapiens	SERPING1	IC1_HUMAN
human milk hcd	P05156	Complement factor I OS	Homo sapiens	CFI	CFAI_HUMAN
human milk hcd	P05388	60S awhole milk cidic ribosomal protein P0 OS	Homo sapiens	RPLP0	RLA0_HUMAN
human milk hcd	P05413	Fatty awhole milk cid-binding protein, heart OS	Homo sapiens	FABP3	FABPH_HUMAN
human milk hcd	P05814	Beta-casein OS	Homo sapiens	CSN2	CASB_HUMAN
human milk hcd	P06241	Tyrosine-protein kinase Fyn OS	Homo sapiens	FYN	FYN_HUMAN
human milk hcd	P06396	Gelsolin OS	Homo sapiens	GSN	GELS_HUMAN
human milk hcd	P06727	Apolipoprotein A-IV OS	Homo sapiens	APOA4	APOA4_HUMAN
human milk hcd	P06733	Alpha-enolase OS	Homo sapiens	ENO1	ENOA_HUMAN
human milk hcd	P06858	Lipoprotein lipase OS	Homo sapiens	LPL	LIPL_HUMAN
human milk hcd	P07108	Acyl-CoA-binding protein OS	Homo sapiens	DBI	ACBP_HUMAN
human milk hcd	P07195	L-lactate dehydrogenase B chain OS	Homo sapiens	LDHB	LDHB_HUMAN
human milk hcd	P07237	Protein disulfide-isomerase OS	Homo sapiens	P4HB	PDIA1_HUMAN
human milk hcd	P07355	Annexin A2 OS	Homo sapiens	ANXA2	ANXA2_HUMAN
human milk hcd	P07437	Tubulin beta chain OS	Homo sapiens	TUBB	TBB5_HUMAN
human milk hcd	P07498	Kappa-casein OS	Homo sapiens	CSN3	CASK_HUMAN
human milk hcd	P07602	Prosaposin OS	Homo sapiens	PSAP	SAP_HUMAN
human milk hcd	P07737	Profilin-1 OS	Homo sapiens	PFN1	PROF1_HUMAN
human milk hcd	P07741	Adenine phosphoribosyltransferase OS	Homo sapiens	APRT	APT_HUMAN
human milk hcd	P08134	Rho-related GTP-binding protein RhoC OS	Homo sapiens	RHOC	RHOC_HUMAN
human milk hcd	P08238	Heat shock protein HSP 90-beta OS	Homo sapiens	HSP90AB1	HS90B_HUMAN
human milk hcd	P08571	Monocyte differentiation antigen CD14 OS	Homo sapiens	CD14	CD14_HUMAN
human milk hcd	P08697	Alpha-2-antiplasmin OS	Homo sapiens	SERPINF2	A2AP_HUMAN
human milk hcd	P08758	Annexin A5 OS	Homo sapiens	ANXA5	ANXA5_HUMAN
human milk hcd	P09467	Fructose-1,6-bisphosphatase 1 OS	Homo sapiens	FBP1	F16P1_HUMAN
human milk hcd	P0C0L4	Complement C4-A OS	Homo sapiens	C4A	CO4A_HUMAN
human milk hcd	P0C0L5	Complement C4-B OS	Homo sapiens	C4B	CO4B_HUMAN
human milk hcd	P0CG05	Ig lambda-2 chain C regions OS	Homo sapiens	IGLC2	LAC2_HUMAN
human milk hcd	P0CG48	Polyubiquitin-C OS	Homo sapiens	UBC	UBC_HUMAN
human milk hcd	P10451	Osteopontin OS	Homo sapiens	SPP1	OSTP_HUMAN
human milk hcd	P10599	Thioredoxin OS	Homo sapiens	TXN	THIO_HUMAN
human milk hcd	P10809	60 kDa heat shock protein, mitochondrial OS	Homo sapiens	HSPD1	CH60_HUMAN
human milk hcd	P10909	Clusterin OS	Homo sapiens	CLU	CLUS_HUMAN
human milk hcd	P11021	78 kDa glucose-regulated protein OS	Homo sapiens	HSPA5	GRP78_HUMAN
human milk hcd	P11142	Heat shock cognate 71 kDa protein OS	Homo sapiens	HSPA8	HSP7C_HUMAN
human milk hcd	P11233	Ras-related protein Ral-A OS	Homo sapiens	RALA	RALA_HUMAN
human milk hcd	P12273	Prolactin-inducible protein OS	Homo sapiens	PIP	PIP_HUMAN
human milk hcd	P12814	Alpha-actinin-1 OS	Homo sapiens	ACTN1	ACTN1_HUMAN
human milk hcd	P13639	Elongation factor 2 OS	Homo sapiens	EEF2	EF2_HUMAN
human milk hcd	P13645	Keratin, type I cytoskeletal 10 OS	Homo sapiens	KRT10	K1C10_HUMAN
human milk hcd	P13987	CD59 glycoprotein OS	Homo sapiens	CD59	CD59_HUMAN
human milk hcd	P14550	Alcohol dehydrogenase [NADP(+)] OS	Homo sapiens	AKR1A1	AK1A1_HUMAN
human milk hcd	P14618	Pyruvate kinase PKM OS	Homo sapiens	PKM	KPYM_HUMAN
human milk hcd	P14625	Endoplasmin OS	Homo sapiens	HSP90B1	ENPL_HUMAN
human milk hcd	P15153	Ras-related C3 botulinum toxin substrate 2 OS	Homo sapiens	RAC2	RAC2_HUMAN
human milk hcd	P15291	Beta-1,4-galactosyltransferase 1 OS	Homo sapiens	B4GALT1	B4GT1_HUMAN
human milk hcd	P15311	Ezrin OS	Homo sapiens	EZR	EZRI_HUMAN
human milk hcd	P15328	Folate receptor alpha OS	Homo sapiens	FOLR1	FOLR1_HUMAN
human milk hcd	P15531	Nucleoside diphosphate kinase A OS	Homo sapiens	NME1	NDKA_HUMAN
human milk hcd	P15941	Mucin-1 OS	Homo sapiens	MUC1	MUC1_HUMAN
human milk hcd	P16520	Guanine nucleotide-binding protein G(I)/G(S)/G(T) subunit beta-3 OS	Homo sapiens	GNB3	GBB3_HUMAN
human milk hcd	P16671	Platelet glycoprotein 4 OS	Homo sapiens	CD36	CD36_HUMAN
human milk hcd	P18065	Insulin-like growth factor-binding protein 2 OS	Homo sapiens	IGFBP2	IBP2_HUMAN
human milk hcd	P19440	Gamma-glutamyltranspeptidase 1 OS	Homo sapiens	GGT1	GGT1_HUMAN
human milk hcd	P19652	Alpha-1-awhole milk cid glycoprotein 2 OS	Homo sapiens	ORM2	A1AG2_HUMAN
human milk hcd	P19835	Bile salt-activated lipase OS	Homo sapiens	CEL	CEL_HUMAN
human milk hcd	P20061	Transcobalamin-1 OS	Homo sapiens	TCN1	TCO1_HUMAN
human milk hcd	P21399	Cytoplasmic aconitate hydratase OS	Homo sapiens	ACO1	ACOC_HUMAN
human milk hcd	P21926	CD9 antigen OS	Homo sapiens	CD9	CD9_HUMAN
human milk hcd	P22079	Lactoperoxidase OS	Homo sapiens	LPO	PERL_HUMAN
human milk hcd	P22307	Non-specific lipid-transfer protein OS	Homo sapiens	SCP2	NLTP_HUMAN
human milk hcd	P22352	Glutathione peroxidase 3 OS	Homo sapiens	GPX3	GPX3_HUMAN
human milk hcd	P22897	Macrophage mannose receptor 1 OS	Homo sapiens	MRC1	MRC1_HUMAN
human milk hcd	P23280	Carbonic anhydrase 6 OS	Homo sapiens	CA6	CAH6_HUMAN
human milk hcd	P23284	Peptidyl-prolyl cis-trans isomerase B OS	Homo sapiens	PPIB	PPIB_HUMAN
human milk hcd	P23297	Protein S100-A1 OS	Homo sapiens	S100A1	S10A1_HUMAN
human milk hcd	P23528	Cofilin-1 OS	Homo sapiens	CFL1	COF1_HUMAN
human milk hcd	P24821	Tenascin OS	Homo sapiens	TNC	TENA_HUMAN
human milk hcd	P25311	Zinc-alpha-2-glycoprotein OS	Homo sapiens	AZGP1	ZA2G_HUMAN
human milk hcd	P25774	Cathepsin S OS	Homo sapiens	CTSS	CATS_HUMAN
human milk hcd	P26373	60S ribosomal protein L13 OS	Homo sapiens	RPL13	RL13_HUMAN
human milk hcd	P27105	Erythrocyte band 7 integral membrane protein OS	Homo sapiens	STOM	STOM_HUMAN
human milk hcd	P27348	14-3-3 protein theta OS	Homo sapiens	YWHAQ	1433T_HUMAN
human milk hcd	P27797	Calreticulin OS	Homo sapiens	CALR	CALR_HUMAN
human milk hcd	P29373	Cellular retinoic awhole milk cid-binding protein 2 OS	Homo sapiens	CRABP2	RABP2_HUMAN
human milk hcd	P29401	Transketolase OS	Homo sapiens	TKT	TKT_HUMAN
human milk hcd	P29966	Myristoylated alanine-rich C-kinase substrate OS	Homo sapiens	MARCKS	MARCS_HUMAN
human milk hcd	P29992	Guanine nucleotide-binding protein subunit alpha-11 OS	Homo sapiens	GNA11	GNA11_HUMAN
human milk hcd	P30041	Peroxiredoxin-6 OS	Homo sapiens	PRDX6	PRDX6_HUMAN
human milk hcd	P30044	Peroxiredoxin-5, mitochondrial OS	Homo sapiens	PRDX5	PRDX5_HUMAN
human milk hcd	P30050	60S ribosomal protein L12 OS	Homo sapiens	RPL12	RL12_HUMAN
human milk hcd	P30086	Phosphatidylethanolamine-binding protein 1 OS	Homo sapiens	PEBP1	PEBP1_HUMAN
human milk hcd	P30101	Protein disulfide-isomerase A3 OS	Homo sapiens	PDIA3	PDIA3_HUMAN
human milk hcd	P31947	14-3-3 protein sigma OS	Homo sapiens	SFN	1433S_HUMAN
human milk hcd	P31949	Protein S100-A11 OS	Homo sapiens	S100A11	S10AB_HUMAN
human milk hcd	P32119	Peroxiredoxin-2 OS	Homo sapiens	PRDX2	PRDX2_HUMAN
human milk hcd	P33121	Long-chain-fatty-awhole milk cid--CoA ligase 1 OS	Homo sapiens	ACSL1	ACSL1_HUMAN
human milk hcd	P35527	Keratin, type I cytoskeletal 9 OS	Homo sapiens	KRT9	K1C9_HUMAN
human milk hcd	P35908	Keratin, type II cytoskeletal 2 epidermal OS	Homo sapiens	KRT2	K22E_HUMAN
human milk hcd	P36222	Chitinase-3-like protein 1 OS	Homo sapiens	CHI3L1	CH3L1_HUMAN
human milk hcd	P36871	Phosphoglucomutase-1 OS	Homo sapiens	PGM1	PGM1_HUMAN
human milk hcd	P39019	40S ribosomal protein S19 OS	Homo sapiens	RPS19	RS19_HUMAN
human milk hcd	P40925	Malate dehydrogenase, cytoplasmic OS	Homo sapiens	MDH1	MDHC_HUMAN
human milk hcd	P43490	Nicotinamide phosphoribosyltransferase OS	Homo sapiens	NAMPT	NAMPT_HUMAN
human milk hcd	P45877	Peptidyl-prolyl cis-trans isomerase C OS	Homo sapiens	PPIC	PPIC_HUMAN
human milk hcd	P46781	40S ribosomal protein S9 OS	Homo sapiens	RPS9	RS9_HUMAN
human milk hcd	P47710	Alpha-S1-casein OS	Homo sapiens	CSN1S1	CASA1_HUMAN
human milk hcd	P47989	Xanthine dehydrogenase/oxidase OS	Homo sapiens	XDH	XDH_HUMAN
human milk hcd	P48449	Lanosterol synthase OS	Homo sapiens	LSS	ERG7_HUMAN
human milk hcd	P49006	MARCKS-related protein OS	Homo sapiens	MARCKSL1	MRP_HUMAN
human milk hcd	P49189	4-trimethylaminobutyraldehyde dehydrogenase OS	Homo sapiens	ALDH9A1	AL9A1_HUMAN
human milk hcd	P49327	Fatty awhole milk cid synthase OS	Homo sapiens	FASN	FAS_HUMAN
human milk hcd	P49908	Selenoprotein P OS	Homo sapiens	SEPP1	SEPP1_HUMAN
human milk hcd	P50395	Rab GDP dissociation inhibitor beta OS	Homo sapiens	GDI2	GDIB_HUMAN
human milk hcd	P51148	Ras-related protein Rab-5C OS	Homo sapiens	RAB5C	RAB5C_HUMAN
[truncated: 79 more rows]

## Sheet: VP, previously identified 2020
Key		2529	a	previously identified (MJvanH milk proteome)
[truncated: 3,895 more rows]
