# Supplementary material for: Quantification of FAM20A in human milk and identification of calcium metabolism proteins
Source: Physiol Rep. 2021 Dec 27;9(24):e15150. doi: 10.14814/phy2.15150 (PMC8711012; doi:10.14814/phy2.15150)
Supplement: Supplementary file 2 — Data File S2 [file PHY2-9-e15150-s001.xlsx]

## Sheet: Entire proteome- term calcium
ID	DB	ID	Symbol	Qualifier	GO ID	GO Name	Aspect	Evidence	Reference	With	Taxon	Date	Source	Splice
1	UniProtKB	P01023	A2M	-	GO:0048306	calcium-dependent protein binding	Function	IPI	PMID:15226301	UniProtKB:P04083	9606	20140514	AgBase	-
1	UniProtKB	P01023	A2M	-	GO:0048306	calcium-dependent protein binding	Function	IPI	PMID:15226301	UniProtKB:P07355	9606	20140514	AgBase	-
1	UniProtKB	P01023	A2M	-	GO:0048306	calcium-dependent protein binding	Function	IPI	PMID:15226301	UniProtKB:P08133	9606	20140514	AgBase	-
1	UniProtKB	P01023	A2M	-	GO:0048306	calcium-dependent protein binding	Function	IPI	PMID:15226301	UniProtKB:P09525	9606	20140514	AgBase	-
1	UniProtKB	P01023	A2M	-	GO:0048306	calcium-dependent protein binding	Function	IPI	PMID:15226301	UniProtKB:P12429	9606	20140514	AgBase	-
1	UniProtKB	P01023	A2M	-	GO:0048306	calcium-dependent protein binding	Function	IPI	PMID:15226301	UniProtKB:P79134	9606	20140514	AgBase	-
2	UniProtKB	O95477	ABCA1	-	GO:0060155	platelet dense granule organization	Process	IMP	PMID:15163665	-	9606	20071114	BHF-UCL	-
3	UniProtKB	O15439	ABCC4	-	GO:0031088	platelet dense granule membrane	Component	IDA	PMID:15297306	-	9606	20060110	MGI	-
3	UniProtKB	O15439	ABCC4	-	GO:0031088	platelet dense granule membrane	Component	TAS	Reactome:R-HSA-429157	-	9606	20090813	Reactome	-
4	UniProtKB	O60488	ACSL4	-	GO:0044233	ER-mitochondrion membrane contact site	Component	IDA	PMID:23455425	-	9606	20140707	MGI	-
5	UniProtKB	P12814	ACTN1	-	GO:0005509	calcium ion binding	Function	IEA	GO_REF:0000002	InterPro:IPR002048	9606	20161008	InterPro	-
6	UniProtKB	P35609	ACTN2	-	GO:0005509	calcium ion binding	Function	IEA	GO_REF:0000002	InterPro:IPR002048	9606	20161008	InterPro	-
7	UniProtKB	O43707	ACTN4	-	GO:0005509	calcium ion binding	Function	IEA	GO_REF:0000002	InterPro:IPR002048	9606	20161008	InterPro	-
8	UniProtKB	Q13443	ADAM9	-	GO:0051592	response to calcium ion	Process	IMP	PMID:11162558	-	9606	20081114	BHF-UCL	-
9	UniProtKB	O60266	ADCY3	-	GO:0005516	calmodulin binding	Function	IEA	GO_REF:0000037	UniProtKB-KW:KW-0112	9606	20161008	UniProt	-
10	UniProtKB	P35611	ADD1	-	GO:0005516	calmodulin binding	Function	IEA	GO_REF:0000037	UniProtKB-KW:KW-0112	9606	20161008	UniProt	-
11	UniProtKB	Q9UHX3	ADGRE2	-	GO:0005509	calcium ion binding	Function	IEA	GO_REF:0000002	InterPro:IPR001881|InterPro:IPR018097	9606	20161008	InterPro	-
12	UniProtKB	Q8IUX7	AEBP1	-	GO:0005516	calmodulin binding	Function	IEA	GO_REF:0000037	UniProtKB-KW:KW-0112	9606	20161008	UniProt	-
13	UniProtKB	O00468	AGRN	-	GO:0005509	calcium ion binding	Function	IEA	GO_REF:0000002	InterPro:IPR001881	9606	20161008	InterPro	-
13	UniProtKB	O00468	AGRN	-	GO:0005509	calcium ion binding	Function	ISS	GO_REF:0000024	UniProtKB:P31696	9606	20121217	UniProt	-
14	UniProtKB	P01019	AGT	-	GO:0007204	positive regulation of cytosolic calcium ion concentration	Process	IEA	GO_REF:0000019	Ensembl:ENSRNOP00000024917	9606	20161008	Ensembl	-
14	UniProtKB	P01019	AGT	-	GO:0051924	regulation of calcium ion transport	Process	IEA	GO_REF:0000019	Ensembl:ENSRNOP00000024917	9606	20161008	Ensembl	-
15	UniProtKB	O43865	AHCYL1	-	GO:0051592	response to calcium ion	Process	IDA	PMID:18829453	-	9606	20150401	UniProt	-
16	UniProtKB	Q09666	AHNAK	-	GO:0044548	S100 protein binding	Function	IPI	PMID:14699089	UniProtKB:P60903	9606	20140512	UniProt	-
16	UniProtKB	Q09666	AHNAK	-	GO:1901385	regulation of voltage-gated calcium channel activity	Process	IMP	PMID:22038483	-	9606	20140124	UniProt	-
17	UniProtKB	P55008	AIF1	-	GO:0005509	calcium ion binding	Function	IEA	GO_REF:0000002	InterPro:IPR002048	9606	20161008	InterPro	-
17	UniProtKB	P55008	AIF1	-	GO:0005509	calcium ion binding	Function	IEA	GO_REF:0000019	Ensembl:ENSMUSP00000133709	9606	20161008	Ensembl	-
17	UniProtKB	P55008	AIF1	-	GO:0005509	calcium ion binding	Function	ISS	PMID:17011575	UniProtKB:O70200	9606	20120209	UniProt	-
18	UniProtKB	Q9BQI0	AIF1L	-	GO:0005509	calcium ion binding	Function	IEA	GO_REF:0000002	InterPro:IPR002048	9606	20161008	InterPro	-
19	UniProtKB	P42330	AKR1C3	-	GO:0071277	cellular response to calcium ion	Process	IDA	PMID:22170488	-	9606	20120120	UniProt	-
20	UniProtKB	P05186	ALPL	-	GO:0071529	cementum mineralization	Process	IEA	GO_REF:0000019	Ensembl:ENSRNOP00000019004	9606	20161008	Ensembl	-
21	UniProtKB	P02760	AMBP	-	GO:0019855	calcium channel inhibitor activity	Function	NAS	PMID:12817471	-	9606	20040910	UniProt	-
21	UniProtKB	P02760	AMBP	-	GO:0046904	calcium oxalate binding	Function	NAS	PMID:14516400	-	9606	20040910	UniProt	-
22	UniProtKB	Q01484	ANK2	-	GO:0006874	cellular calcium ion homeostasis	Process	ISS	GO_REF:0000024	UniProtKB:Q8C8R3	9606	20120615	BHF-UCL	-
22	UniProtKB	Q01484	ANK2	-	GO:0010881	regulation of cardiac muscle contraction by regulation of the release of sequestered calcium ion	Process	IGI	PMID:17178715	UniProtKB:Q8C8R3	9606	20120618	BHF-UCL	-
22	UniProtKB	Q01484	ANK2	-	GO:0010881	regulation of cardiac muscle contraction by regulation of the release of sequestered calcium ion	Process	ISS	PMID:21859974	UniProtKB:Q8C8R3	9606	20120608	BHF-UCL	-
22	UniProtKB	Q01484	ANK2	-	GO:0010882	regulation of cardiac muscle contraction by calcium ion signaling	Process	IMP	PMID:12571597	-	9606	20120608	BHF-UCL	-
22	UniProtKB	Q01484	ANK2	-	GO:0051279	regulation of release of sequestered calcium ion into cytosol	Process	IGI	PMID:17242276	UniProtKB:Q8C8R3	9606	20120615	BHF-UCL	-
22	UniProtKB	Q01484	ANK2	-	GO:0051924	regulation of calcium ion transport	Process	IGI	PMID:12571597	UniProtKB:Q8C8R3	9606	20120608	BHF-UCL	-
22	UniProtKB	Q01484	ANK2	-	GO:0051924	regulation of calcium ion transport	Process	IGI	PMID:15178757	UniProtKB:Q8C8R3	9606	20120607	BHF-UCL	-
22	UniProtKB	Q01484	ANK2	-	GO:0051928	positive regulation of calcium ion transport	Process	ISS	GO_REF:0000024	UniProtKB:Q8C8R3	9606	20120615	BHF-UCL	-
22	UniProtKB	Q01484	ANK2	-	GO:0070296	sarcoplasmic reticulum calcium ion transport	Process	TAS	PMID:19098452	-	9606	20120615	BHF-UCL	-
22	UniProtKB	Q01484	ANK2	-	GO:1901019	regulation of calcium ion transmembrane transporter activity	Process	ISS	PMID:21859974	UniProtKB:Q8C8R3	9606	20120917	BHF-UCL	-
22	UniProtKB	Q01484	ANK2	-	GO:1901021	positive regulation of calcium ion transmembrane transporter activity	Process	ISS	GO_REF:0000024	UniProtKB:Q8C8R3	9606	20140519	BHF-UCL	-
23	UniProtKB	Q9NW15	ANO10	-	GO:0005227	calcium activated cation channel activity	Function	IDA	PMID:22946059	-	9606	20140424	UniProt	-
23	UniProtKB	Q9NW15	ANO10	-	GO:0005229	intracellular calcium activated chloride channel activity	Function	IDA	PMID:22946059	-	9606	20140424	UniProt	-
23	UniProtKB	Q9NW15	ANO10	-	GO:0005229	intracellular calcium activated chloride channel activity	Function	TAS	Reactome:R-HSA-2684901	-	9606	20121203	Reactome	-
23	UniProtKB	Q9NW15	ANO10	NOT	GO:0005229	intracellular calcium activated chloride channel activity	Function	IDA	PMID:21984732	-	9606	20121119	UniProt	-
24	UniProtKB	P04083	ANXA1	-	GO:0005509	calcium ion binding	Function	IEA	GO_REF:0000002	InterPro:IPR001464|InterPro:IPR002388|InterPro:IPR018252|InterPro:IPR018502	9606	20161008	InterPro	-
24	UniProtKB	P04083	ANXA1	-	GO:0005509	calcium ion binding	Function	ISS	GO_REF:0000024	UniProtKB:P19619	9606	20150914	UniProt	-
24	UniProtKB	P04083	ANXA1	-	GO:0005509	calcium ion binding	Function	TAS	PMID:2967291	-	9606	20030904	PINC	-
24	UniProtKB	P04083	ANXA1	-	GO:0005544	calcium-dependent phospholipid binding	Function	IEA	GO_REF:0000002	InterPro:IPR001464|InterPro:IPR002388|InterPro:IPR018252|InterPro:IPR018502	9606	20161008	InterPro	-
24	UniProtKB	P04083	ANXA1	-	GO:0005544	calcium-dependent phospholipid binding	Function	IEA	GO_REF:0000037	UniProtKB-KW:KW-0111	9606	20161008	UniProt	-
24	UniProtKB	P04083	ANXA1	-	GO:0005544	calcium-dependent phospholipid binding	Function	IDA	PMID:2138016	-	9606	20100208	UniProt	-
24	UniProtKB	P04083	ANXA1	-	GO:0048306	calcium-dependent protein binding	Function	IPI	PMID:15226301	UniProtKB:P01023	9606	20140514	AgBase	-
25	UniProtKB	P50995	ANXA11	-	GO:0005509	calcium ion binding	Function	IEA	GO_REF:0000002	InterPro:IPR001464|InterPro:IPR008157|InterPro:IPR018252|InterPro:IPR018502	9606	20161008	InterPro	-
25	UniProtKB	P50995	ANXA11	-	GO:0005509	calcium ion binding	Function	IEA	GO_REF:0000019	Ensembl:ENSMUSP00000022416	9606	20161008	Ensembl	-
25	UniProtKB	P50995	ANXA11	-	GO:0005544	calcium-dependent phospholipid binding	Function	IEA	GO_REF:0000002	InterPro:IPR001464|InterPro:IPR008157|InterPro:IPR018252|InterPro:IPR018502	9606	20161008	InterPro	-
25	UniProtKB	P50995	ANXA11	-	GO:0005544	calcium-dependent phospholipid binding	Function	IEA	GO_REF:0000019	Ensembl:ENSMUSP00000022416	9606	20161008	Ensembl	-
25	UniProtKB	P50995	ANXA11	-	GO:0005544	calcium-dependent phospholipid binding	Function	IEA	GO_REF:0000037	UniProtKB-KW:KW-0111	9606	20161008	UniProt	-
25	UniProtKB	P50995	ANXA11	-	GO:0044548	S100 protein binding	Function	IPI	PMID:12577318	UniProtKB:P06703	9606	20100222	UniProt	-
25	UniProtKB	P50995	ANXA11	-	GO:0044548	S100 protein binding	Function	IPI	PMID:19724273	UniProtKB:P06703	9606	20100222	UniProt	-
25	UniProtKB	P50995	ANXA11	-	GO:0048306	calcium-dependent protein binding	Function	IPI	PMID:11883939	UniProtKB:O75340	9606	20090917	UniProt	-
25	UniProtKB	P50995	ANXA11	-	GO:0048306	calcium-dependent protein binding	Function	IPI	PMID:11883939	UniProtKB:Q9H553	9606	20090406	UniProt	-
25	UniProtKB	P50995	ANXA11	-	GO:0048306	calcium-dependent protein binding	Function	IPI	PMID:12445460	UniProtKB:Q9H553	9606	20090406	UniProt	-
25	UniProtKB	P50995	ANXA11	-	GO:0051592	response to calcium ion	Process	IDA	PMID:12601007	-	9606	20090917	UniProt	-
25	UniProtKB	P50995	ANXA11	-	GO:0051592	response to calcium ion	Process	IDA	PMID:9188810	-	9606	20100222	UniProt	-
26	UniProtKB	P07355	ANXA2	-	GO:0005509	calcium ion binding	Function	IEA	GO_REF:0000002	InterPro:IPR001464|InterPro:IPR002389|InterPro:IPR018252|InterPro:IPR018502	9606	20161008	InterPro	-
26	UniProtKB	P07355	ANXA2	-	GO:0005544	calcium-dependent phospholipid binding	Function	IEA	GO_REF:0000002	InterPro:IPR001464|InterPro:IPR002389|InterPro:IPR018252|InterPro:IPR018502	9606	20161008	InterPro	-
26	UniProtKB	P07355	ANXA2	-	GO:0005544	calcium-dependent phospholipid binding	Function	IEA	GO_REF:0000037	UniProtKB-KW:KW-0111	9606	20161008	UniProt	-
26	UniProtKB	P07355	ANXA2	-	GO:0005544	calcium-dependent phospholipid binding	Function	IDA	PMID:2138016	-	9606	20100208	UniProt	-
26	UniProtKB	P07355	ANXA2	-	GO:0044548	S100 protein binding	Function	IPI	PMID:14699089	UniProtKB:P60903	9606	20140512	UniProt	-
26	UniProtKB	P07355	ANXA2	-	GO:0044548	S100 protein binding	Function	IPI	PMID:23091277	UniProtKB:P60903	9606	20130910	UniProt	-
26	UniProtKB	P07355	ANXA2	-	GO:0048306	calcium-dependent protein binding	Function	IPI	PMID:15226301	UniProtKB:P01023	9606	20140514	AgBase	-
27	UniProtKB	P12429	ANXA3	-	GO:0005509	calcium ion binding	Function	IEA	GO_REF:0000002	InterPro:IPR001464|InterPro:IPR002390|InterPro:IPR018252|InterPro:IPR018502	9606	20161008	InterPro	-
27	UniProtKB	P12429	ANXA3	-	GO:0005544	calcium-dependent phospholipid binding	Function	IEA	GO_REF:0000002	InterPro:IPR001464|InterPro:IPR002390|InterPro:IPR018252|InterPro:IPR018502	9606	20161008	InterPro	-
27	UniProtKB	P12429	ANXA3	-	GO:0005544	calcium-dependent phospholipid binding	Function	IEA	GO_REF:0000019	Ensembl:ENSRNOP00000063496	9606	20161008	Ensembl	-
27	UniProtKB	P12429	ANXA3	-	GO:0005544	calcium-dependent phospholipid binding	Function	IEA	GO_REF:0000037	UniProtKB-KW:KW-0111	9606	20161008	UniProt	-
27	UniProtKB	P12429	ANXA3	-	GO:0005544	calcium-dependent phospholipid binding	Function	IDA	PMID:2138016	-	9606	20100208	UniProt	-
27	UniProtKB	P12429	ANXA3	-	GO:0005544	calcium-dependent phospholipid binding	Function	IDA	PMID:2138632	-	9606	20100208	UniProt	-
27	UniProtKB	P12429	ANXA3	-	GO:0048306	calcium-dependent protein binding	Function	IPI	PMID:15226301	UniProtKB:P01023	9606	20140514	AgBase	-
28	UniProtKB	P09525	ANXA4	-	GO:0005509	calcium ion binding	Function	IEA	GO_REF:0000002	InterPro:IPR001464|InterPro:IPR002391|InterPro:IPR018252|InterPro:IPR018502	9606	20161008	InterPro	-
28	UniProtKB	P09525	ANXA4	-	GO:0005509	calcium ion binding	Function	IDA	PMID:20237821	-	9606	20140519	BHF-UCL	-
28	UniProtKB	P09525	ANXA4	-	GO:0005544	calcium-dependent phospholipid binding	Function	IEA	GO_REF:0000002	InterPro:IPR001464|InterPro:IPR002391|InterPro:IPR018252|InterPro:IPR018502	9606	20161008	InterPro	-
28	UniProtKB	P09525	ANXA4	-	GO:0005544	calcium-dependent phospholipid binding	Function	IEA	GO_REF:0000037	UniProtKB-KW:KW-0111	9606	20161008	UniProt	-
28	UniProtKB	P09525	ANXA4	-	GO:0005544	calcium-dependent phospholipid binding	Function	IDA	PMID:2138016	-	9606	20100208	UniProt	-
28	UniProtKB	P09525	ANXA4	-	GO:0005544	calcium-dependent phospholipid binding	Function	NAS	PMID:2970257	-	9606	20040301	UniProt	-
28	UniProtKB	P09525	ANXA4	-	GO:0048306	calcium-dependent protein binding	Function	IPI	PMID:15226301	UniProtKB:P01023	9606	20140514	AgBase	-
28	UniProtKB	P09525	ANXA4	-	GO:0048306	calcium-dependent protein binding	Function	IPI	PMID:20237821	UniProtKB:P19838	9606	20140519	BHF-UCL	-
29	UniProtKB	P08758	ANXA5	-	GO:0005509	calcium ion binding	Function	IEA	GO_REF:0000002	InterPro:IPR001464|InterPro:IPR002392|InterPro:IPR018252|InterPro:IPR018502	9606	20161008	InterPro	-
29	UniProtKB	P08758	ANXA5	-	GO:0005544	calcium-dependent phospholipid binding	Function	IEA	GO_REF:0000002	InterPro:IPR001464|InterPro:IPR002392|InterPro:IPR018252|InterPro:IPR018502	9606	20161008	InterPro	-
29	UniProtKB	P08758	ANXA5	-	GO:0005544	calcium-dependent phospholipid binding	Function	IEA	GO_REF:0000037	UniProtKB-KW:KW-0111	9606	20161008	UniProt	-
29	UniProtKB	P08758	ANXA5	-	GO:0005544	calcium-dependent phospholipid binding	Function	IDA	PMID:2138016	-	9606	20100208	UniProt	-
30	UniProtKB	P08133	ANXA6	-	GO:0005509	calcium ion binding	Function	IEA	GO_REF:0000002	InterPro:IPR001464|InterPro:IPR002393|InterPro:IPR018252|InterPro:IPR018502	9606	20161008	InterPro	-
30	UniProtKB	P08133	ANXA6	-	GO:0005544	calcium-dependent phospholipid binding	Function	IEA	GO_REF:0000002	InterPro:IPR001464|InterPro:IPR002393|InterPro:IPR018252|InterPro:IPR018502	9606	20161008	InterPro	-
30	UniProtKB	P08133	ANXA6	-	GO:0005544	calcium-dependent phospholipid binding	Function	IEA	GO_REF:0000037	UniProtKB-KW:KW-0111	9606	20161008	UniProt	-
30	UniProtKB	P08133	ANXA6	-	GO:0005544	calcium-dependent phospholipid binding	Function	IDA	PMID:2138016	-	9606	20100208	UniProt	-
30	UniProtKB	P08133	ANXA6	-	GO:0006816	calcium ion transport	Process	IEA	GO_REF:0000019	Ensembl:ENSMUSP00000104511	9606	20161008	Ensembl	-
30	UniProtKB	P08133	ANXA6	-	GO:0048306	calcium-dependent protein binding	Function	IPI	PMID:15226301	UniProtKB:P01023	9606	20140514	AgBase	-
30	UniProtKB	P08133	ANXA6	-	GO:0051560	mitochondrial calcium ion homeostasis	Process	IEA	GO_REF:0000019	Ensembl:ENSMUSP00000104511	9606	20161008	Ensembl	-
31	UniProtKB	P20073	ANXA7	-	GO:0005509	calcium ion binding	Function	IEA	GO_REF:0000002	InterPro:IPR001464|InterPro:IPR018252|InterPro:IPR018502	9606	20161008	InterPro	-
31	UniProtKB	P20073	ANXA7	-	GO:0005544	calcium-dependent phospholipid binding	Function	IEA	GO_REF:0000002	InterPro:IPR001464|InterPro:IPR018252|InterPro:IPR018502	9606	20161008	InterPro	-
31	UniProtKB	P20073	ANXA7	-	GO:0005544	calcium-dependent phospholipid binding	Function	IEA	GO_REF:0000019	Ensembl:ENSRNOP00000058397	9606	20161008	Ensembl	-
31	UniProtKB	P20073	ANXA7	-	GO:0005544	calcium-dependent phospholipid binding	Function	IEA	GO_REF:0000037	UniProtKB-KW:KW-0111	9606	20161008	UniProt	-
31	UniProtKB	P20073	ANXA7	-	GO:0006874	cellular calcium ion homeostasis	Process	IEA	GO_REF:0000019	Ensembl:ENSMUSP00000098405	9606	20161008	Ensembl	-
31	UniProtKB	P20073	ANXA7	-	GO:0048306	calcium-dependent protein binding	Function	IPI	PMID:12445460	UniProtKB:Q9H553	9606	20090406	UniProt	-
31	UniProtKB	P20073	ANXA7	-	GO:0051592	response to calcium ion	Process	IEA	GO_REF:0000019	Ensembl:ENSRNOP00000058397	9606	20161008	Ensembl	-
32	UniProtKB	P02743	APCS	-	GO:0005509	calcium ion binding	Function	IDA	PMID:23544079	-	9606	20140514	BHF-UCL	-
33	UniProtKB	P02649	APOE	-	GO:0006874	cellular calcium ion homeostasis	Process	IEA	GO_REF:0000019	Ensembl:ENSMUSP00000133302	9606	20161008	Ensembl	-
34	UniProtKB	P02749	APOH	-	GO:0031089	platelet dense granule lumen	Component	TAS	Reactome:R-HSA-481007	-	9606	20151211	Reactome	-
35	UniProtKB	P05067	APP	-	GO:0051563	smooth endoplasmic reticulum calcium ion homeostasis	Process	IEA	GO_REF:0000019	Ensembl:ENSMUSP00000005406	9606	20161008	Ensembl	-
36	UniProtKB	P84077	ARF1	-	GO:0045956	positive regulation of calcium ion-dependent exocytosis	Process	IEA	GO_REF:0000019	Ensembl:ENSRNOP00000072575	9606	20161008	Ensembl	-
37	UniProtKB	P15289	ARSA	-	GO:0005509	calcium ion binding	Function	IDA	PMID:12888274	-	9606	20090716	UniProt	-
38	UniProtKB	Q12797	ASPH	-	GO:0005509	calcium ion binding	Function	NAS	PMID:11007777	-	9606	20010822	UniProt	-
38	UniProtKB	Q12797	ASPH	-	GO:0005509	calcium ion binding	Function	TAS	PMID:11007777	-	9606	20030904	PINC	-
38	UniProtKB	Q12797	ASPH	-	GO:0005509	calcium ion binding	Function	IDA	PMID:22586105	-	9606	20120730	UniProt	UniProtKB:Q12797-8
38	UniProtKB	Q12797	ASPH	-	GO:0005513	detection of calcium ion	Process	TAS	PMID:22123818	-	9606	20130218	BHF-UCL	UniProtKB:Q12797-3
38	UniProtKB	Q12797	ASPH	-	GO:0010524	positive regulation of calcium ion transport into cytosol	Process	IDA	PMID:21062895	-	9606	20120222	UniProt	UniProtKB:Q12797-2
38	UniProtKB	Q12797	ASPH	-	GO:0010880	regulation of release of sequestered calcium ion into cytosol by sarcoplasmic reticulum	Process	TAS	PMID:15041652	-	9606	20120620	BHF-UCL	UniProtKB:Q12797-3
38	UniProtKB	Q12797	ASPH	-	GO:0010881	regulation of cardiac muscle contraction by regulation of the release of sequestered calcium ion	Process	ISS	PMID:17400717	UniProtKB:F1Q257	9606	20130218	BHF-UCL	UniProtKB:Q12797-3
38	UniProtKB	Q12797	ASPH	-	GO:0010881	regulation of cardiac muscle contraction by regulation of the release of sequestered calcium ion	Process	TAS	PMID:22123818	-	9606	20130218	BHF-UCL	UniProtKB:Q12797-3
38	UniProtKB	Q12797	ASPH	-	GO:0014701	junctional sarcoplasmic reticulum membrane	Component	TAS	PMID:17569730	-	9606	20130218	BHF-UCL	UniProtKB:Q12797-3
38	UniProtKB	Q12797	ASPH	-	GO:0016529	sarcoplasmic reticulum	Component	IEA	GO_REF:0000037	UniProtKB-KW:KW-0703	9606	20161008	UniProt	-
38	UniProtKB	Q12797	ASPH	-	GO:0031585	regulation of inositol 1,4,5-trisphosphate-sensitive calcium-release channel activity	Process	IDA	PMID:21062895	-	9606	20120222	UniProt	UniProtKB:Q12797-2
38	UniProtKB	Q12797	ASPH	-	GO:0032237	activation of store-operated calcium channel activity	Process	IDA	PMID:22586105	-	9606	20120730	UniProt	UniProtKB:Q12797-8
38	UniProtKB	Q12797	ASPH	-	GO:0033017	sarcoplasmic reticulum membrane	Component	IEA	GO_REF:0000039	UniProtKB-SubCell:SL-0241	9606	20161008	UniProt	-
38	UniProtKB	Q12797	ASPH	-	GO:0033017	sarcoplasmic reticulum membrane	Component	TAS	PMID:19403607	-	9606	20130218	BHF-UCL	UniProtKB:Q12797-3
38	UniProtKB	Q12797	ASPH	-	GO:0033018	sarcoplasmic reticulum lumen	Component	TAS	PMID:22123818	-	9606	20130218	BHF-UCL	UniProtKB:Q12797-3
38	UniProtKB	Q12797	ASPH	-	GO:0034704	calcium channel complex	Component	TAS	PMID:19403607	-	9606	20130218	BHF-UCL	UniProtKB:Q12797-3
38	UniProtKB	Q12797	ASPH	-	GO:0060314	regulation of ryanodine-sensitive calcium-release channel activity	Process	TAS	PMID:22123818	-	9606	20130218	BHF-UCL	UniProtKB:Q12797-3
38	UniProtKB	Q12797	ASPH	-	GO:0060316	positive regulation of ryanodine-sensitive calcium-release channel activity	Process	TAS	PMID:15041652	-	9606	20120620	BHF-UCL	UniProtKB:Q12797-3
38	UniProtKB	Q12797	ASPH	-	GO:0060316	positive regulation of ryanodine-sensitive calcium-release channel activity	Process	TAS	PMID:19567751	-	9606	20130218	BHF-UCL	UniProtKB:Q12797-3
38	UniProtKB	Q12797	ASPH	-	GO:0070588	calcium ion transmembrane transport	Process	IDA	PMID:21062895	-	9606	20120222	UniProt	UniProtKB:Q12797-2
38	UniProtKB	Q12797	ASPH	-	GO:0071277	cellular response to calcium ion	Process	IDA	PMID:21062895	-	9606	20120222	UniProt	UniProtKB:Q12797-2
39	UniProtKB	Q8IZT6	ASPM	-	GO:0005516	calmodulin binding	Function	IEA	GO_REF:0000019	Ensembl:ENSMUSP00000059159	9606	20161008	Ensembl	-
39	UniProtKB	Q8IZT6	ASPM	-	GO:0005516	calmodulin binding	Function	IEA	GO_REF:0000037	UniProtKB-KW:KW-0112	9606	20161008	UniProt	-
40	UniProtKB	Q9H7F0	ATP13A3	-	GO:0006874	cellular calcium ion homeostasis	Process	IBA	GO_REF:0000033	PANTHER:PTN000643505	9606	20150821	GO_Central	-
41	UniProtKB	Q4VNC1	ATP13A4	-	GO:0006874	cellular calcium ion homeostasis	Process	IBA	GO_REF:0000033	PANTHER:PTN000643505	9606	20150821	GO_Central	-
42	UniProtKB	P05023	ATP1A1	-	GO:0055119	relaxation of cardiac muscle	Process	TAS	PMID:23224879	-	9606	20140905	BHF-UCL	-
43	UniProtKB	O14983	ATP2A1	-	GO:0005388	calcium-transporting ATPase activity	Function	IEA	GO_REF:0000002	InterPro:IPR005782|InterPro:IPR030332	9606	20161008	InterPro	-
43	UniProtKB	O14983	ATP2A1	-	GO:0005388	calcium-transporting ATPase activity	Function	IEA	GO_REF:0000003	EC:3.6.3.8	9606	20161008	UniProt	-
43	UniProtKB	O14983	ATP2A1	-	GO:0005388	calcium-transporting ATPase activity	Function	IDA	PMID:1329967	-	9606	20061120	UniProt	UniProtKB:O14983-2
43	UniProtKB	O14983	ATP2A1	-	GO:0005388	calcium-transporting ATPase activity	Function	IDA	PMID:8729696	-	9606	20061114	UniProt	-
43	UniProtKB	O14983	ATP2A1	-	GO:0005388	calcium-transporting ATPase activity	Function	TAS	Reactome:R-HSA-418365	-	9606	20121219	Reactome	-
43	UniProtKB	O14983	ATP2A1	-	GO:0005388	calcium-transporting ATPase activity	Function	TAS	Reactome:R-HSA-427910	-	9606	20121219	Reactome	-
43	UniProtKB	O14983	ATP2A1	-	GO:0005509	calcium ion binding	Function	ISS	GO_REF:0000024	UniProtKB:P04191-2	9606	20060815	UniProt	UniProtKB:O14983-2
43	UniProtKB	O14983	ATP2A1	-	GO:0005509	calcium ion binding	Function	IMP	PMID:9405806	-	9606	20061113	UniProt	-
43	UniProtKB	O14983	ATP2A1	-	GO:0006816	calcium ion transport	Process	IEA	GO_REF:0000002	InterPro:IPR005782	9606	20161008	InterPro	-
43	UniProtKB	O14983	ATP2A1	-	GO:0006816	calcium ion transport	Process	IEA	GO_REF:0000037	UniProtKB-KW:KW-0109	9606	20161008	UniProt	-
43	UniProtKB	O14983	ATP2A1	-	GO:0006816	calcium ion transport	Process	IDA	PMID:11402072	-	9606	20061024	UniProt	UniProtKB:O14983-2
43	UniProtKB	O14983	ATP2A1	-	GO:0006816	calcium ion transport	Process	IMP	PMID:9405806	-	9606	20061113	UniProt	-
43	UniProtKB	O14983	ATP2A1	-	GO:0016529	sarcoplasmic reticulum	Component	IEA	GO_REF:0000019	Ensembl:ENSMUSP00000032974	9606	20161008	Ensembl	-
43	UniProtKB	O14983	ATP2A1	-	GO:0016529	sarcoplasmic reticulum	Component	ISS	GO_REF:0000024	UniProtKB:P04191-2	9606	20060815	UniProt	UniProtKB:O14983-2
43	UniProtKB	O14983	ATP2A1	-	GO:0016529	sarcoplasmic reticulum	Component	IEA	GO_REF:0000037	UniProtKB-KW:KW-0703	9606	20161008	UniProt	-
43	UniProtKB	O14983	ATP2A1	-	GO:0016529	sarcoplasmic reticulum	Component	NAS	PMID:8841193	-	9606	20061113	UniProt	-
43	UniProtKB	O14983	ATP2A1	-	GO:0031095	platelet dense tubular network membrane	Component	TAS	Reactome:R-HSA-418365	-	9606	20121219	Reactome	-
43	UniProtKB	O14983	ATP2A1	-	GO:0032470	positive regulation of endoplasmic reticulum calcium ion concentration	Process	IMP	PMID:11402072	-	9606	20090601	BHF-UCL	-
43	UniProtKB	O14983	ATP2A1	-	GO:0032471	negative regulation of endoplasmic reticulum calcium ion concentration	Process	IMP	PMID:11402072	-	9606	20090601	BHF-UCL	-
43	UniProtKB	O14983	ATP2A1	-	GO:0032471	negative regulation of endoplasmic reticulum calcium ion concentration	Process	IMP	PMID:19061639	-	9606	20090601	BHF-UCL	-
43	UniProtKB	O14983	ATP2A1	-	GO:0033017	sarcoplasmic reticulum membrane	Component	IEA	GO_REF:0000002	InterPro:IPR030332	9606	20161008	InterPro	-
43	UniProtKB	O14983	ATP2A1	-	GO:0033017	sarcoplasmic reticulum membrane	Component	IEA	GO_REF:0000019	Ensembl:ENSMUSP00000032974	9606	20161008	Ensembl	-
43	UniProtKB	O14983	ATP2A1	-	GO:0033017	sarcoplasmic reticulum membrane	Component	ISS	GO_REF:0000024	UniProtKB:Q8R429	9606	20160209	UniProt	-
43	UniProtKB	O14983	ATP2A1	-	GO:0033017	sarcoplasmic reticulum membrane	Component	IEA	GO_REF:0000039	UniProtKB-SubCell:SL-0241	9606	20161008	UniProt	-
43	UniProtKB	O14983	ATP2A1	-	GO:0033017	sarcoplasmic reticulum membrane	Component	TAS	PMID:11402072	-	9606	20090601	BHF-UCL	-
43	UniProtKB	O14983	ATP2A1	-	GO:0033017	sarcoplasmic reticulum membrane	Component	IC	PMID:8040329	GO:0070509	9606	20090603	BHF-UCL	-
43	UniProtKB	O14983	ATP2A1	-	GO:0034704	calcium channel complex	Component	IC	PMID:11402072	GO:0032470	9606	20090601	BHF-UCL	-
43	UniProtKB	O14983	ATP2A1	-	GO:0051561	positive regulation of mitochondrial calcium ion concentration	Process	IMP	PMID:19061639	-	9606	20090601	BHF-UCL	-
43	UniProtKB	O14983	ATP2A1	-	GO:0070509	calcium ion import	Process	IMP	PMID:8040329	-	9606	20090603	BHF-UCL	-
43	UniProtKB	O14983	ATP2A1	-	GO:0070588	calcium ion transmembrane transport	Process	IEA	GO_REF:0000002	InterPro:IPR030332	9606	20161008	InterPro	-
43	UniProtKB	O14983	ATP2A1	-	GO:0070588	calcium ion transmembrane transport	Process	IEA	GO_REF:0000108	GO:0005388	9606	20161001	GOC	UniProtKB:O14983-2
43	UniProtKB	O14983	ATP2A1	-	GO:0090076	relaxation of skeletal muscle	Process	IDA	PMID:8841193	-	9606	20100524	BHF-UCL	-
44	UniProtKB	P16615	ATP2A2	-	GO:0005388	calcium-transporting ATPase activity	Function	IEA	GO_REF:0000002	InterPro:IPR005782|InterPro:IPR030327	9606	20161008	InterPro	-
44	UniProtKB	P16615	ATP2A2	-	GO:0005388	calcium-transporting ATPase activity	Function	IEA	GO_REF:0000003	EC:3.6.3.8	9606	20161008	UniProt	-
44	UniProtKB	P16615	ATP2A2	-	GO:0005388	calcium-transporting ATPase activity	Function	IEA	GO_REF:0000019	Ensembl:ENSMUSP00000031423	9606	20161008	Ensembl	-
44	UniProtKB	P16615	ATP2A2	-	GO:0005388	calcium-transporting ATPase activity	Function	IEA	GO_REF:0000019	Ensembl:ENSRNOP00000024347	9606	20161008	Ensembl	-
44	UniProtKB	P16615	ATP2A2	-	GO:0005388	calcium-transporting ATPase activity	Function	IDA	PMID:16402920	-	9606	20141002	BHF-UCL	UniProtKB:P16615-1
44	UniProtKB	P16615	ATP2A2	-	GO:0005388	calcium-transporting ATPase activity	Function	IDA	PMID:16402920	-	9606	20141002	BHF-UCL	UniProtKB:P16615-2
44	UniProtKB	P16615	ATP2A2	-	GO:0005388	calcium-transporting ATPase activity	Function	IDA	PMID:16402920	-	9606	20141002	BHF-UCL	UniProtKB:P16615-3
44	UniProtKB	P16615	ATP2A2	-	GO:0005388	calcium-transporting ATPase activity	Function	IDA	PMID:16402920	-	9606	20150211	BHF-UCL	-
44	UniProtKB	P16615	ATP2A2	-	GO:0005388	calcium-transporting ATPase activity	Function	TAS	Reactome:R-HSA-418365	-	9606	20121219	Reactome	-
44	UniProtKB	P16615	ATP2A2	-	GO:0005388	calcium-transporting ATPase activity	Function	TAS	Reactome:R-HSA-427910	-	9606	20121219	Reactome	-
44	UniProtKB	P16615	ATP2A2	-	GO:0005509	calcium ion binding	Function	IEA	GO_REF:0000019	Ensembl:ENSRNOP00000024347	9606	20161008	Ensembl	-
44	UniProtKB	P16615	ATP2A2	-	GO:0005509	calcium ion binding	Function	IDA	PMID:16402920	-	9606	20141002	BHF-UCL	UniProtKB:P16615-1
44	UniProtKB	P16615	ATP2A2	-	GO:0005509	calcium ion binding	Function	IDA	PMID:16402920	-	9606	20141002	BHF-UCL	UniProtKB:P16615-2
44	UniProtKB	P16615	ATP2A2	-	GO:0005509	calcium ion binding	Function	IDA	PMID:16402920	-	9606	20141002	BHF-UCL	UniProtKB:P16615-3
44	UniProtKB	P16615	ATP2A2	-	GO:0005509	calcium ion binding	Function	IDA	PMID:16402920	-	9606	20150211	BHF-UCL	-
44	UniProtKB	P16615	ATP2A2	-	GO:0006816	calcium ion transport	Process	IEA	GO_REF:0000002	InterPro:IPR005782	9606	20161008	InterPro	-
44	UniProtKB	P16615	ATP2A2	-	GO:0006816	calcium ion transport	Process	IEA	GO_REF:0000019	Ensembl:ENSRNOP00000024347	9606	20161008	Ensembl	-
44	UniProtKB	P16615	ATP2A2	-	GO:0006816	calcium ion transport	Process	IEA	GO_REF:0000037	UniProtKB-KW:KW-0109	9606	20161008	UniProt	-
44	UniProtKB	P16615	ATP2A2	-	GO:0006874	cellular calcium ion homeostasis	Process	IEA	GO_REF:0000019	Ensembl:ENSMUSP00000031423	9606	20161008	Ensembl	-
44	UniProtKB	P16615	ATP2A2	-	GO:0006874	cellular calcium ion homeostasis	Process	IDA	PMID:10587333	-	9606	20141003	BHF-UCL	UniProtKB:P16615-2
44	UniProtKB	P16615	ATP2A2	-	GO:0010882	regulation of cardiac muscle contraction by calcium ion signaling	Process	IEA	GO_REF:0000019	Ensembl:ENSRNOP00000024347	9606	20161008	Ensembl	-
44	UniProtKB	P16615	ATP2A2	-	GO:0010882	regulation of cardiac muscle contraction by calcium ion signaling	Process	IDA	PMID:10587333	-	9606	20141003	BHF-UCL	UniProtKB:P16615-2
44	UniProtKB	P16615	ATP2A2	-	GO:0014801	longitudinal sarcoplasmic reticulum	Component	IDA	PMID:16402920	-	9606	20141002	BHF-UCL	UniProtKB:P16615-3
44	UniProtKB	P16615	ATP2A2	-	GO:0014801	longitudinal sarcoplasmic reticulum	Component	IDA	PMID:16402920	-	9606	20150212	BHF-UCL	UniProtKB:P16615-2
44	UniProtKB	P16615	ATP2A2	-	GO:0016529	sarcoplasmic reticulum	Component	IEA	GO_REF:0000019	Ensembl:ENSMUSP00000031423	9606	20161008	Ensembl	-
44	UniProtKB	P16615	ATP2A2	-	GO:0016529	sarcoplasmic reticulum	Component	IEA	GO_REF:0000019	Ensembl:ENSRNOP00000024347	9606	20161008	Ensembl	-
44	UniProtKB	P16615	ATP2A2	-	GO:0016529	sarcoplasmic reticulum	Component	IEA	GO_REF:0000037	UniProtKB-KW:KW-0703	9606	20161008	UniProt	-
44	UniProtKB	P16615	ATP2A2	-	GO:0016529	sarcoplasmic reticulum	Component	IDA	PMID:12804600	-	9606	20050707	UniProt	-
44	UniProtKB	P16615	ATP2A2	-	GO:0016529	sarcoplasmic reticulum	Component	IDA	PMID:16402920	-	9606	20141002	BHF-UCL	UniProtKB:P16615-1
44	UniProtKB	P16615	ATP2A2	-	GO:0031095	platelet dense tubular network membrane	Component	TAS	Reactome:R-HSA-418365	-	9606	20121219	Reactome	-
44	UniProtKB	P16615	ATP2A2	-	GO:0032469	endoplasmic reticulum calcium ion homeostasis	Process	IDA	PMID:10587333	-	9606	20141003	BHF-UCL	UniProtKB:P16615-2
44	UniProtKB	P16615	ATP2A2	-	GO:0032469	endoplasmic reticulum calcium ion homeostasis	Process	IDA	PMID:16402920	-	9606	20141002	BHF-UCL	UniProtKB:P16615-1
44	UniProtKB	P16615	ATP2A2	-	GO:0032469	endoplasmic reticulum calcium ion homeostasis	Process	IDA	PMID:16402920	-	9606	20141002	BHF-UCL	UniProtKB:P16615-2
44	UniProtKB	P16615	ATP2A2	-	GO:0032469	endoplasmic reticulum calcium ion homeostasis	Process	IDA	PMID:16402920	-	9606	20141002	BHF-UCL	UniProtKB:P16615-3
44	UniProtKB	P16615	ATP2A2	-	GO:0032469	endoplasmic reticulum calcium ion homeostasis	Process	IDA	PMID:16402920	-	9606	20150211	BHF-UCL	-
44	UniProtKB	P16615	ATP2A2	-	GO:0032470	positive regulation of endoplasmic reticulum calcium ion concentration	Process	IDA	PMID:16402920	-	9606	20141002	BHF-UCL	UniProtKB:P16615-1
44	UniProtKB	P16615	ATP2A2	-	GO:0032470	positive regulation of endoplasmic reticulum calcium ion concentration	Process	IDA	PMID:16402920	-	9606	20141002	BHF-UCL	UniProtKB:P16615-2
44	UniProtKB	P16615	ATP2A2	-	GO:0032470	positive regulation of endoplasmic reticulum calcium ion concentration	Process	IDA	PMID:16402920	-	9606	20141002	BHF-UCL	UniProtKB:P16615-3
44	UniProtKB	P16615	ATP2A2	-	GO:0032470	positive regulation of endoplasmic reticulum calcium ion concentration	Process	IDA	PMID:16402920	-	9606	20150211	BHF-UCL	-
44	UniProtKB	P16615	ATP2A2	-	GO:0033017	sarcoplasmic reticulum membrane	Component	IEA	GO_REF:0000002	InterPro:IPR030327	9606	20161008	InterPro	-
44	UniProtKB	P16615	ATP2A2	-	GO:0033017	sarcoplasmic reticulum membrane	Component	IEA	GO_REF:0000039	UniProtKB-SubCell:SL-0241	9606	20161008	UniProt	-
44	UniProtKB	P16615	ATP2A2	-	GO:0033017	sarcoplasmic reticulum membrane	Component	IC	PMID:16402920	GO:0014801	9606	20141002	BHF-UCL	UniProtKB:P16615-2
44	UniProtKB	P16615	ATP2A2	-	GO:0033017	sarcoplasmic reticulum membrane	Component	IC	PMID:16402920	GO:0014801	9606	20141002	BHF-UCL	UniProtKB:P16615-3
44	UniProtKB	P16615	ATP2A2	-	GO:0033017	sarcoplasmic reticulum membrane	Component	IC	PMID:16402920	GO:0016529	9606	20141002	BHF-UCL	UniProtKB:P16615-1
44	UniProtKB	P16615	ATP2A2	-	GO:0033017	sarcoplasmic reticulum membrane	Component	TAS	PMID:19095005	-	9606	20090203	BHF-UCL	-
44	UniProtKB	P16615	ATP2A2	-	GO:0044548	S100 protein binding	Function	IPI	PMID:12804600	UniProtKB:P23297	9606	20050707	UniProt	-
44	UniProtKB	P16615	ATP2A2	-	GO:0055119	relaxation of cardiac muscle	Process	IEA	GO_REF:0000019	Ensembl:ENSRNOP00000024347	9606	20161008	Ensembl	-
44	UniProtKB	P16615	ATP2A2	-	GO:0055119	relaxation of cardiac muscle	Process	IDA	PMID:10587333	-	9606	20141003	BHF-UCL	UniProtKB:P16615-2
44	UniProtKB	P16615	ATP2A2	-	GO:0070296	sarcoplasmic reticulum calcium ion transport	Process	IEA	GO_REF:0000019	Ensembl:ENSMUSP00000031423	9606	20161008	Ensembl	-
44	UniProtKB	P16615	ATP2A2	-	GO:0070296	sarcoplasmic reticulum calcium ion transport	Process	IEA	GO_REF:0000019	Ensembl:ENSRNOP00000024347	9606	20161008	Ensembl	-
44	UniProtKB	P16615	ATP2A2	-	GO:0070296	sarcoplasmic reticulum calcium ion transport	Process	TAS	PMID:19095005	-	9606	20090226	BHF-UCL	-
44	UniProtKB	P16615	ATP2A2	-	GO:0070296	sarcoplasmic reticulum calcium ion transport	Process	TAS	PMID:22679139	-	9606	20130206	BHF-UCL	-
44	UniProtKB	P16615	ATP2A2	-	GO:0070588	calcium ion transmembrane transport	Process	IEA	GO_REF:0000002	InterPro:IPR030327	9606	20161008	InterPro	-
44	UniProtKB	P16615	ATP2A2	-	GO:0070588	calcium ion transmembrane transport	Process	IEA	GO_REF:0000019	Ensembl:ENSRNOP00000024347	9606	20161008	Ensembl	-
44	UniProtKB	P16615	ATP2A2	-	GO:0070588	calcium ion transmembrane transport	Process	IDA	PMID:16402920	-	9606	20141002	BHF-UCL	UniProtKB:P16615-1
44	UniProtKB	P16615	ATP2A2	-	GO:0070588	calcium ion transmembrane transport	Process	IDA	PMID:16402920	-	9606	20141002	BHF-UCL	UniProtKB:P16615-2
44	UniProtKB	P16615	ATP2A2	-	GO:0070588	calcium ion transmembrane transport	Process	IDA	PMID:16402920	-	9606	20141002	BHF-UCL	UniProtKB:P16615-3
44	UniProtKB	P16615	ATP2A2	-	GO:0070588	calcium ion transmembrane transport	Process	IDA	PMID:16402920	-	9606	20150211	BHF-UCL	-
44	UniProtKB	P16615	ATP2A2	-	GO:0086039	calcium-transporting ATPase activity involved in regulation of cardiac muscle cell membrane potential	Function	IEA	GO_REF:0000019	Ensembl:ENSRNOP00000024347	9606	20161008	Ensembl	-
44	UniProtKB	P16615	ATP2A2	-	GO:0086039	calcium-transporting ATPase activity involved in regulation of cardiac muscle cell membrane potential	Function	ISS	GO_REF:0000024	UniProtKB:P11507	9606	20141002	BHF-UCL	-
44	UniProtKB	P16615	ATP2A2	-	GO:0086039	calcium-transporting ATPase activity involved in regulation of cardiac muscle cell membrane potential	Function	IC	PMID:16402920	GO:0005388|GO:1903515	9606	20141002	BHF-UCL	UniProtKB:P16615-1
44	UniProtKB	P16615	ATP2A2	-	GO:0086039	calcium-transporting ATPase activity involved in regulation of cardiac muscle cell membrane potential	Function	IC	PMID:16402920	GO:0005388|GO:1903515	9606	20141002	BHF-UCL	UniProtKB:P16615-2
44	UniProtKB	P16615	ATP2A2	-	GO:0086039	calcium-transporting ATPase activity involved in regulation of cardiac muscle cell membrane potential	Function	IC	PMID:16402920	GO:0005388|GO:1903515	9606	20141002	BHF-UCL	UniProtKB:P16615-3
44	UniProtKB	P16615	ATP2A2	-	GO:0086039	calcium-transporting ATPase activity involved in regulation of cardiac muscle cell membrane potential	Function	IC	PMID:16402920	GO:0005388|GO:1903515	9606	20150211	BHF-UCL	-
44	UniProtKB	P16615	ATP2A2	-	GO:0086039	calcium-transporting ATPase activity involved in regulation of cardiac muscle cell membrane potential	Function	TAS	PMID:22679139	-	9606	20130206	BHF-UCL	-
44	UniProtKB	P16615	ATP2A2	-	GO:0090534	calcium ion-transporting ATPase complex	Component	IDA	PMID:16402920	-	9606	20141002	BHF-UCL	UniProtKB:P16615-1
44	UniProtKB	P16615	ATP2A2	-	GO:0090534	calcium ion-transporting ATPase complex	Component	IDA	PMID:16402920	-	9606	20141002	BHF-UCL	UniProtKB:P16615-2
44	UniProtKB	P16615	ATP2A2	-	GO:0090534	calcium ion-transporting ATPase complex	Component	IDA	PMID:16402920	-	9606	20141002	BHF-UCL	UniProtKB:P16615-3
44	UniProtKB	P16615	ATP2A2	-	GO:1903233	regulation of calcium ion-dependent exocytosis of neurotransmitter	Process	IEA	GO_REF:0000019	Ensembl:ENSMUSP00000031423	9606	20161008	Ensembl	-
44	UniProtKB	P16615	ATP2A2	-	GO:1903515	calcium ion transport from cytosol to endoplasmic reticulum	Process	IDA	PMID:16402920	-	9606	20141002	BHF-UCL	UniProtKB:P16615-1
44	UniProtKB	P16615	ATP2A2	-	GO:1903515	calcium ion transport from cytosol to endoplasmic reticulum	Process	IDA	PMID:16402920	-	9606	20141002	BHF-UCL	UniProtKB:P16615-2
44	UniProtKB	P16615	ATP2A2	-	GO:1903515	calcium ion transport from cytosol to endoplasmic reticulum	Process	IDA	PMID:16402920	-	9606	20141002	BHF-UCL	UniProtKB:P16615-3
44	UniProtKB	P16615	ATP2A2	-	GO:1903515	calcium ion transport from cytosol to endoplasmic reticulum	Process	IDA	PMID:16402920	-	9606	20150211	BHF-UCL	-
44	UniProtKB	P16615	ATP2A2	-	GO:1990036	calcium ion import into sarcoplasmic reticulum	Process	IEA	GO_REF:0000019	Ensembl:ENSRNOP00000024347	9606	20161008	Ensembl	-
44	UniProtKB	P16615	ATP2A2	-	GO:1990036	calcium ion import into sarcoplasmic reticulum	Process	ISS	GO_REF:0000024	UniProtKB:P11507	9606	20141002	BHF-UCL	-
44	UniProtKB	P16615	ATP2A2	-	GO:1990036	calcium ion import into sarcoplasmic reticulum	Process	IC	PMID:16402920	GO:1903515	9606	20141002	BHF-UCL	UniProtKB:P16615-1
44	UniProtKB	P16615	ATP2A2	-	GO:1990036	calcium ion import into sarcoplasmic reticulum	Process	IC	PMID:16402920	GO:1903515	9606	20141002	BHF-UCL	UniProtKB:P16615-2
44	UniProtKB	P16615	ATP2A2	-	GO:1990036	calcium ion import into sarcoplasmic reticulum	Process	IC	PMID:16402920	GO:1903515	9606	20141002	BHF-UCL	UniProtKB:P16615-3
44	UniProtKB	P16615	ATP2A2	-	GO:1990036	calcium ion import into sarcoplasmic reticulum	Process	IC	PMID:16402920	GO:1903515	9606	20150211	BHF-UCL	-
45	UniProtKB	Q01814	ATP2B2	-	GO:0005388	calcium-transporting ATPase activity	Function	IEA	GO_REF:0000002	InterPro:IPR006408|InterPro:IPR022141	9606	20161008	InterPro	-
45	UniProtKB	Q01814	ATP2B2	-	GO:0005388	calcium-transporting ATPase activity	Function	IEA	GO_REF:0000003	EC:3.6.3.8	9606	20161008	UniProt	-
45	UniProtKB	Q01814	ATP2B2	-	GO:0005388	calcium-transporting ATPase activity	Function	NAS	PMID:1313367	-	9606	20061123	UniProt	-
45	UniProtKB	Q01814	ATP2B2	-	GO:0005388	calcium-transporting ATPase activity	Function	IDA	PMID:7929331	-	9606	20061123	UniProt	UniProtKB:Q01814-1
45	UniProtKB	Q01814	ATP2B2	-	GO:0005388	calcium-transporting ATPase activity	Function	IDA	PMID:7929331	-	9606	20061123	UniProt	UniProtKB:Q01814-5
45	UniProtKB	Q01814	ATP2B2	-	GO:0005388	calcium-transporting ATPase activity	Function	IDA	PMID:7929331	-	9606	20061123	UniProt	UniProtKB:Q01814-6
45	UniProtKB	Q01814	ATP2B2	-	GO:0005388	calcium-transporting ATPase activity	Function	TAS	Reactome:R-HSA-418309	-	9606	20121219	Reactome	-
45	UniProtKB	Q01814	ATP2B2	-	GO:0005509	calcium ion binding	Function	IDA	PMID:7929331	-	9606	20061123	UniProt	UniProtKB:Q01814-1
45	UniProtKB	Q01814	ATP2B2	-	GO:0005516	calmodulin binding	Function	IEA	GO_REF:0000037	UniProtKB-KW:KW-0112	9606	20161008	UniProt	-
45	UniProtKB	Q01814	ATP2B2	-	GO:0005516	calmodulin binding	Function	IDA	PMID:7929331	-	9606	20061123	UniProt	UniProtKB:Q01814-1
45	UniProtKB	Q01814	ATP2B2	-	GO:0005516	calmodulin binding	Function	IDA	PMID:7929331	-	9606	20061123	UniProt	UniProtKB:Q01814-5
45	UniProtKB	Q01814	ATP2B2	-	GO:0005516	calmodulin binding	Function	IDA	PMID:7929331	-	9606	20061123	UniProt	UniProtKB:Q01814-6
45	UniProtKB	Q01814	ATP2B2	-	GO:0006816	calcium ion transport	Process	IEA	GO_REF:0000019	Ensembl:ENSMUSP00000098606	9606	20161008	Ensembl	-
45	UniProtKB	Q01814	ATP2B2	-	GO:0006816	calcium ion transport	Process	IEA	GO_REF:0000037	UniProtKB-KW:KW-0109	9606	20161008	UniProt	-
45	UniProtKB	Q01814	ATP2B2	-	GO:0006816	calcium ion transport	Process	IMP	PMID:17234811	-	9606	20100805	DFLAT	-
45	UniProtKB	Q01814	ATP2B2	-	GO:0006874	cellular calcium ion homeostasis	Process	IEA	GO_REF:0000019	Ensembl:ENSMUSP00000098606	9606	20161008	Ensembl	-
45	UniProtKB	Q01814	ATP2B2	-	GO:0030899	calcium-dependent ATPase activity	Function	IEA	GO_REF:0000019	Ensembl:ENSMUSP00000098606	9606	20161008	Ensembl	-
45	UniProtKB	Q01814	ATP2B2	-	GO:0045299	otolith mineralization	Process	IEA	GO_REF:0000019	Ensembl:ENSMUSP00000098606	9606	20161008	Ensembl	-
45	UniProtKB	Q01814	ATP2B2	-	GO:0051480	regulation of cytosolic calcium ion concentration	Process	IEA	GO_REF:0000019	Ensembl:ENSMUSP00000098606	9606	20161008	Ensembl	-
45	UniProtKB	Q01814	ATP2B2	-	GO:0051480	regulation of cytosolic calcium ion concentration	Process	IMP	PMID:17234811	-	9606	20100805	DFLAT	-
45	UniProtKB	Q01814	ATP2B2	-	GO:0051928	positive regulation of calcium ion transport	Process	IEA	GO_REF:0000019	Ensembl:ENSMUSP00000098606	9606	20161008	Ensembl	-
45	UniProtKB	Q01814	ATP2B2	-	GO:0070588	calcium ion transmembrane transport	Process	IEA	GO_REF:0000002	InterPro:IPR006408	9606	20161008	InterPro	-
45	UniProtKB	Q01814	ATP2B2	-	GO:0070588	calcium ion transmembrane transport	Process	IEA	GO_REF:0000108	GO:0005388	9606	20161001	GOC	UniProtKB:Q01814-1
45	UniProtKB	Q01814	ATP2B2	-	GO:0070588	calcium ion transmembrane transport	Process	IEA	GO_REF:0000108	GO:0005388	9606	20161001	GOC	UniProtKB:Q01814-5
45	UniProtKB	Q01814	ATP2B2	-	GO:0070588	calcium ion transmembrane transport	Process	IEA	GO_REF:0000108	GO:0005388	9606	20161001	GOC	UniProtKB:Q01814-6
46	UniProtKB	P23634	ATP2B4	-	GO:0005388	calcium-transporting ATPase activity	Function	IEA	GO_REF:0000002	InterPro:IPR006408|InterPro:IPR022141|InterPro:IPR030319	9606	20161008	InterPro	-
46	UniProtKB	P23634	ATP2B4	-	GO:0005388	calcium-transporting ATPase activity	Function	IEA	GO_REF:0000003	EC:3.6.3.8	9606	20161008	UniProt	-
46	UniProtKB	P23634	ATP2B4	-	GO:0005388	calcium-transporting ATPase activity	Function	IEA	GO_REF:0000019	Ensembl:ENSRNOP00000004078	9606	20161008	Ensembl	-
46	UniProtKB	P23634	ATP2B4	-	GO:0005388	calcium-transporting ATPase activity	Function	IMP	PMID:8530416	-	9606	20140801	BHF-UCL	-
46	UniProtKB	P23634	ATP2B4	-	GO:0005388	calcium-transporting ATPase activity	Function	TAS	Reactome:R-HSA-418309	-	9606	20121219	Reactome	-
46	UniProtKB	P23634	ATP2B4	-	GO:0005516	calmodulin binding	Function	IEA	GO_REF:0000037	UniProtKB-KW:KW-0112	9606	20161008	UniProt	-
46	UniProtKB	P23634	ATP2B4	-	GO:0005516	calmodulin binding	Function	IDA	PMID:8530416	-	9606	20140801	BHF-UCL	-
46	UniProtKB	P23634	ATP2B4	-	GO:0006816	calcium ion transport	Process	IEA	GO_REF:0000019	Ensembl:ENSRNOP00000004078	9606	20161008	Ensembl	-
46	UniProtKB	P23634	ATP2B4	-	GO:0006816	calcium ion transport	Process	IEA	GO_REF:0000037	UniProtKB-KW:KW-0109	9606	20161008	UniProt	-
46	UniProtKB	P23634	ATP2B4	-	GO:0006874	cellular calcium ion homeostasis	Process	IEA	GO_REF:0000019	Ensembl:ENSMUSP00000119242	9606	20161008	Ensembl	-
46	UniProtKB	P23634	ATP2B4	-	GO:0006874	cellular calcium ion homeostasis	Process	ISS	GO_REF:0000024	UniProtKB:Q6Q477	9606	20151027	UniProt	-
46	UniProtKB	P23634	ATP2B4	-	GO:0006874	cellular calcium ion homeostasis	Process	IDA	PMID:19278978	-	9606	20140804	BHF-UCL	-
46	UniProtKB	P23634	ATP2B4	-	GO:0006874	cellular calcium ion homeostasis	Process	IC	PMID:8530416	GO:0070588	9606	20150212	BHF-UCL	-
46	UniProtKB	P23634	ATP2B4	-	GO:0070588	calcium ion transmembrane transport	Process	IEA	GO_REF:0000002	InterPro:IPR006408|InterPro:IPR030319	9606	20161008	InterPro	-
46	UniProtKB	P23634	ATP2B4	-	GO:0070588	calcium ion transmembrane transport	Process	IEA	GO_REF:0000019	Ensembl:ENSRNOP00000004078	9606	20161008	Ensembl	-
46	UniProtKB	P23634	ATP2B4	-	GO:0070588	calcium ion transmembrane transport	Process	IMP	PMID:8530416	-	9606	20140801	BHF-UCL	-
46	UniProtKB	P23634	ATP2B4	-	GO:0070885	negative regulation of calcineurin-NFAT signaling cascade	Process	IEA	GO_REF:0000019	Ensembl:ENSRNOP00000004078	9606	20161008	Ensembl	-
46	UniProtKB	P23634	ATP2B4	-	GO:0070885	negative regulation of calcineurin-NFAT signaling cascade	Process	IDA	PMID:19287093	-	9606	20140801	BHF-UCL	-
46	UniProtKB	P23634	ATP2B4	-	GO:0097553	calcium ion transmembrane import into cytosol	Process	IC	PMID:8530416	GO:0070588	9606	20150212	BHF-UCL	-
46	UniProtKB	P23634	ATP2B4	-	GO:0098703	calcium ion import across plasma membrane	Process	IC	PMID:8530416	GO:0070588	9606	20150212	BHF-UCL	-
46	UniProtKB	P23634	ATP2B4	-	GO:1901660	calcium ion export	Process	IEA	GO_REF:0000019	Ensembl:ENSRNOP00000004078	9606	20161008	Ensembl	-
47	UniProtKB	P98194	ATP2C1	-	GO:0005388	calcium-transporting ATPase activity	Function	IEA	GO_REF:0000002	InterPro:IPR006413|InterPro:IPR030336	9606	20161008	InterPro	-
47	UniProtKB	P98194	ATP2C1	-	GO:0005388	calcium-transporting ATPase activity	Function	IEA	GO_REF:0000003	EC:3.6.3.8	9606	20161008	UniProt	-
47	UniProtKB	P98194	ATP2C1	-	GO:0005388	calcium-transporting ATPase activity	Function	IMP	PMID:10615129	-	9606	20061127	UniProt	-
47	UniProtKB	P98194	ATP2C1	-	GO:0005388	calcium-transporting ATPase activity	Function	IDA	PMID:12707275	-	9606	20061127	UniProt	UniProtKB:P98194-6
47	UniProtKB	P98194	ATP2C1	-	GO:0005388	calcium-transporting ATPase activity	Function	IDA	PMID:12810057	-	9606	20061124	UniProt	-
47	UniProtKB	P98194	ATP2C1	-	GO:0005388	calcium-transporting ATPase activity	Function	IDA	PMID:16192278	-	9606	20061124	UniProt	UniProtKB:P98194-1
47	UniProtKB	P98194	ATP2C1	-	GO:0005388	calcium-transporting ATPase activity	Function	IDA	PMID:16192278	-	9606	20061124	UniProt	UniProtKB:P98194-5
47	UniProtKB	P98194	ATP2C1	-	GO:0005388	calcium-transporting ATPase activity	Function	IDA	PMID:16192278	-	9606	20061124	UniProt	UniProtKB:P98194-6
47	UniProtKB	P98194	ATP2C1	-	GO:0005509	calcium ion binding	Function	IDA	PMID:12707275	-	9606	20061127	UniProt	UniProtKB:P98194-6
47	UniProtKB	P98194	ATP2C1	-	GO:0005509	calcium ion binding	Function	IDA	PMID:16192278	-	9606	20061124	UniProt	UniProtKB:P98194-1
47	UniProtKB	P98194	ATP2C1	-	GO:0005509	calcium ion binding	Function	IDA	PMID:16192278	-	9606	20061124	UniProt	UniProtKB:P98194-5
47	UniProtKB	P98194	ATP2C1	-	GO:0005509	calcium ion binding	Function	IDA	PMID:16192278	-	9606	20061124	UniProt	UniProtKB:P98194-6
47	UniProtKB	P98194	ATP2C1	-	GO:0006816	calcium ion transport	Process	IEA	GO_REF:0000002	InterPro:IPR006413	9606	20161008	InterPro	-
47	UniProtKB	P98194	ATP2C1	-	GO:0006816	calcium ion transport	Process	IEA	GO_REF:0000037	UniProtKB-KW:KW-0109	9606	20161008	UniProt	-
47	UniProtKB	P98194	ATP2C1	-	GO:0006816	calcium ion transport	Process	IMP	PMID:10615129	-	9606	20061127	UniProt	-
47	UniProtKB	P98194	ATP2C1	-	GO:0006816	calcium ion transport	Process	IDA	PMID:12707275	-	9606	20061127	UniProt	UniProtKB:P98194-6
47	UniProtKB	P98194	ATP2C1	-	GO:0006816	calcium ion transport	Process	IDA	PMID:12810057	-	9606	20061124	UniProt	-
47	UniProtKB	P98194	ATP2C1	-	GO:0006816	calcium ion transport	Process	IDA	PMID:16192278	-	9606	20061124	UniProt	UniProtKB:P98194-1
47	UniProtKB	P98194	ATP2C1	-	GO:0006816	calcium ion transport	Process	IDA	PMID:16192278	-	9606	20061124	UniProt	UniProtKB:P98194-5
47	UniProtKB	P98194	ATP2C1	-	GO:0006816	calcium ion transport	Process	IDA	PMID:16192278	-	9606	20061124	UniProt	UniProtKB:P98194-6
47	UniProtKB	P98194	ATP2C1	-	GO:0006874	cellular calcium ion homeostasis	Process	IMP	PMID:10615129	-	9606	20061127	UniProt	-
47	UniProtKB	P98194	ATP2C1	-	GO:0006874	cellular calcium ion homeostasis	Process	IDA	PMID:12707275	-	9606	20061127	UniProt	UniProtKB:P98194-6
47	UniProtKB	P98194	ATP2C1	-	GO:0006874	cellular calcium ion homeostasis	Process	IDA	PMID:12810057	-	9606	20061124	UniProt	-
47	UniProtKB	P98194	ATP2C1	-	GO:0016339	calcium-dependent cell-cell adhesion via plasma membrane cell adhesion molecules	Process	IMP	PMID:14632182	-	9606	20061127	UniProt	-
47	UniProtKB	P98194	ATP2C1	-	GO:0032468	Golgi calcium ion homeostasis	Process	IMP	PMID:14632183	-	9606	20061201	UniProt	-
47	UniProtKB	P98194	ATP2C1	-	GO:0032472	Golgi calcium ion transport	Process	IMP	PMID:14632183	-	9606	20061201	UniProt	-
47	UniProtKB	P98194	ATP2C1	-	GO:0070588	calcium ion transmembrane transport	Process	IEA	GO_REF:0000002	InterPro:IPR030336	9606	20161008	InterPro	-
47	UniProtKB	P98194	ATP2C1	-	GO:0070588	calcium ion transmembrane transport	Process	IEA	GO_REF:0000108	GO:0005388	9606	20161001	GOC	UniProtKB:P98194-1
47	UniProtKB	P98194	ATP2C1	-	GO:0070588	calcium ion transmembrane transport	Process	IEA	GO_REF:0000108	GO:0005388	9606	20161001	GOC	UniProtKB:P98194-5
47	UniProtKB	P98194	ATP2C1	-	GO:0070588	calcium ion transmembrane transport	Process	IEA	GO_REF:0000108	GO:0005388	9606	20161001	GOC	UniProtKB:P98194-6
47	UniProtKB	P98194	ATP2C1	NOT	GO:0005388	calcium-transporting ATPase activity	Function	IDA	PMID:16192278	-	9606	20061124	UniProt	UniProtKB:P98194-2
48	UniProtKB	O94812	BAIAP3	-	GO:0007269	neurotransmitter secretion	Process	TAS	PMID:9790924	-	9606	20030904	PINC	-
49	UniProtKB	P51572	BCAP31	-	GO:0007204	positive regulation of cytosolic calcium ion concentration	Process	IMP	PMID:21183955	-	9606	20110929	UniProt	-
49	UniProtKB	P51572	BCAP31	-	GO:0032471	negative regulation of endoplasmic reticulum calcium ion concentration	Process	IMP	PMID:21183955	-	9606	20110929	UniProt	-
49	UniProtKB	P51572	BCAP31	-	GO:0035584	calcium-mediated signaling using intracellular calcium source	Process	IMP	PMID:21183955	-	9606	20110929	UniProt	-
49	UniProtKB	P51572	BCAP31	-	GO:0051561	positive regulation of mitochondrial calcium ion concentration	Process	IMP	PMID:21183955	-	9606	20110929	UniProt	-
50	UniProtKB	P78537	BLOC1S1	-	GO:0060155	platelet dense granule organization	Process	NAS	PMID:15102850	-	9606	20081110	UniProt	-
51	UniProtKB	Q6QNY1	BLOC1S2	-	GO:0060155	platelet dense granule organization	Process	NAS	PMID:15102850	-	9606	20081110	UniProt	-
52	UniProtKB	Q6QNY0	BLOC1S3	-	GO:0060155	platelet dense granule organization	Process	NAS	PMID:15102850	-	9606	20081106	UniProt	-
53	UniProtKB	P13497	BMP1	-	GO:0005509	calcium ion binding	Function	IEA	GO_REF:0000002	InterPro:IPR001881|InterPro:IPR018097	9606	20161008	InterPro	-
54	UniProtKB	Q5W0U4	BSPRY	-	GO:0006816	calcium ion transport	Process	IEA	GO_REF:0000037	UniProtKB-KW:KW-0109	9606	20161008	UniProt	-
55	UniProtKB	Q9BXJ1	C1QTNF1	-	GO:0007204	positive regulation of cytosolic calcium ion concentration	Process	IDA	PMID:18171693	-	9606	20131211	UniProt	-
56	UniProtKB	P00736	C1R	-	GO:0005509	calcium ion binding	Function	IEA	GO_REF:0000002	InterPro:IPR001881|InterPro:IPR018097	9606	20161008	InterPro	-
57	UniProtKB	P09871	C1S	-	GO:0005509	calcium ion binding	Function	IEA	GO_REF:0000002	InterPro:IPR001881|InterPro:IPR018097	9606	20161008	InterPro	-
58	UniProtKB	P54289	CACNA2D1	-	GO:0005245	voltage-gated calcium channel activity	Function	IDA	PMID:1309651	-	9606	20120917	BHF-UCL	-
58	UniProtKB	P54289	CACNA2D1	-	GO:0005262	calcium channel activity	Function	IEA	GO_REF:0000037	UniProtKB-KW:KW-0107	9606	20161008	UniProt	-
58	UniProtKB	P54289	CACNA2D1	-	GO:0005891	voltage-gated calcium channel complex	Component	IDA	PMID:11160515	-	9606	20061218	UniProt	-
58	UniProtKB	P54289	CACNA2D1	-	GO:0005891	voltage-gated calcium channel complex	Component	IDA	PMID:17224476	-	9606	20160325	BHF-UCL	-
58	UniProtKB	P54289	CACNA2D1	-	GO:0006816	calcium ion transport	Process	IEA	GO_REF:0000037	UniProtKB-KW:KW-0109	9606	20161008	UniProt	-
58	UniProtKB	P54289	CACNA2D1	-	GO:0006816	calcium ion transport	Process	IDA	PMID:11160515	-	9606	20061218	UniProt	-
58	UniProtKB	P54289	CACNA2D1	-	GO:0006816	calcium ion transport	Process	IDA	PMID:1309651	-	9606	20120917	BHF-UCL	-
58	UniProtKB	P54289	CACNA2D1	-	GO:0016529	sarcoplasmic reticulum	Component	IEA	GO_REF:0000019	Ensembl:ENSMUSP00000049457	9606	20161008	Ensembl	-
58	UniProtKB	P54289	CACNA2D1	-	GO:0051924	regulation of calcium ion transport	Process	IEA	GO_REF:0000019	Ensembl:ENSMUSP00000049457	9606	20161008	Ensembl	-
58	UniProtKB	P54289	CACNA2D1	-	GO:0051924	regulation of calcium ion transport	Process	IDA	PMID:1309651	-	9606	20120917	BHF-UCL	-
58	UniProtKB	P54289	CACNA2D1	-	GO:0060402	calcium ion transport into cytosol	Process	ISS	PMID:25527503	UniProtKB:P54290	9606	20160324	BHF-UCL	-
58	UniProtKB	P54289	CACNA2D1	-	GO:0061577	calcium ion transmembrane transport via high voltage-gated calcium channel	Process	ISS	PMID:25527503	UniProtKB:P54290	9606	20160324	BHF-UCL	-
58	UniProtKB	P54289	CACNA2D1	-	GO:0070588	calcium ion transmembrane transport	Process	IEA	GO_REF:0000037	UniProtKB-KW:KW-0107	9606	20161008	UniProt	-
58	UniProtKB	P54289	CACNA2D1	-	GO:1901843	positive regulation of high voltage-gated calcium channel activity	Process	ISS	PMID:25527503	UniProtKB:P54290	9606	20160324	BHF-UCL	-
58	UniProtKB	P54289	CACNA2D1	-	GO:1990454	L-type voltage-gated calcium channel complex	Component	IDA	PMID:1309651	-	9606	20151105	BHF-UCL	-
58	UniProtKB	P54289	CACNA2D1	contributes_to	GO:0005245	voltage-gated calcium channel activity	Function	IDA	PMID:11160515	-	9606	20061218	UniProt	-
58	UniProtKB	P54289	CACNA2D1	contributes_to	GO:0005245	voltage-gated calcium channel activity	Function	IDA	PMID:17224476	-	9606	20160325	BHF-UCL	-
58	UniProtKB	P54289	CACNA2D1	contributes_to	GO:0086007	voltage-gated calcium channel activity involved in cardiac muscle cell action potential	Function	IC	PMID:17224476	GO:0005245	9606	20160325	BHF-UCL	-
59	UniProtKB	Q9HB71	CACYBP	-	GO:0071277	cellular response to calcium ion	Process	IEA	GO_REF:0000019	Ensembl:ENSRNOP00000003586	9606	20161008	Ensembl	-
60	UniProtKB	Q9ULU8	CADPS	-	GO:0016079	synaptic vesicle exocytosis	Process	IEA	GO_REF:0000002	InterPro:IPR033227	9606	20161008	InterPro	-
60	UniProtKB	Q9ULU8	CADPS	-	GO:0016082	synaptic vesicle priming	Process	IEA	GO_REF:0000019	Ensembl:ENSMUSP00000064706	9606	20161008	Ensembl	-
60	UniProtKB	Q9ULU8	CADPS	-	GO:1990504	dense core granule exocytosis	Process	IEA	GO_REF:0000002	InterPro:IPR033227	9606	20161008	InterPro	-
61	UniProtKB	Q86UW7	CADPS2	-	GO:0016079	synaptic vesicle exocytosis	Process	IEA	GO_REF:0000002	InterPro:IPR033227	9606	20161008	InterPro	-
61	UniProtKB	Q86UW7	CADPS2	-	GO:0016082	synaptic vesicle priming	Process	IEA	GO_REF:0000019	Ensembl:ENSMUSP00000018122	9606	20161008	Ensembl	-
61	UniProtKB	Q86UW7	CADPS2	-	GO:1990504	dense core granule exocytosis	Process	IEA	GO_REF:0000002	InterPro:IPR033227	9606	20161008	InterPro	-
62	UniProtKB	P22676	CALB2	-	GO:0005509	calcium ion binding	Function	IEA	GO_REF:0000002	InterPro:IPR002048|InterPro:IPR029646	9606	20161008	InterPro	-
62	UniProtKB	P22676	CALB2	-	GO:0005509	calcium ion binding	Function	IEA	GO_REF:0000019	Ensembl:ENSRNOP00000022943	9606	20161008	Ensembl	-
62	UniProtKB	P22676	CALB2	-	GO:0005509	calcium ion binding	Function	IBA	GO_REF:0000033	PANTHER:PTN001461922	9606	20150708	GO_Central	-
62	UniProtKB	P22676	CALB2	-	GO:0051480	regulation of cytosolic calcium ion concentration	Process	IEA	GO_REF:0000019	Ensembl:ENSRNOP00000022943	9606	20161008	Ensembl	-
62	UniProtKB	P22676	CALB2	-	GO:0051480	regulation of cytosolic calcium ion concentration	Process	IBA	GO_REF:0000033	PANTHER:PTN001461922	9606	20150708	GO_Central	-
63	UniProtKB	P01258	CALCA	-	GO:0006874	cellular calcium ion homeostasis	Process	IEA	GO_REF:0000019	Ensembl:ENSMUSP00000032907	9606	20161008	Ensembl	-
63	UniProtKB	P01258	CALCA	-	GO:0007204	positive regulation of cytosolic calcium ion concentration	Process	IDA	PMID:17983652	-	9606	20080118	UniProt	-
63	UniProtKB	P01258	CALCA	-	GO:0051482	positive regulation of cytosolic calcium ion concentration involved in phospholipase C-activating G-protein coupled signaling pathway	Process	IDA	PMID:8078488	-	9606	20070205	UniProt	-
63	UniProtKB	P06881	CALCA	-	GO:0010523	negative regulation of calcium ion transport into cytosol	Process	IDA	PMID:16014619	-	9606	20090424	UniProt	-
63	UniProtKB	P06881	CALCA	-	GO:0051480	regulation of cytosolic calcium ion concentration	Process	IDA	PMID:9685362	-	9606	20070201	UniProt	-
63	UniProtKB	P06881	CALCA	-	GO:0051482	positive regulation of cytosolic calcium ion concentration involved in phospholipase C-activating G-protein coupled signaling pathway	Process	IDA	PMID:9685362	-	9606	20070201	UniProt	-
64	UniProtKB	P10092	CALCB	-	GO:0006874	cellular calcium ion homeostasis	Process	TAS	PMID:2985435	-	9606	20030904	PINC	-
65	UniProtKB	Q05682	CALD1	-	GO:0005516	calmodulin binding	Function	IEA	GO_REF:0000002	InterPro:IPR006017	9606	20161008	InterPro	-
65	UniProtKB	Q05682	CALD1	-	GO:0005516	calmodulin binding	Function	IEA	GO_REF:0000037	UniProtKB-KW:KW-0112	9606	20161008	UniProt	-
65	UniProtKB	Q05682	CALD1	-	GO:0005516	calmodulin binding	Function	TAS	PMID:1555769	-	9606	20030904	PINC	-
66	UniProtKB	P62158	CALM1	-	GO:0005509	calcium ion binding	Function	IEA	GO_REF:0000002	InterPro:IPR002048	9606	20161008	InterPro	-
66	UniProtKB	P62158	CALM1	-	GO:0005509	calcium ion binding	Function	ISS	GO_REF:0000024	UniProtKB:P62157	9606	20090319	BHF-UCL	-
66	UniProtKB	P62158	CALM1	-	GO:0005509	calcium ion binding	Function	IDA	PMID:11286509	-	9606	20091116	MGI	-
66	UniProtKB	P62158	CALM1	-	GO:0005509	calcium ion binding	Function	IDA	PMID:23040497	-	9606	20130211	BHF-UCL	-
66	UniProtKB	P62158	CALM1	-	GO:0005509	calcium ion binding	Function	IDA	PMID:7607248	-	9606	20081017	BHF-UCL	-
66	UniProtKB	P62158	CALM1	-	GO:0005509	calcium ion binding	Function	IDA	PMID:8631777	-	9606	20130211	BHF-UCL	-
66	UniProtKB	P62158	CALM1	-	GO:0005513	detection of calcium ion	Process	IMP	PMID:23040497	-	9606	20130211	BHF-UCL	-
66	UniProtKB	P62158	CALM1	-	GO:0007223	Wnt signaling pathway, calcium modulating pathway	Process	TAS	Reactome:R-HSA-4086398	-	9606	20160301	Reactome	-
66	UniProtKB	P62158	CALM1	-	GO:0010880	regulation of release of sequestered calcium ion into cytosol by sarcoplasmic reticulum	Process	IDA	PMID:20226167	-	9606	20150812	BHF-UCL	-
66	UniProtKB	P62158	CALM1	-	GO:0010881	regulation of cardiac muscle contraction by regulation of the release of sequestered calcium ion	Process	IC	GO_REF:0000036	GO:0055117|GO:0060316	9606	20130211	BHF-UCL	-
66	UniProtKB	P62158	CALM1	-	GO:0051592	response to calcium ion	Process	IDA	PMID:7607248	-	9606	20081017	BHF-UCL	-
66	UniProtKB	P62158	CALM1	-	GO:0060315	negative regulation of ryanodine-sensitive calcium-release channel activity	Process	ISS	GO_REF:0000024	UniProtKB:P62157	9606	20090319	BHF-UCL	-
66	UniProtKB	P62158	CALM1	-	GO:0060316	positive regulation of ryanodine-sensitive calcium-release channel activity	Process	IDA	PMID:20226167	-	9606	20150812	BHF-UCL	-
66	UniProtKB	P62158	CALM1	colocalizes_with	GO:0034704	calcium channel complex	Component	IDA	PMID:23040497	-	9606	20130211	BHF-UCL	-
67	UniProtKB	P27482	CALML3	-	GO:0005509	calcium ion binding	Function	IEA	GO_REF:0000002	InterPro:IPR002048	9606	20161008	InterPro	-
67	UniProtKB	P27482	CALML3	-	GO:0005509	calcium ion binding	Function	TAS	PMID:8428750	-	9606	20030904	PINC	-
68	UniProtKB	Q9NZT1	CALML5	-	GO:0005509	calcium ion binding	Function	IEA	GO_REF:0000002	InterPro:IPR002048	9606	20161008	InterPro	-
68	UniProtKB	Q9NZT1	CALML5	-	GO:0005509	calcium ion binding	Function	TAS	PMID:10777582	-	9606	20030904	PINC	-
69	UniProtKB	P27797	CALR	-	GO:0005509	calcium ion binding	Function	IEA	GO_REF:0000002	InterPro:IPR001580|InterPro:IPR009033|InterPro:IPR009169|InterPro:IPR018124	9606	20161008	InterPro	-
69	UniProtKB	P27797	CALR	-	GO:0005509	calcium ion binding	Function	IEA	GO_REF:0000019	Ensembl:ENSMUSP00000003912	9606	20161008	Ensembl	-
69	UniProtKB	P27797	CALR	-	GO:0005509	calcium ion binding	Function	IEA	GO_REF:0000019	Ensembl:ENSRNOP00000004091	9606	20161008	Ensembl	-
69	UniProtKB	P27797	CALR	-	GO:0005509	calcium ion binding	Function	ISS	GO_REF:0000024	UniProtKB:P14211	9606	20081001	BHF-UCL	-
69	UniProtKB	P27797	CALR	-	GO:0005509	calcium ion binding	Function	ISS	GO_REF:0000024	UniProtKB:P14211	9606	20110617	UniProt	-
69	UniProtKB	P27797	CALR	-	GO:0005509	calcium ion binding	Function	TAS	PMID:11149926	-	9606	20041122	UniProt	-
69	UniProtKB	P27797	CALR	-	GO:0005509	calcium ion binding	Function	TAS	PMID:7841019	-	9606	20010822	UniProt	-
69	UniProtKB	P27797	CALR	-	GO:0006874	cellular calcium ion homeostasis	Process	TAS	PMID:11149926	-	9606	20041122	UniProt	-
69	UniProtKB	P27797	CALR	-	GO:0016529	sarcoplasmic reticulum	Component	IEA	GO_REF:0000019	Ensembl:ENSRNOP00000004091	9606	20161008	Ensembl	-
69	UniProtKB	P27797	CALR	-	GO:0016529	sarcoplasmic reticulum	Component	IEA	GO_REF:0000037	UniProtKB-KW:KW-0703	9606	20161008	UniProt	-
69	UniProtKB	P27797	CALR	-	GO:0033018	sarcoplasmic reticulum lumen	Component	IEA	GO_REF:0000039	UniProtKB-SubCell:SL-0240	9606	20161008	UniProt	-
69	UniProtKB	P27797	CALR	-	GO:0051208	sequestering of calcium ion	Process	TAS	PMID:15474971	-	9606	20080929	BHF-UCL	-
70	UniProtKB	O43852	CALU	-	GO:0005509	calcium ion binding	Function	IEA	GO_REF:0000002	InterPro:IPR002048|InterPro:IPR027239	9606	20161008	InterPro	-
70	UniProtKB	O43852	CALU	-	GO:0005509	calcium ion binding	Function	IEA	GO_REF:0000019	Ensembl:ENSMUSP00000031779	9606	20161008	Ensembl	-
70	UniProtKB	O43852	CALU	-	GO:0005509	calcium ion binding	Function	IDA	PMID:10094503	-	9606	20050308	UniProt	-
70	UniProtKB	O43852	CALU	-	GO:0005509	calcium ion binding	Function	TAS	PMID:9218460	-	9606	20030904	PINC	-
70	UniProtKB	O43852	CALU	-	GO:0016529	sarcoplasmic reticulum	Component	IEA	GO_REF:0000037	UniProtKB-KW:KW-0703	9606	20161008	UniProt	-
70	UniProtKB	O43852	CALU	-	GO:0033018	sarcoplasmic reticulum lumen	Component	IEA	GO_REF:0000039	UniProtKB-SubCell:SL-0240	9606	20161008	UniProt	-
71	UniProtKB	Q8WVQ1	CANT1	-	GO:0005509	calcium ion binding	Function	IEA	GO_REF:0000002	InterPro:IPR009283	9606	20161008	InterPro	-
71	UniProtKB	Q8WVQ1	CANT1	-	GO:0005509	calcium ion binding	Function	IDA	PMID:16835225	-	9606	20160819	UniProt	-
72	UniProtKB	P27824	CANX	-	GO:0005509	calcium ion binding	Function	IEA	GO_REF:0000002	InterPro:IPR001580|InterPro:IPR009033|InterPro:IPR018124	9606	20161008	InterPro	-
72	UniProtKB	P27824	CANX	-	GO:0005509	calcium ion binding	Function	TAS	PMID:8136357	-	9606	20030904	PINC	-
72	UniProtKB	P27824	CANX	-	GO:0044233	ER-mitochondrion membrane contact site	Component	IDA	PMID:23455425	-	9606	20140707	MGI	-
73	UniProtKB	P07384	CAPN1	-	GO:0004198	calcium-dependent cysteine-type endopeptidase activity	Function	IEA	GO_REF:0000002	InterPro:IPR001300|InterPro:IPR022684|InterPro:IPR029643	9606	20161008	InterPro	-
73	UniProtKB	P07384	CAPN1	-	GO:0004198	calcium-dependent cysteine-type endopeptidase activity	Function	IEA	GO_REF:0000019	Ensembl:ENSMUSP00000025891	9606	20161008	Ensembl	-
73	UniProtKB	P07384	CAPN1	-	GO:0004198	calcium-dependent cysteine-type endopeptidase activity	Function	ISS	GO_REF:0000024	UniProtKB:P97571	9606	20131031	UniProt	-
73	UniProtKB	P07384	CAPN1	-	GO:0004198	calcium-dependent cysteine-type endopeptidase activity	Function	IBA	GO_REF:0000033	PANTHER:PTN000021568	9606	20140313	GO_Central	-
73	UniProtKB	P07384	CAPN1	-	GO:0005509	calcium ion binding	Function	IEA	GO_REF:0000002	InterPro:IPR002048|InterPro:IPR029643	9606	20161008	InterPro	-
74	UniProtKB	O15484	CAPN5	-	GO:0004198	calcium-dependent cysteine-type endopeptidase activity	Function	IEA	GO_REF:0000002	InterPro:IPR001300|InterPro:IPR022684	9606	20161008	InterPro	-
74	UniProtKB	O15484	CAPN5	-	GO:0004198	calcium-dependent cysteine-type endopeptidase activity	Function	TAS	PMID:9339374	-	9606	20030904	PINC	-
75	UniProtKB	Q9Y6Q1	CAPN6	-	GO:0004198	calcium-dependent cysteine-type endopeptidase activity	Function	IEA	GO_REF:0000002	InterPro:IPR001300|InterPro:IPR022684	9606	20161008	InterPro	-
75	UniProtKB	Q9Y6Q1	CAPN6	-	GO:0004198	calcium-dependent cysteine-type endopeptidase activity	Function	TAS	PMID:9503024	-	9606	20030904	PINC	-
76	UniProtKB	Q9Y6W3	CAPN7	-	GO:0004198	calcium-dependent cysteine-type endopeptidase activity	Function	IEA	GO_REF:0000002	InterPro:IPR001300|InterPro:IPR022684	9606	20161008	InterPro	-
76	UniProtKB	Q9Y6W3	CAPN7	-	GO:0004198	calcium-dependent cysteine-type endopeptidase activity	Function	IBA	GO_REF:0000033	PANTHER:PTN000021568	9606	20140313	GO_Central	-
77	UniProtKB	P04632	CAPNS1	-	GO:0004198	calcium-dependent cysteine-type endopeptidase activity	Function	TAS	PMID:8702541	-	9606	20030904	PINC	-
77	UniProtKB	P04632	CAPNS1	-	GO:0005509	calcium ion binding	Function	IEA	GO_REF:0000002	InterPro:IPR002048	9606	20161008	InterPro	-
78	UniProtKB	Q13938	CAPS	-	GO:0005509	calcium ion binding	Function	IEA	GO_REF:0000002	InterPro:IPR002048	9606	20161008	InterPro	-
78	UniProtKB	Q13938	CAPS	-	GO:0005509	calcium ion binding	Function	TAS	PMID:2540953	-	9606	20030904	PINC	-
79	UniProtKB	O14936	CASK	-	GO:0005516	calmodulin binding	Function	IEA	GO_REF:0000037	UniProtKB-KW:KW-0112	9606	20161008	UniProt	-
79	UniProtKB	O14936	CASK	-	GO:0007269	neurotransmitter secretion	Process	TAS	Reactome:R-HSA-112310	-	9606	20160301	Reactome	-
79	UniProtKB	O14936	CASK	-	GO:0070509	calcium ion import	Process	IEA	GO_REF:0000019	Ensembl:ENSMUSP00000111098	9606	20161008	Ensembl	-
79	UniProtKB	O14936	CASK	-	GO:0090280	positive regulation of calcium ion import	Process	IEA	GO_REF:0000019	Ensembl:ENSMUSP00000111098	9606	20161008	Ensembl	-
80	UniProtKB	Q96A33	CCDC47	-	GO:0005509	calcium ion binding	Function	IEA	GO_REF:0000019	Ensembl:ENSMUSP00000002043	9606	20161008	Ensembl	-
80	UniProtKB	Q96A33	CCDC47	-	GO:0005509	calcium ion binding	Function	IBA	GO_REF:0000033	PANTHER:PTN000306328	9606	20150728	GO_Central	-
80	UniProtKB	Q96A33	CCDC47	-	GO:0055074	calcium ion homeostasis	Process	IEA	GO_REF:0000019	Ensembl:ENSMUSP00000002043	9606	20161008	Ensembl	-
81	UniProtKB	P22362	CCL1	-	GO:0006874	cellular calcium ion homeostasis	Process	TAS	PMID:9417093	-	9606	20030904	PINC	-
82	UniProtKB	P51671	CCL11	-	GO:0006874	cellular calcium ion homeostasis	Process	TAS	PMID:10415069	-	9606	20030904	PINC	-
83	UniProtKB	Q99616	CCL13	-	GO:0006874	cellular calcium ion homeostasis	Process	TAS	PMID:9195948	-	9606	20030904	PINC	-
84	UniProtKB	Q16663	CCL15	-	GO:0006874	cellular calcium ion homeostasis	Process	TAS	PMID:9346309	-	9606	20030904	PINC	-
85	UniProtKB	P13500	CCL2	-	GO:0090280	positive regulation of calcium ion import	Process	IDA	PMID:10925302	-	9606	20140321	BHF-UCL	-
86	UniProtKB	P78556	CCL20	-	GO:0035584	calcium-mediated signaling using intracellular calcium source	Process	IDA	PMID:25122636	-	9606	20160608	UniProt	-
87	UniProtKB	P55773	CCL23	-	GO:0006874	cellular calcium ion homeostasis	Process	TAS	PMID:9886417	-	9606	20030904	PINC	-
88	UniProtKB	Q9NRJ3	CCL28	-	GO:0007204	positive regulation of cytosolic calcium ion concentration	Process	IEA	GO_REF:0000019	Ensembl:ENSMUSP00000096847	9606	20161008	Ensembl	-
89	UniProtKB	P13501	CCL5	-	GO:0006816	calcium ion transport	Process	IDA	PMID:10734056	-	9606	20111208	UniProt	-
89	UniProtKB	P13501	CCL5	-	GO:0006874	cellular calcium ion homeostasis	Process	IDA	PMID:10734056	-	9606	20111208	UniProt	-
89	UniProtKB	P13501	CCL5	-	GO:0051928	positive regulation of calcium ion transport	Process	IDA	PMID:8699119	-	9606	20111207	UniProt	-
90	UniProtKB	P80098	CCL7	-	GO:0006874	cellular calcium ion homeostasis	Process	TAS	PMID:10770925	-	9606	20030904	PINC	-
91	UniProtKB	P80075	CCL8	-	GO:0006816	calcium ion transport	Process	IDA	PMID:10734056	-	9606	20111208	UniProt	-
91	UniProtKB	P80075	CCL8	-	GO:0006874	cellular calcium ion homeostasis	Process	IDA	PMID:10734056	-	9606	20111208	UniProt	-
92	UniProtKB	P16671	CD36	-	GO:0007204	positive regulation of cytosolic calcium ion concentration	Process	IEA	GO_REF:0000019	Ensembl:ENSMUSP00000133008	9606	20161008	Ensembl	-
92	UniProtKB	P16671	CD36	-	GO:0007204	positive regulation of cytosolic calcium ion concentration	Process	ISS	GO_REF:0000024	UniProtKB:Q08857	9606	20150928	UniProt	-
93	UniProtKB	P08174	CD55	-	GO:0007204	positive regulation of cytosolic calcium ion concentration	Process	IDA	PMID:8223854	-	9606	20071001	UniProt	-
94	UniProtKB	P08962	CD63	-	GO:0031088	platelet dense granule membrane	Component	TAS	Reactome:R-HSA-481010	-	9606	20130729	Reactome	-
95	UniProtKB	P48960	CD97	-	GO:0005509	calcium ion binding	Function	IEA	GO_REF:0000002	InterPro:IPR001881|InterPro:IPR018097	9606	20161008	InterPro	-
96	UniProtKB	P12830	CDH1	-	GO:0005509	calcium ion binding	Function	IEA	GO_REF:0000002	InterPro:IPR000233|InterPro:IPR002126|InterPro:IPR015919	9606	20161008	InterPro	-
97	UniProtKB	Q96SN8	CDK5RAP2	-	GO:0005516	calmodulin binding	Function	IEA	GO_REF:0000037	UniProtKB-KW:KW-0112	9606	20161008	UniProt	-
97	UniProtKB	Q96SN8	CDK5RAP2	-	GO:0005516	calmodulin binding	Function	IPI	PMID:20466722	UniProtKB:P62158	9606	20101006	UniProt	-
98	UniProtKB	Q99674	CGREF1	-	GO:0005509	calcium ion binding	Function	IEA	GO_REF:0000002	InterPro:IPR002048	9606	20161008	InterPro	-
99	UniProtKB	Q99653	CHP1	-	GO:0005509	calcium ion binding	Function	IEA	GO_REF:0000002	InterPro:IPR002048	9606	20161008	InterPro	-
99	UniProtKB	Q99653	CHP1	-	GO:0005509	calcium ion binding	Function	IEA	GO_REF:0000019	Ensembl:ENSRNOP00000053243	9606	20161008	Ensembl	-
99	UniProtKB	Q99653	CHP1	-	GO:0005509	calcium ion binding	Function	IDA	PMID:15035633	-	9606	20120608	UniProt	-
99	UniProtKB	Q99653	CHP1	-	GO:0017156	calcium ion regulated exocytosis	Process	IEA	GO_REF:0000019	Ensembl:ENSRNOP00000053243	9606	20161008	Ensembl	-
99	UniProtKB	Q99653	CHP1	-	GO:0048306	calcium-dependent protein binding	Function	IDA	PMID:15035633	-	9606	20120608	UniProt	-
99	UniProtKB	Q99653	CHP1	-	GO:0070885	negative regulation of calcineurin-NFAT signaling cascade	Process	IDA	PMID:10593895	-	9606	20120615	UniProt	-
100	UniProtKB	Q99828	CIB1	-	GO:0005509	calcium ion binding	Function	IEA	GO_REF:0000002	InterPro:IPR002048	9606	20161008	InterPro	-
100	UniProtKB	Q99828	CIB1	-	GO:0005509	calcium ion binding	Function	IMP	PMID:15475008	-	9606	20060421	HGNC	-
100	UniProtKB	Q99828	CIB1	-	GO:0008427	calcium-dependent protein kinase inhibitor activity	Function	IMP	PMID:20473878	-	9606	20140128	CACAO	-
100	UniProtKB	Q99828	CIB1	-	GO:0070886	positive regulation of calcineurin-NFAT signaling cascade	Process	IEA	GO_REF:0000019	Ensembl:ENSMUSP00000070901	9606	20161008	Ensembl	-
100	UniProtKB	Q99828	CIB1	-	GO:0070886	positive regulation of calcineurin-NFAT signaling cascade	Process	IEA	GO_REF:0000019	Ensembl:ENSRNOP00000047025	9606	20161008	Ensembl	-
100	UniProtKB	Q99828	CIB1	-	GO:0070886	positive regulation of calcineurin-NFAT signaling cascade	Process	IDA	PMID:20639889	-	9606	20151112	BHF-UCL	-
101	UniProtKB	A8K7I4	CLCA1	-	GO:0005229	intracellular calcium activated chloride channel activity	Function	IEA	GO_REF:0000002	InterPro:IPR004727	9606	20161008	InterPro	-
101	UniProtKB	A8K7I4	CLCA1	-	GO:0006816	calcium ion transport	Process	IEA	GO_REF:0000037	UniProtKB-KW:KW-0109	9606	20161008	UniProt	-
102	UniProtKB	Q14CN2	CLCA4	-	GO:0005229	intracellular calcium activated chloride channel activity	Function	IEA	GO_REF:0000002	InterPro:IPR004727	9606	20161008	InterPro	-
103	UniProtKB	O95832	CLDN1	-	GO:0016338	calcium-independent cell-cell adhesion via plasma membrane cell-adhesion molecules	Process	IEA	GO_REF:0000019	Ensembl:ENSMUSP00000023154	9606	20161008	Ensembl	-
103	UniProtKB	O95832	CLDN1	-	GO:0016338	calcium-independent cell-cell adhesion via plasma membrane cell-adhesion molecules	Process	ISS	GO_REF:0000024	UniProtKB:O88551	9606	20050322	UniProt	-
104	UniProtKB	P56749	CLDN12	-	GO:0016338	calcium-independent cell-cell adhesion via plasma membrane cell-adhesion molecules	Process	ISS	GO_REF:0000024	UniProtKB:Q9Z0G9	9606	20050322	UniProt	-
105	UniProtKB	O15551	CLDN3	-	GO:0016338	calcium-independent cell-cell adhesion via plasma membrane cell-adhesion molecules	Process	IEA	GO_REF:0000019	Ensembl:ENSMUSP00000091799	9606	20161008	Ensembl	-
106	UniProtKB	O14493	CLDN4	-	GO:0016338	calcium-independent cell-cell adhesion via plasma membrane cell-adhesion molecules	Process	ISS	GO_REF:0000024	UniProtKB:Q9Z0G9	9606	20050322	UniProt	-
107	UniProtKB	O95471	CLDN7	-	GO:0016338	calcium-independent cell-cell adhesion via plasma membrane cell-adhesion molecules	Process	ISS	GO_REF:0000024	UniProtKB:O88551	9606	20050322	UniProt	-
108	UniProtKB	P56748	CLDN8	-	GO:0016338	calcium-independent cell-cell adhesion via plasma membrane cell-adhesion molecules	Process	ISS	GO_REF:0000024	UniProtKB:Q9Z0G9	9606	20050322	UniProt	-
109	UniProtKB	P05452	CLEC3B	-	GO:0005509	calcium ion binding	Function	IDA	PMID:9786936	-	9606	20111124	UniProt	-
109	UniProtKB	P05452	CLEC3B	-	GO:0030282	bone mineralization	Process	IEP	PMID:7589422	-	9606	20111124	UniProt	-
109	UniProtKB	P05452	CLEC3B	-	GO:0030282	bone mineralization	Process	IDA	PMID:7798325	-	9606	20111124	UniProt	-
109	UniProtKB	P05452	CLEC3B	-	GO:0031089	platelet dense granule lumen	Component	TAS	Reactome:R-HSA-481007	-	9606	20151211	Reactome	-
110	UniProtKB	Q9Y696	CLIC4	-	GO:0071277	cellular response to calcium ion	Process	IMP	PMID:17636002	-	9606	20100413	UniProt	-
111	UniProtKB	O94985	CLSTN1	-	GO:0005509	calcium ion binding	Function	IEA	GO_REF:0000002	InterPro:IPR002126|InterPro:IPR015919|InterPro:IPR026914	9606	20161008	InterPro	-
112	UniProtKB	Q99439	CNN2	-	GO:0005516	calmodulin binding	Function	IEA	GO_REF:0000037	UniProtKB-KW:KW-0112	9606	20161008	UniProt	-
113	UniProtKB	P31146	CORO1A	-	GO:0006816	calcium ion transport	Process	IEA	GO_REF:0000019	Ensembl:ENSMUSP00000101972	9606	20161008	Ensembl	-
113	UniProtKB	P31146	CORO1A	-	GO:0051279	regulation of release of sequestered calcium ion into cytosol	Process	IEA	GO_REF:0000019	Ensembl:ENSMUSP00000101972	9606	20161008	Ensembl	-
114	UniProtKB	Q99829	CPNE1	-	GO:0005509	calcium ion binding	Function	IMP	PMID:25450385	-	9606	20150325	UniProt	-
114	UniProtKB	Q99829	CPNE1	-	GO:0005544	calcium-dependent phospholipid binding	Function	TAS	PMID:9430674	-	9606	20030904	PINC	-
114	UniProtKB	Q99829	CPNE1	-	GO:0071277	cellular response to calcium ion	Process	IMP	PMID:14674885	-	9606	20150330	UniProt	-
115	UniProtKB	Q96FN4	CPNE2	-	GO:0071277	cellular response to calcium ion	Process	IEA	GO_REF:0000019	Ensembl:ENSMUSP00000045755	9606	20161008	Ensembl	-
116	UniProtKB	O75131	CPNE3	-	GO:0005544	calcium-dependent phospholipid binding	Function	TAS	PMID:11041869	-	9606	20040817	UniProt	-
116	UniProtKB	O75131	CPNE3	-	GO:0005544	calcium-dependent phospholipid binding	Function	IDA	PMID:20010870	-	9606	20150806	UniProt	-
116	UniProtKB	O75131	CPNE3	-	GO:0005544	calcium-dependent phospholipid binding	Function	TAS	PMID:9430674	-	9606	20030904	PINC	-
116	UniProtKB	O75131	CPNE3	-	GO:0048306	calcium-dependent protein binding	Function	IDA	PMID:20010870	-	9606	20150806	UniProt	-
116	UniProtKB	O75131	CPNE3	-	GO:0071277	cellular response to calcium ion	Process	IDA	PMID:20010870	-	9606	20150806	UniProt	-
116	UniProtKB	O75131	CPNE3	-	GO:0071277	cellular response to calcium ion	Process	IDA	PMID:21087455	-	9606	20150330	UniProt	-
117	UniProtKB	Q9UBG3	CRNN	-	GO:0005509	calcium ion binding	Function	IEA	GO_REF:0000002	InterPro:IPR002048|InterPro:IPR026792	9606	20161008	InterPro	-
117	UniProtKB	Q9UBG3	CRNN	-	GO:0005509	calcium ion binding	Function	NAS	PMID:11056050	-	9606	20040809	UniProt	-
118	UniProtKB	P02741	CRP	-	GO:0005509	calcium ion binding	Function	IDA	PMID:23544079	-	9606	20140514	BHF-UCL	-
119	UniProtKB	P05814	CSN2	-	GO:0005509	calcium ion binding	Function	TAS	PMID:2387396	-	9606	20030904	PINC	-
119	UniProtKB	P05814	CSN2	-	GO:0006816	calcium ion transport	Process	TAS	PMID:2387396	-	9606	20030904	PINC	-
120	UniProtKB	P32929	CTH	-	GO:0005516	calmodulin binding	Function	IEA	GO_REF:0000037	UniProtKB-KW:KW-0112	9606	20161008	UniProt	-
121	UniProtKB	P35222	CTNNB1	-	GO:0007223	Wnt signaling pathway, calcium modulating pathway	Process	TAS	Reactome:R-HSA-4086398	-	9606	20160301	Reactome	-
121	UniProtKB	P35222	CTNNB1	-	GO:0045453	bone resorption	Process	IEA	GO_REF:0000019	Ensembl:ENSMUSP00000007130	9606	20161008	Ensembl	-
121	UniProtKB	P35222	CTNNB1	-	GO:0090279	regulation of calcium ion import	Process	IDA	PMID:19996314	-	9606	20100722	BHF-UCL	-
122	UniProtKB	P43235	CTSK	-	GO:0045453	bone resorption	Process	IEA	GO_REF:0000019	Ensembl:ENSRNOP00000028730	9606	20161008	Ensembl	-
123	UniProtKB	P78423	CX3CL1	-	GO:0051041	positive regulation of calcium-independent cell-cell adhesion	Process	IDA	PMID:12714508	-	9606	20040723	UniProt	-
124	UniProtKB	P02778	CXCL10	-	GO:0051281	positive regulation of release of sequestered calcium ion into cytosol	Process	IDA	PMID:12782716	-	9606	20131126	UniProt	-
125	UniProtKB	P48061	CXCL12	-	GO:0006874	cellular calcium ion homeostasis	Process	TAS	PMID:10772939	-	9606	20030904	PINC	-
125	UniProtKB	P48061	CXCL12	-	GO:0051924	regulation of calcium ion transport	Process	IEA	GO_REF:0000019	Ensembl:ENSRNOP00000059574	9606	20161008	Ensembl	-
125	UniProtKB	P48061	CXCL12	-	GO:0090280	positive regulation of calcium ion import	Process	TAS	PMID:10925302	-	9606	20140402	BHF-UCL	-
126	UniProtKB	O43927	CXCL13	-	GO:0007204	positive regulation of cytosolic calcium ion concentration	Process	IDA	PMID:11554781	-	9606	20110329	BHF-UCL	-
127	UniProtKB	P10145	CXCL8	-	GO:0019722	calcium-mediated signaling	Process	TAS	PMID:11877327	-	9606	20020612	UniProt	-
128	UniProtKB	Q07325	CXCL9	-	GO:0051281	positive regulation of release of sequestered calcium ion into cytosol	Process	IDA	PMID:12782716	-	9606	20131126	UniProt	-
129	UniProtKB	Q14118	DAG1	-	GO:0005509	calcium ion binding	Function	IEA	GO_REF:0000002	InterPro:IPR015919	9606	20161008	InterPro	-
129	UniProtKB	Q14118	DAG1	-	GO:0016340	calcium-dependent cell-matrix adhesion	Process	IEA	GO_REF:0000019	Ensembl:ENSRNOP00000026327	9606	20161008	Ensembl	-
130	UniProtKB	O60610	DIAPH1	-	GO:0051279	regulation of release of sequestered calcium ion into cytosol	Process	IMP	PMID:15123714	-	9606	20120116	BHF-UCL	-
131	UniProtKB	P09622	DLD	-	GO:0048240	sperm capacitation	Process	IEA	GO_REF:0000019	Ensembl:ENSMUSP00000106481	9606	20161008	Ensembl	-
132	UniProtKB	P78352	DLG4	-	GO:0007204	positive regulation of cytosolic calcium ion concentration	Process	ISS	GO_REF:0000024	UniProtKB:P31016	9606	20131017	BHF-UCL	-
133	UniProtKB	O00548	DLL1	-	GO:0005509	calcium ion binding	Function	IEA	GO_REF:0000002	InterPro:IPR001881|InterPro:IPR018097	9606	20161008	InterPro	-
134	UniProtKB	Q9UGM3	DMBT1	-	GO:0048306	calcium-dependent protein binding	Function	TAS	PMID:10485905	-	9606	20061205	UniProt	-
135	UniProtKB	P11532	DMD	-	GO:0010880	regulation of release of sequestered calcium ion into cytosol by sarcoplasmic reticulum	Process	ISS	PMID:20080623	UniProtKB:P11531	9606	20130104	BHF-UCL	-
135	UniProtKB	P11532	DMD	-	GO:0010881	regulation of cardiac muscle contraction by regulation of the release of sequestered calcium ion	Process	ISS	PMID:20080623	UniProtKB:P11531	9606	20130104	BHF-UCL	-
135	UniProtKB	P11532	DMD	-	GO:0014809	regulation of skeletal muscle contraction by regulation of release of sequestered calcium ion	Process	ISS	PMID:19198614	UniProtKB:P11531	9606	20130104	BHF-UCL	-
135	UniProtKB	P11532	DMD	-	GO:0060314	regulation of ryanodine-sensitive calcium-release channel activity	Process	ISS	PMID:20080623	UniProtKB:P11531	9606	20130104	BHF-UCL	-
135	UniProtKB	P11532	DMD	-	GO:1901385	regulation of voltage-gated calcium channel activity	Process	ISS	PMID:21677768	UniProtKB:P11531	9606	20130110	BHF-UCL	-
136	UniProtKB	Q8WXX0	DNAH7	-	GO:0005509	calcium ion binding	Function	IEA	GO_REF:0000002	InterPro:IPR002048	9606	20161008	InterPro	-
137	UniProtKB	Q9H3Z4	DNAJC5	-	GO:0007269	neurotransmitter secretion	Process	TAS	Reactome:R-HSA-112310	-	9606	20160301	Reactome	-
137	UniProtKB	Q9H3Z4	DNAJC5	-	GO:0016079	synaptic vesicle exocytosis	Process	TAS	PMID:10099709	-	9606	20140826	ParkinsonsUK-UCL	-
138	UniProtKB	Q8NFT8	DNER	-	GO:0005509	calcium ion binding	Function	IEA	GO_REF:0000002	InterPro:IPR001881|InterPro:IPR018097	9606	20161008	InterPro	-
138	UniProtKB	Q8NFT8	DNER	-	GO:0005509	calcium ion binding	Function	NAS	PMID:11950833	-	9606	20040510	UniProt	-
139	UniProtKB	P16444	DPEP1	-	GO:0071277	cellular response to calcium ion	Process	ISS	GO_REF:0000024	UniProtKB:P22412	9606	20120105	UniProt	-
140	UniProtKB	Q08554	DSC1	-	GO:0005509	calcium ion binding	Function	IEA	GO_REF:0000002	InterPro:IPR000233|InterPro:IPR002126|InterPro:IPR009122|InterPro:IPR015919	9606	20161008	InterPro	-
141	UniProtKB	Q02487	DSC2	-	GO:0005509	calcium ion binding	Function	IEA	GO_REF:0000002	InterPro:IPR000233|InterPro:IPR002126|InterPro:IPR009122|InterPro:IPR015919	9606	20161008	InterPro	-
142	UniProtKB	Q14574	DSC3	-	GO:0005509	calcium ion binding	Function	IEA	GO_REF:0000002	InterPro:IPR000233|InterPro:IPR002126|InterPro:IPR009122|InterPro:IPR015919	9606	20161008	InterPro	-
143	UniProtKB	Q02413	DSG1	-	GO:0005509	calcium ion binding	Function	IEA	GO_REF:0000002	InterPro:IPR000233|InterPro:IPR002126|InterPro:IPR009122|InterPro:IPR009123|InterPro:IPR015919	9606	20161008	InterPro	-
143	UniProtKB	Q02413	DSG1	-	GO:0005509	calcium ion binding	Function	NAS	PMID:1770008	-	9606	20040921	UniProt	-
143	UniProtKB	Q02413	DSG1	-	GO:0016339	calcium-dependent cell-cell adhesion via plasma membrane cell adhesion molecules	Process	NAS	PMID:1770008	-	9606	20040921	UniProt	-
144	UniProtKB	Q03001	DST	-	GO:0005509	calcium ion binding	Function	IEA	GO_REF:0000002	InterPro:IPR002048	9606	20161008	InterPro	-
145	UniProtKB	Q96EV8	DTNBP1	-	GO:0060155	platelet dense granule organization	Process	IEA	GO_REF:0000019	Ensembl:ENSMUSP00000072170	9606	20161008	Ensembl	-
146	UniProtKB	Q16610	ECM1	-	GO:0031089	platelet dense granule lumen	Component	TAS	Reactome:R-HSA-481007	-	9606	20151211	Reactome	-
147	UniProtKB	O60869	EDF1	-	GO:0005516	calmodulin binding	Function	IEA	GO_REF:0000037	UniProtKB-KW:KW-0112	9606	20161008	UniProt	-
148	UniProtKB	Q15075	EEA1	-	GO:0005516	calmodulin binding	Function	NAS	PMID:11741531	-	9606	20040805	UniProt	-
149	UniProtKB	Q12805	EFEMP1	-	GO:0005509	calcium ion binding	Function	IEA	GO_REF:0000002	InterPro:IPR001881|InterPro:IPR018097	9606	20161008	InterPro	-
150	UniProtKB	Q9BUP0	EFHD1	-	GO:0005509	calcium ion binding	Function	IEA	GO_REF:0000002	InterPro:IPR002048	9606	20161008	InterPro	-
151	UniProtKB	Q96C19	EFHD2	-	GO:0005509	calcium ion binding	Function	IEA	GO_REF:0000002	InterPro:IPR002048	9606	20161008	InterPro	-
152	UniProtKB	P01133	EGF	-	GO:0005509	calcium ion binding	Function	IEA	GO_REF:0000002	InterPro:IPR001881|InterPro:IPR018097	9606	20161008	InterPro	-
152	UniProtKB	P01133	EGF	-	GO:0090279	regulation of calcium ion import	Process	IDA	PMID:19996314	-	9606	20100722	BHF-UCL	-
153	UniProtKB	P00533	EGFR	-	GO:0005516	calmodulin binding	Function	IEA	GO_REF:0000019	Ensembl:ENSRNOP00000006087	9606	20161008	Ensembl	-
153	UniProtKB	P00533	EGFR	-	GO:0043006	activation of phospholipase A2 activity by calcium-mediated signaling	Process	TAS	PMID:12435727	-	9606	20050812	UniProt	-
153	UniProtKB	P00533	EGFR	-	GO:0051592	response to calcium ion	Process	IEA	GO_REF:0000019	Ensembl:ENSRNOP00000006087	9606	20161008	Ensembl	-
154	UniProtKB	Q9H4M9	EHD1	-	GO:0005509	calcium ion binding	Function	IEA	GO_REF:0000002	InterPro:IPR002048	9606	20161008	InterPro	-
154	UniProtKB	Q9H4M9	EHD1	-	GO:0031095	platelet dense tubular network membrane	Component	ISS	GO_REF:0000024	UniProtKB:Q9WVK4	9606	20091118	BHF-UCL	-
155	UniProtKB	Q9NZN3	EHD3	-	GO:0005509	calcium ion binding	Function	IEA	GO_REF:0000002	InterPro:IPR002048	9606	20161008	InterPro	-
155	UniProtKB	Q9NZN3	EHD3	-	GO:1901387	positive regulation of voltage-gated calcium channel activity	Process	IEA	GO_REF:0000019	Ensembl:ENSMUSP00000024860	9606	20161008	Ensembl	-
156	UniProtKB	Q9H223	EHD4	-	GO:0005509	calcium ion binding	Function	IEA	GO_REF:0000002	InterPro:IPR002048	9606	20161008	InterPro	-
157	UniProtKB	P08246	ELANE	-	GO:0006874	cellular calcium ion homeostasis	Process	NAS	PMID:15140022	-	9606	20060302	UniProt	-
158	UniProtKB	O00423	EML1	-	GO:0005509	calcium ion binding	Function	NAS	PMID:9226380	-	9606	20080512	UniProt	-
159	UniProtKB	P29317	EPHA2	-	GO:0046849	bone remodeling	Process	IEA	GO_REF:0000019	Ensembl:ENSMUSP00000006614	9606	20161008	Ensembl	-
159	UniProtKB	P29317	EPHA2	-	GO:0046849	bone remodeling	Process	ISS	GO_REF:0000024	UniProtKB:Q03145	9606	20110811	UniProt	-
160	UniProtKB	P34913	EPHX2	-	GO:0006874	cellular calcium ion homeostasis	Process	NAS	PMID:10862610	-	9606	20051109	UniProt	-
161	UniProtKB	P01588	EPO	-	GO:0010523	negative regulation of calcium ion transport into cytosol	Process	IDA	PMID:14569084	-	9606	20130613	BHF-UCL	-
162	UniProtKB	P42566	EPS15	-	GO:0005509	calcium ion binding	Function	IEA	GO_REF:0000002	InterPro:IPR002048	9606	20161008	InterPro	-
163	UniProtKB	Q9UBC2	EPS15L1	-	GO:0005509	calcium ion binding	Function	IEA	GO_REF:0000002	InterPro:IPR002048	9606	20161008	InterPro	-
164	UniProtKB	Q96HE7	ERO1A	-	GO:0051209	release of sequestered calcium ion into cytosol	Process	IEA	GO_REF:0000019	Ensembl:ENSMUSP00000022378	9606	20161008	Ensembl	-
164	UniProtKB	Q96HE7	ERO1A	-	GO:0051209	release of sequestered calcium ion into cytosol	Process	ISS	GO_REF:0000024	UniProtKB:Q8R180	9606	20121008	UniProt	-
165	UniProtKB	A0FGR8	ESYT2	-	GO:0005509	calcium ion binding	Function	IDA	PMID:24373768	-	9606	20140527	UniProt	-
165	UniProtKB	A0FGR8	ESYT2	-	GO:0005544	calcium-dependent phospholipid binding	Function	IDA	PMID:17360437	-	9606	20131121	FlyBase	-
166	UniProtKB	P15311	EZR	-	GO:0044548	S100 protein binding	Function	IPI	PMID:25554515	UniProtKB:P25815	9606	20150610	UniProt	-
167	UniProtKB	P00742	F10	-	GO:0005509	calcium ion binding	Function	IEA	GO_REF:0000002	InterPro:IPR000294|InterPro:IPR001881|InterPro:IPR012224|InterPro:IPR018097	9606	20161008	InterPro	-
168	UniProtKB	P00748	F12	-	GO:0005509	calcium ion binding	Function	IEA	GO_REF:0000002	InterPro:IPR001881	9606	20161008	InterPro	-
169	UniProtKB	P00734	F2	-	GO:0005509	calcium ion binding	Function	IEA	GO_REF:0000002	InterPro:IPR000294|InterPro:IPR003966	9606	20161008	InterPro	-
169	UniProtKB	P00734	F2	-	GO:0051281	positive regulation of release of sequestered calcium ion into cytosol	Process	IDA	PMID:1672265	-	9606	20100624	BHF-UCL	-
169	UniProtKB	P00734	F2	-	GO:0051281	positive regulation of release of sequestered calcium ion into cytosol	Process	IDA	PMID:19052258	-	9606	20090521	BHF-UCL	-
169	UniProtKB	P00734	F2	-	GO:0051480	regulation of cytosolic calcium ion concentration	Process	IDA	PMID:19052258	-	9606	20090521	BHF-UCL	-
170	UniProtKB	P08709	F7	-	GO:0005509	calcium ion binding	Function	IEA	GO_REF:0000002	InterPro:IPR000294|InterPro:IPR001881|InterPro:IPR012224|InterPro:IPR018097|InterPro:IPR033190	9606	20161008	InterPro	-
171	UniProtKB	P00740	F9	-	GO:0005509	calcium ion binding	Function	IEA	GO_REF:0000002	InterPro:IPR000294|InterPro:IPR001881|InterPro:IPR012224|InterPro:IPR018097	9606	20161008	InterPro	-
171	UniProtKB	P00740	F9	-	GO:0005509	calcium ion binding	Function	IDA	PMID:14722079	-	9606	20150327	UniProt	-
171	UniProtKB	P00740	F9	-	GO:0005509	calcium ion binding	Function	IDA	PMID:20121197	-	9606	20150327	UniProt	-
172	UniProtKB	Q96MK3	FAM20A	-	GO:0055074	calcium ion homeostasis	Process	IMP	PMID:23434854	-	9606	20140514	UniProt	-
172	UniProtKB	Q96MK3	FAM20A	-	GO:0070166	enamel mineralization	Process	IEA	GO_REF:0000019	Ensembl:ENSMUSP00000020938	9606	20161008	Ensembl	-
172	UniProtKB	Q96MK3	FAM20A	-	GO:0070166	enamel mineralization	Process	IMP	PMID:21549343	-	9606	20140514	UniProt	-
172	UniProtKB	Q96MK3	FAM20A	-	GO:0070166	enamel mineralization	Process	IMP	PMID:21990045	-	9606	20140515	UniProt	-
172	UniProtKB	Q96MK3	FAM20A	-	GO:0070166	enamel mineralization	Process	IMP	PMID:23468644	-	9606	20140514	UniProt	-
173	UniProtKB	Q92520	FAM3C	-	GO:0031089	platelet dense granule lumen	Component	TAS	Reactome:R-HSA-481007	-	9606	20151211	Reactome	-
174	UniProtKB	Q9NYQ8	FAT2	-	GO:0005509	calcium ion binding	Function	IEA	GO_REF:0000002	InterPro:IPR001881|InterPro:IPR002126|InterPro:IPR015919	9606	20161008	InterPro	-
175	UniProtKB	P23142	FBLN1	-	GO:0005509	calcium ion binding	Function	IEA	GO_REF:0000002	InterPro:IPR001881|InterPro:IPR018097	9606	20161008	InterPro	-
175	UniProtKB	P23142	FBLN1	-	GO:0005509	calcium ion binding	Function	IDA	PMID:9278415	-	9606	20150512	UniProt	-
176	UniProtKB	Q9UBX5	FBLN5	-	GO:0005509	calcium ion binding	Function	IEA	GO_REF:0000002	InterPro:IPR001881|InterPro:IPR018097	9606	20161008	InterPro	-
177	UniProtKB	Q15485	FCN2	-	GO:0048306	calcium-dependent protein binding	Function	IPI	PMID:12421953	UniProtKB:O00187	9606	20090415	UniProt	-
177	UniProtKB	Q15485	FCN2	-	GO:0048306	calcium-dependent protein binding	Function	IPI	PMID:12421953	UniProtKB:P48740	9606	20090415	UniProt	-
178	UniProtKB	P16591	FER	-	GO:0044331	cell-cell adhesion mediated by cadherin	Process	IEA	GO_REF:0000019	Ensembl:ENSMUSP00000000129	9606	20161008	Ensembl	-
178	UniProtKB	P16591	FER	-	GO:0044331	cell-cell adhesion mediated by cadherin	Process	ISS	GO_REF:0000024	UniProtKB:P70451	9606	20120420	UniProt	-
179	UniProtKB	P02671	FGA	-	GO:0051592	response to calcium ion	Process	IDA	PMID:6777381	-	9606	20080928	BHF-UCL	-
180	UniProtKB	P02675	FGB	-	GO:0051592	response to calcium ion	Process	IDA	PMID:6777381	-	9606	20080928	BHF-UCL	-
181	UniProtKB	P11362	FGFR1	-	GO:0070640	vitamin D3 metabolic process	Process	IEA	GO_REF:0000019	Ensembl:ENSMUSP00000081041	9606	20161008	Ensembl	-
182	UniProtKB	P02679	FGG	-	GO:0051592	response to calcium ion	Process	IDA	PMID:6777381	-	9606	20080928	BHF-UCL	-
183	UniProtKB	Q9Y3D6	FIS1	-	GO:0007204	positive regulation of cytosolic calcium ion concentration	Process	IMP	PMID:21183955	-	9606	20110929	UniProt	-
183	UniProtKB	Q9Y3D6	FIS1	-	GO:0032471	negative regulation of endoplasmic reticulum calcium ion concentration	Process	IMP	PMID:21183955	-	9606	20110929	UniProt	-
183	UniProtKB	Q9Y3D6	FIS1	-	GO:0035584	calcium-mediated signaling using intracellular calcium source	Process	IMP	PMID:21183955	-	9606	20110929	UniProt	-
183	UniProtKB	Q9Y3D6	FIS1	-	GO:0051561	positive regulation of mitochondrial calcium ion concentration	Process	IMP	PMID:21183955	-	9606	20110929	UniProt	-
184	UniProtKB	P62942	FKBP1A	-	GO:0014802	terminal cisterna	Component	ISS	PMID:1374404	UniProtKB:P62943	9606	20080822	BHF-UCL	-
184	UniProtKB	P62942	FKBP1A	-	GO:0033017	sarcoplasmic reticulum membrane	Component	IEA	GO_REF:0000019	Ensembl:ENSMUSP00000037206	9606	20161008	Ensembl	-
184	UniProtKB	P62942	FKBP1A	-	GO:0051209	release of sequestered calcium ion into cytosol	Process	IEA	GO_REF:0000019	Ensembl:ENSMUSP00000037206	9606	20161008	Ensembl	-
184	UniProtKB	P62942	FKBP1A	-	GO:0060314	regulation of ryanodine-sensitive calcium-release channel activity	Process	IEA	GO_REF:0000019	Ensembl:ENSMUSP00000037206	9606	20161008	Ensembl	-
184	UniProtKB	P62942	FKBP1A	-	GO:0060314	regulation of ryanodine-sensitive calcium-release channel activity	Process	ISS	GO_REF:0000024	UniProtKB:P26883	9606	20081104	BHF-UCL	-
184	UniProtKB	P62942	FKBP1A	-	GO:0060314	regulation of ryanodine-sensitive calcium-release channel activity	Process	IDA	PMID:7592869	-	9606	20081017	BHF-UCL	-
184	UniProtKB	P62942	FKBP1A	-	GO:0070588	calcium ion transmembrane transport	Process	NAS	PMID:11322937	-	9606	20140522	BHF-UCL	-
184	UniProtKB	P62942	FKBP1A	NOT	GO:0019855	calcium channel inhibitor activity	Function	IDA	PMID:12443530	-	9606	20130218	BHF-UCL	-
184	UniProtKB	P62942	FKBP1A	NOT	GO:0051280	negative regulation of release of sequestered calcium ion into cytosol	Process	IDA	PMID:12443530	-	9606	20130213	BHF-UCL	-
184	UniProtKB	P62942	FKBP1A	NOT	GO:0060315	negative regulation of ryanodine-sensitive calcium-release channel activity	Process	IDA	PMID:12443530	-	9606	20130218	BHF-UCL	-
185	UniProtKB	Q9Y680	FKBP7	-	GO:0005509	calcium ion binding	Function	IEA	GO_REF:0000002	InterPro:IPR002048	9606	20161008	InterPro	-
185	UniProtKB	Q9Y680	FKBP7	-	GO:0005509	calcium ion binding	Function	IEA	GO_REF:0000019	Ensembl:ENSMUSP00000002809	9606	20161008	Ensembl	-
186	UniProtKB	P20930	FLG	-	GO:0005509	calcium ion binding	Function	IEA	GO_REF:0000002	InterPro:IPR001751|InterPro:IPR002048	9606	20161008	InterPro	-
187	UniProtKB	Q5D862	FLG2	-	GO:0005509	calcium ion binding	Function	IEA	GO_REF:0000002	InterPro:IPR001751|InterPro:IPR002048	9606	20161008	InterPro	-
188	UniProtKB	P02751	FN1	-	GO:0007161	calcium-independent cell-matrix adhesion	Process	IEA	GO_REF:0000019	Ensembl:ENSMUSP00000054499	9606	20161008	Ensembl	-
189	UniProtKB	Q12841	FSTL1	-	GO:0005509	calcium ion binding	Function	IEA	GO_REF:0000002	InterPro:IPR002048	9606	20161008	InterPro	-
190	UniProtKB	P06241	FYN	-	GO:0006816	calcium ion transport	Process	NAS	PMID:7822789	-	9606	20070911	UniProt	-
191	UniProtKB	P11413	G6PD	-	GO:1904879	positive regulation of calcium ion transmembrane transport via high voltage-gated calcium channel	Process	IEA	GO_REF:0000019	Ensembl:ENSRNOP00000075297	9606	20161008	Ensembl	-
192	UniProtKB	Q14435	GALNT3	-	GO:0005509	calcium ion binding	Function	IDA	PMID:9295285	-	9606	20080306	BHF-UCL	-
193	UniProtKB	P32455	GBP1	-	GO:0050848	regulation of calcium-mediated signaling	Process	IMP	PMID:24337748	-	9606	20150303	UniProt	-
194	UniProtKB	P02774	GC	-	GO:0005499	vitamin D binding	Function	IEA	GO_REF:0000002	InterPro:IPR000213	9606	20161008	InterPro	-
194	UniProtKB	P02774	GC	-	GO:0005499	vitamin D binding	Function	IEA	GO_REF:0000037	UniProtKB-KW:KW-0848	9606	20161008	UniProt	-
194	UniProtKB	P02774	GC	-	GO:0005499	vitamin D binding	Function	TAS	PMID:1696927	-	9606	20030904	PINC	-
194	UniProtKB	P02774	GC	-	GO:0042359	vitamin D metabolic process	Process	IEA	GO_REF:0000019	Ensembl:ENSMUSP00000046636	9606	20161008	Ensembl	-
194	UniProtKB	P02774	GC	-	GO:0042359	vitamin D metabolic process	Process	TAS	Reactome:R-HSA-196791	-	9606	20160301	Reactome	-
194	UniProtKB	P02774	GC	-	GO:1902118	calcidiol binding	Function	IDA	PMID:11799400	-	9606	20130515	UniProt	-
195	UniProtKB	P28676	GCA	-	GO:0004198	calcium-dependent cysteine-type endopeptidase activity	Function	IBA	GO_REF:0000033	PANTHER:PTN000021568	9606	20140313	GO_Central	-
195	UniProtKB	P28676	GCA	-	GO:0005509	calcium ion binding	Function	IEA	GO_REF:0000002	InterPro:IPR002048	9606	20161008	InterPro	-
195	UniProtKB	P28676	GCA	-	GO:0005509	calcium ion binding	Function	IDA	PMID:11717497	-	9606	20090914	UniProt	-
195	UniProtKB	P28676	GCA	-	GO:0005509	calcium ion binding	Function	TAS	PMID:1530588	-	9606	20030904	PINC	-
196	UniProtKB	P31150	GDI1	-	GO:0051592	response to calcium ion	Process	IEA	GO_REF:0000019	Ensembl:ENSRNOP00000070171	9606	20161008	Ensembl	-
197	UniProtKB	Q99684	GFI1	-	GO:0010956	negative regulation of calcidiol 1-monooxygenase activity	Process	IDA	PMID:15947108	-	9606	20090527	BHF-UCL	-
197	UniProtKB	Q99684	GFI1	-	GO:0010957	negative regulation of vitamin D biosynthetic process	Process	IC	PMID:15947108	GO:0010956	9606	20090527	BHF-UCL	-
198	UniProtKB	Q14344	GNA13	-	GO:0007204	positive regulation of cytosolic calcium ion concentration	Process	IEA	GO_REF:0000019	Ensembl:ENSRNOP00000051938	9606	20161008	Ensembl	-
199	UniProtKB	P30679	GNA15	-	GO:0007204	positive regulation of cytosolic calcium ion concentration	Process	IEA	GO_REF:0000019	Ensembl:ENSMUSP00000049175	9606	20161008	Ensembl	-
199	UniProtKB	P30679	GNA15	-	GO:0007204	positive regulation of cytosolic calcium ion concentration	Process	IGI	PMID:10571060	UniProtKB:P41146	9606	20040406	UniProt	-
199	UniProtKB	P30679	GNA15	-	GO:0007204	positive regulation of cytosolic calcium ion concentration	Process	IGI	PMID:10571060	UniProtKB:Q16581	9606	20040406	UniProt	-
200	UniProtKB	P04899	GNAI2	-	GO:0051924	regulation of calcium ion transport	Process	IEA	GO_REF:0000019	Ensembl:ENSRNOP00000022550	9606	20161008	Ensembl	-
201	UniProtKB	P09471	GNAO1	-	GO:0007223	Wnt signaling pathway, calcium modulating pathway	Process	TAS	Reactome:R-HSA-4086398	-	9606	20160301	Reactome	-
201	UniProtKB	P09471	GNAO1	-	GO:0051926	negative regulation of calcium ion transport	Process	IEA	GO_REF:0000019	Ensembl:ENSRNOP00000026373	9606	20161008	Ensembl	-
202	UniProtKB	P19087	GNAT2	-	GO:0007204	positive regulation of cytosolic calcium ion concentration	Process	IEA	GO_REF:0000019	Ensembl:ENSRNOP00000026237	9606	20161008	Ensembl	-
202	UniProtKB	P19087	GNAT2	-	GO:0007223	Wnt signaling pathway, calcium modulating pathway	Process	TAS	Reactome:R-HSA-4086398	-	9606	20160309	Reactome	-
203	UniProtKB	P62873	GNB1	-	GO:0007204	positive regulation of cytosolic calcium ion concentration	Process	IEA	GO_REF:0000019	Ensembl:ENSRNOP00000044340	9606	20161008	Ensembl	-
203	UniProtKB	P62873	GNB1	-	GO:0007223	Wnt signaling pathway, calcium modulating pathway	Process	TAS	Reactome:R-HSA-4086398	-	9606	20160301	Reactome	-
204	UniProtKB	P62879	GNB2	-	GO:0005246	calcium channel regulator activity	Function	IEA	GO_REF:0000019	Ensembl:ENSRNOP00000001911	9606	20161008	Ensembl	-
205	UniProtKB	Q14956	GPNMB	-	GO:0030282	bone mineralization	Process	IEA	GO_REF:0000019	Ensembl:ENSRNOP00000011945	9606	20161008	Ensembl	-
206	UniProtKB	P06396	GSN	-	GO:0005509	calcium ion binding	Function	IEA	GO_REF:0000002	InterPro:IPR030004	9606	20161008	InterPro	-
206	UniProtKB	P06396	GSN	-	GO:0005509	calcium ion binding	Function	TAS	PMID:1321812	-	9606	20030904	PINC	-
206	UniProtKB	P06396	GSN	-	GO:0005509	calcium ion binding	Function	IMP	PMID:14596804	-	9606	20150216	UniProt	-
207	UniProtKB	P28161	GSTM2	-	GO:0010880	regulation of release of sequestered calcium ion into cytosol by sarcoplasmic reticulum	Process	IDA	PMID:17023043	-	9606	20121220	BHF-UCL	-
207	UniProtKB	P28161	GSTM2	-	GO:0010881	regulation of cardiac muscle contraction by regulation of the release of sequestered calcium ion	Process	IC	PMID:17023043	GO:0060315	9606	20121220	BHF-UCL	-
207	UniProtKB	P28161	GSTM2	-	GO:0010881	regulation of cardiac muscle contraction by regulation of the release of sequestered calcium ion	Process	IC	PMID:22406107	GO:0005102	9606	20121218	BHF-UCL	-
207	UniProtKB	P28161	GSTM2	-	GO:0014809	regulation of skeletal muscle contraction by regulation of release of sequestered calcium ion	Process	IC	PMID:17023043	GO:0060316	9606	20121220	BHF-UCL	-
207	UniProtKB	P28161	GSTM2	-	GO:0016529	sarcoplasmic reticulum	Component	IDA	PMID:22406107	-	9606	20121214	BHF-UCL	-
207	UniProtKB	P28161	GSTM2	-	GO:0055119	relaxation of cardiac muscle	Process	TAS	PMID:21323602	-	9606	20121220	BHF-UCL	-
207	UniProtKB	P28161	GSTM2	-	GO:0060315	negative regulation of ryanodine-sensitive calcium-release channel activity	Process	IDA	PMID:17023043	-	9606	20121220	BHF-UCL	-
207	UniProtKB	P28161	GSTM2	-	GO:0060315	negative regulation of ryanodine-sensitive calcium-release channel activity	Process	IDA	PMID:22406107	-	9606	20121214	BHF-UCL	-
207	UniProtKB	P28161	GSTM2	-	GO:0060316	positive regulation of ryanodine-sensitive calcium-release channel activity	Process	IDA	PMID:17023043	-	9606	20121220	BHF-UCL	-
208	UniProtKB	P78417	GSTO1	-	GO:0010880	regulation of release of sequestered calcium ion into cytosol by sarcoplasmic reticulum	Process	IDA	PMID:11035031	-	9606	20121220	BHF-UCL	-
208	UniProtKB	P78417	GSTO1	-	GO:0010881	regulation of cardiac muscle contraction by regulation of the release of sequestered calcium ion	Process	IC	PMID:11035031	GO:0060315	9606	20121220	BHF-UCL	-
208	UniProtKB	P78417	GSTO1	-	GO:0014810	positive regulation of skeletal muscle contraction by regulation of release of sequestered calcium ion	Process	IC	PMID:11035031	GO:0060316	9606	20121220	BHF-UCL	-
208	UniProtKB	P78417	GSTO1	-	GO:0060315	negative regulation of ryanodine-sensitive calcium-release channel activity	Process	IDA	PMID:11035031	-	9606	20121220	BHF-UCL	-
208	UniProtKB	P78417	GSTO1	-	GO:0060316	positive regulation of ryanodine-sensitive calcium-release channel activity	Process	IDA	PMID:11035031	-	9606	20121220	BHF-UCL	-
209	UniProtKB	P07686	HEXB	-	GO:0006874	cellular calcium ion homeostasis	Process	IEA	GO_REF:0000019	Ensembl:ENSMUSP00000022169	9606	20161008	Ensembl	-
210	UniProtKB	P49773	HINT1	-	GO:0050850	positive regulation of calcium-mediated signaling	Process	IEA	GO_REF:0000019	Ensembl:ENSMUSP00000020504	9606	20161008	Ensembl	-
211	UniProtKB	Q14103	HNRNPD	-	GO:0051592	response to calcium ion	Process	IEA	GO_REF:0000019	Ensembl:ENSRNOP00000046491	9606	20161008	Ensembl	-
212	UniProtKB	Q9NSB8	HOMER2	-	GO:0035584	calcium-mediated signaling using intracellular calcium source	Process	IEA	GO_REF:0000019	Ensembl:ENSMUSP00000146787	9606	20161008	Ensembl	-
213	UniProtKB	P37235	HPCAL1	-	GO:0005509	calcium ion binding	Function	IEA	GO_REF:0000002	InterPro:IPR002048|InterPro:IPR028846	9606	20161008	InterPro	-
213	UniProtKB	P37235	HPCAL1	-	GO:0005509	calcium ion binding	Function	TAS	PMID:8038222	-	9606	20030904	PINC	-
214	UniProtKB	P05981	HPN	-	GO:0015269	calcium-activated potassium channel activity	Function	ISS	GO_REF:0000024	UniProtKB:O35453	9606	20111130	UniProt	-
215	UniProtKB	Q86YZ3	HRNR	-	GO:0005509	calcium ion binding	Function	IEA	GO_REF:0000002	InterPro:IPR001751|InterPro:IPR002048	9606	20161008	InterPro	-
216	UniProtKB	P14625	HSP90B1	-	GO:0005509	calcium ion binding	Function	TAS	PMID:10497210	-	9606	20051221	UniProt	-
216	UniProtKB	P14625	HSP90B1	-	GO:0051208	sequestering of calcium ion	Process	NAS	PMID:15192333	-	9606	20051221	UniProt	-
217	UniProtKB	P54652	HSPA2	-	GO:0036128	CatSper complex	Component	IEA	GO_REF:0000019	Ensembl:ENSMUSP00000079306	9606	20161008	Ensembl	-
217	UniProtKB	P54652	HSPA2	-	GO:0036128	CatSper complex	Component	ISS	GO_REF:0000024	UniProtKB:P17156	9606	20120329	UniProt	-
217	UniProtKB	P54652	HSPA2	-	GO:1901896	positive regulation of calcium-transporting ATPase activity	Process	IEA	GO_REF:0000019	Ensembl:ENSMUSP00000079306	9606	20161008	Ensembl	-
218	UniProtKB	P11021	HSPA5	-	GO:0005509	calcium ion binding	Function	TAS	PMID:16130169	-	9606	20051220	UniProt	-
219	UniProtKB	P11142	HSPA8	-	GO:0007269	neurotransmitter secretion	Process	TAS	Reactome:R-HSA-112310	-	9606	20160301	Reactome	-
220	UniProtKB	P98160	HSPG2	-	GO:0005509	calcium ion binding	Function	IEA	GO_REF:0000002	InterPro:IPR001881	9606	20161008	InterPro	-
221	UniProtKB	P15515	HTN1	-	GO:0046848	hydroxyapatite binding	Function	IEA	GO_REF:0000002	InterPro:IPR030774	9606	20161008	InterPro	-
222	UniProtKB	P05362	ICAM1	-	GO:0051926	negative regulation of calcium ion transport	Process	IEA	GO_REF:0000019	Ensembl:ENSRNOP00000028066	9606	20161008	Ensembl	-
223	UniProtKB	P01579	IFNG	-	GO:0060557	positive regulation of vitamin D biosynthetic process	Process	IDA	PMID:9282826	-	9606	20090507	BHF-UCL	-
223	UniProtKB	P01579	IFNG	-	GO:0060559	positive regulation of calcidiol 1-monooxygenase activity	Process	IDA	PMID:9282826	-	9606	20090507	BHF-UCL	-
224	UniProtKB	P05019	IGF1	-	GO:0035630	bone mineralization involved in bone maturation	Process	IDA	PMID:16433617	-	9606	20110120	BHF-UCL	-
224	UniProtKB	P05019	IGF1	-	GO:0070886	positive regulation of calcineurin-NFAT signaling cascade	Process	IDA	PMID:19654000	-	9606	20110810	UniProt	-
225	UniProtKB	P35225	IL13	-	GO:0051281	positive regulation of release of sequestered calcium ion into cytosol	Process	IEA	GO_REF:0000019	Ensembl:ENSRNOP00000010121	9606	20161008	Ensembl	-
226	UniProtKB	P01584	IL1B	-	GO:0060559	positive regulation of calcidiol 1-monooxygenase activity	Process	IDA	PMID:16720713	-	9606	20090507	BHF-UCL	-
226	UniProtKB	P01584	IL1B	-	GO:0060559	positive regulation of calcidiol 1-monooxygenase activity	Process	IDA	PMID:17023519	-	9606	20090507	BHF-UCL	-
227	UniProtKB	P60568	IL2	-	GO:0007204	positive regulation of cytosolic calcium ion concentration	Process	IEA	GO_REF:0000019	Ensembl:ENSRNOP00000023327	9606	20161008	Ensembl	-
228	UniProtKB	P05231	IL6	-	GO:0046849	bone remodeling	Process	IEA	GO_REF:0000019	Ensembl:ENSRNOP00000013732	9606	20161008	Ensembl	-
228	UniProtKB	P05231	IL6	-	GO:0051592	response to calcium ion	Process	IEA	GO_REF:0000019	Ensembl:ENSRNOP00000013732	9606	20161008	Ensembl	-
229	UniProtKB	P13232	IL7	-	GO:0045453	bone resorption	Process	IEA	GO_REF:0000019	Ensembl:ENSMUSP00000141845	9606	20161008	Ensembl	-
229	UniProtKB	P13232	IL7	-	GO:0045453	bone resorption	Process	ISS	GO_REF:0000024	UniProtKB:P10168	9606	20051209	UniProt	-
230	UniProtKB	Q16891	IMMT	-	GO:0051560	mitochondrial calcium ion homeostasis	Process	IEA	GO_REF:0000019	Ensembl:ENSMUSP00000066181	9606	20161008	Ensembl	-
231	UniProtKB	Q9Y283	INVS	-	GO:0005516	calmodulin binding	Function	IEA	GO_REF:0000037	UniProtKB-KW:KW-0112	9606	20161008	UniProt	-
232	UniProtKB	P46940	IQGAP1	-	GO:0005509	calcium ion binding	Function	TAS	PMID:18567582	-	9606	20120621	BHF-UCL	-
232	UniProtKB	P46940	IQGAP1	-	GO:0005516	calmodulin binding	Function	IEA	GO_REF:0000037	UniProtKB-KW:KW-0112	9606	20161008	UniProt	-
232	UniProtKB	P46940	IQGAP1	-	GO:0005516	calmodulin binding	Function	IPI	PMID:18567582	UniProtKB:P62158	9606	20151030	BHF-UCL	-
232	UniProtKB	P46940	IQGAP1	-	GO:0005516	calmodulin binding	Function	TAS	PMID:8670801	-	9606	20030904	PINC	-
232	UniProtKB	P46940	IQGAP1	-	GO:0044548	S100 protein binding	Function	IPI	PMID:25554515	UniProtKB:P25815	9606	20150610	UniProt	-
232	UniProtKB	P46940	IQGAP1	-	GO:0071277	cellular response to calcium ion	Process	IDA	PMID:18567582	-	9606	20120621	BHF-UCL	-
233	UniProtKB	Q13576	IQGAP2	-	GO:0005516	calmodulin binding	Function	IEA	GO_REF:0000037	UniProtKB-KW:KW-0112	9606	20161008	UniProt	-
233	UniProtKB	Q13576	IQGAP2	-	GO:0005516	calmodulin binding	Function	IPI	PMID:21299499	UniProtKB:P62158	9606	20140908	UniProt	-
234	UniProtKB	Q86VI3	IQGAP3	-	GO:0005516	calmodulin binding	Function	IEA	GO_REF:0000037	UniProtKB-KW:KW-0112	9606	20161008	UniProt	-
234	UniProtKB	Q86VI3	IQGAP3	-	GO:0005516	calmodulin binding	Function	IPI	PMID:21299499	UniProtKB:P62158	9606	20140908	UniProt	-
235	UniProtKB	P06756	ITGAV	-	GO:0005245	voltage-gated calcium channel activity	Function	IDA	PMID:18395422	-	9606	20120306	UniProt	-
235	UniProtKB	P06756	ITGAV	-	GO:0070588	calcium ion transmembrane transport	Process	IDA	PMID:18395422	-	9606	20121219	UniProt	-
236	UniProtKB	P05556	ITGB1	-	GO:0007161	calcium-independent cell-matrix adhesion	Process	IGI	PMID:19651211	UniProtKB:Q70UZ7	9606	20120302	MGI	-
237	UniProtKB	P19827	ITIH1	-	GO:0005509	calcium ion binding	Function	TAS	PMID:2446322	-	9606	20030904	PINC	-
238	UniProtKB	Q06033	ITIH3	-	GO:0031089	platelet dense granule lumen	Component	TAS	Reactome:R-HSA-481007	-	9606	20151211	Reactome	-
239	UniProtKB	Q14624	ITIH4	-	GO:0031089	platelet dense granule lumen	Component	TAS	Reactome:R-HSA-481007	-	9606	20151211	Reactome	-
240	UniProtKB	Q14571	ITPR2	-	GO:0005220	inositol 1,4,5-trisphosphate-sensitive calcium-release channel activity	Function	IEA	GO_REF:0000002	InterPro:IPR000493	9606	20161008	InterPro	-
240	UniProtKB	Q14571	ITPR2	-	GO:0005220	inositol 1,4,5-trisphosphate-sensitive calcium-release channel activity	Function	IEA	GO_REF:0000019	Ensembl:ENSMUSP00000049584	9606	20161008	Ensembl	-
240	UniProtKB	Q14571	ITPR2	-	GO:0005220	inositol 1,4,5-trisphosphate-sensitive calcium-release channel activity	Function	TAS	PMID:8081734	-	9606	20030904	PINC	-
240	UniProtKB	Q14571	ITPR2	-	GO:0005262	calcium channel activity	Function	IEA	GO_REF:0000002	InterPro:IPR000699	9606	20161008	InterPro	-
240	UniProtKB	Q14571	ITPR2	-	GO:0005262	calcium channel activity	Function	IEA	GO_REF:0000037	UniProtKB-KW:KW-0107	9606	20161008	UniProt	-
240	UniProtKB	Q14571	ITPR2	-	GO:0005509	calcium ion binding	Function	IBA	GO_REF:0000033	PANTHER:PTN001416417	9606	20160810	GO_Central	-
240	UniProtKB	Q14571	ITPR2	-	GO:0006816	calcium ion transport	Process	IEA	GO_REF:0000002	InterPro:IPR000493|InterPro:IPR015925	9606	20161008	InterPro	-
240	UniProtKB	Q14571	ITPR2	-	GO:0006816	calcium ion transport	Process	IEA	GO_REF:0000019	Ensembl:ENSMUSP00000049584	9606	20161008	Ensembl	-
240	UniProtKB	Q14571	ITPR2	-	GO:0006816	calcium ion transport	Process	IEA	GO_REF:0000037	UniProtKB-KW:KW-0109	9606	20161008	UniProt	-
240	UniProtKB	Q14571	ITPR2	-	GO:0015085	calcium ion transmembrane transporter activity	Function	TAS	PMID:8081734	-	9606	20030904	PINC	-
240	UniProtKB	Q14571	ITPR2	-	GO:0015278	calcium-release channel activity	Function	IEA	GO_REF:0000019	Ensembl:ENSMUSP00000049584	9606	20161008	Ensembl	-
240	UniProtKB	Q14571	ITPR2	-	GO:0016529	sarcoplasmic reticulum	Component	IEA	GO_REF:0000019	Ensembl:ENSMUSP00000049584	9606	20161008	Ensembl	-
240	UniProtKB	Q14571	ITPR2	-	GO:0031095	platelet dense tubular network membrane	Component	TAS	Reactome:R-HSA-139854	-	9606	20130516	Reactome	-
240	UniProtKB	Q14571	ITPR2	-	GO:0031095	platelet dense tubular network membrane	Component	TAS	Reactome:R-HSA-139941	-	9606	20130516	Reactome	-
240	UniProtKB	Q14571	ITPR2	-	GO:0033017	sarcoplasmic reticulum membrane	Component	IMP	PMID:10828023	-	9606	20090520	BHF-UCL	-
240	UniProtKB	Q14571	ITPR2	-	GO:0051209	release of sequestered calcium ion into cytosol	Process	IEA	GO_REF:0000108	GO:0015278	9606	20161001	GOC	-
240	UniProtKB	Q14571	ITPR2	-	GO:0070588	calcium ion transmembrane transport	Process	IEA	GO_REF:0000002	InterPro:IPR000699	9606	20161008	InterPro	-
240	UniProtKB	Q14571	ITPR2	-	GO:0070588	calcium ion transmembrane transport	Process	IEA	GO_REF:0000037	UniProtKB-KW:KW-0107	9606	20161008	UniProt	-
241	UniProtKB	Q14573	ITPR3	-	GO:0005220	inositol 1,4,5-trisphosphate-sensitive calcium-release channel activity	Function	IEA	GO_REF:0000002	InterPro:IPR000493	9606	20161008	InterPro	-
241	UniProtKB	Q14573	ITPR3	-	GO:0005220	inositol 1,4,5-trisphosphate-sensitive calcium-release channel activity	Function	IEA	GO_REF:0000019	Ensembl:ENSMUSP00000038150	9606	20161008	Ensembl	-
241	UniProtKB	Q14573	ITPR3	-	GO:0005220	inositol 1,4,5-trisphosphate-sensitive calcium-release channel activity	Function	ISS	GO_REF:0000024	UniProtKB:P70227	9606	20110222	UniProt	-
241	UniProtKB	Q14573	ITPR3	-	GO:0005220	inositol 1,4,5-trisphosphate-sensitive calcium-release channel activity	Function	ISS	GO_REF:0000024	UniProtKB:Q63269	9606	20090204	BHF-UCL	-
241	UniProtKB	Q14573	ITPR3	-	GO:0005220	inositol 1,4,5-trisphosphate-sensitive calcium-release channel activity	Function	IDA	PMID:10828023	-	9606	20090520	BHF-UCL	-
241	UniProtKB	Q14573	ITPR3	-	GO:0005262	calcium channel activity	Function	IEA	GO_REF:0000002	InterPro:IPR000699	9606	20161008	InterPro	-
241	UniProtKB	Q14573	ITPR3	-	GO:0005262	calcium channel activity	Function	IEA	GO_REF:0000037	UniProtKB-KW:KW-0107	9606	20161008	UniProt	-
241	UniProtKB	Q14573	ITPR3	-	GO:0005509	calcium ion binding	Function	IBA	GO_REF:0000033	PANTHER:PTN001416417	9606	20160810	GO_Central	-
241	UniProtKB	Q14573	ITPR3	-	GO:0006816	calcium ion transport	Process	IEA	GO_REF:0000002	InterPro:IPR000493|InterPro:IPR015925	9606	20161008	InterPro	-
241	UniProtKB	Q14573	ITPR3	-	GO:0006816	calcium ion transport	Process	IEA	GO_REF:0000019	Ensembl:ENSMUSP00000038150	9606	20161008	Ensembl	-
241	UniProtKB	Q14573	ITPR3	-	GO:0006816	calcium ion transport	Process	IEA	GO_REF:0000037	UniProtKB-KW:KW-0109	9606	20161008	UniProt	-
241	UniProtKB	Q14573	ITPR3	-	GO:0007204	positive regulation of cytosolic calcium ion concentration	Process	ISS	GO_REF:0000024	UniProtKB:Q63269	9606	20090204	BHF-UCL	-
241	UniProtKB	Q14573	ITPR3	-	GO:0015278	calcium-release channel activity	Function	IEA	GO_REF:0000019	Ensembl:ENSMUSP00000038150	9606	20161008	Ensembl	-
241	UniProtKB	Q14573	ITPR3	-	GO:0015278	calcium-release channel activity	Function	ISS	GO_REF:0000024	UniProtKB:P70227	9606	20110222	UniProt	-
241	UniProtKB	Q14573	ITPR3	-	GO:0016529	sarcoplasmic reticulum	Component	IBA	GO_REF:0000033	PANTHER:PTN001787753	9606	20160810	GO_Central	-
241	UniProtKB	Q14573	ITPR3	-	GO:0031095	platelet dense tubular network membrane	Component	TAS	Reactome:R-HSA-139854	-	9606	20130516	Reactome	-
241	UniProtKB	Q14573	ITPR3	-	GO:0031095	platelet dense tubular network membrane	Component	TAS	Reactome:R-HSA-139941	-	9606	20130516	Reactome	-
241	UniProtKB	Q14573	ITPR3	-	GO:0051209	release of sequestered calcium ion into cytosol	Process	IEA	GO_REF:0000108	GO:0015278	9606	20161001	GOC	-
241	UniProtKB	Q14573	ITPR3	-	GO:0051592	response to calcium ion	Process	IDA	PMID:19052258	-	9606	20090521	BHF-UCL	-
241	UniProtKB	Q14573	ITPR3	-	GO:0060402	calcium ion transport into cytosol	Process	IEA	GO_REF:0000019	Ensembl:ENSMUSP00000038150	9606	20161008	Ensembl	-
241	UniProtKB	Q14573	ITPR3	-	GO:0060402	calcium ion transport into cytosol	Process	ISS	GO_REF:0000024	UniProtKB:P70227	9606	20110222	UniProt	-
241	UniProtKB	Q14573	ITPR3	-	GO:0070588	calcium ion transmembrane transport	Process	IEA	GO_REF:0000002	InterPro:IPR000699	9606	20161008	InterPro	-
241	UniProtKB	Q14573	ITPR3	-	GO:0070588	calcium ion transmembrane transport	Process	IEA	GO_REF:0000037	UniProtKB-KW:KW-0107	9606	20161008	UniProt	-
242	UniProtKB	Q14721	KCNB1	-	GO:0045956	positive regulation of calcium ion-dependent exocytosis	Process	ISS	GO_REF:0000024	UniProtKB:P15387	9606	20150422	UniProt	-
243	UniProtKB	Q12791	KCNMA1	-	GO:0015269	calcium-activated potassium channel activity	Function	IEA	GO_REF:0000002	InterPro:IPR003929	9606	20161008	InterPro	-
243	UniProtKB	Q12791	KCNMA1	-	GO:0015269	calcium-activated potassium channel activity	Function	IDA	PMID:11245614	-	9606	20080512	UniProt	-
243	UniProtKB	Q12791	KCNMA1	-	GO:0015269	calcium-activated potassium channel activity	Function	IDA	PMID:11880513	-	9606	20080602	UniProt	UniProtKB:Q12791-7
243	UniProtKB	Q12791	KCNMA1	-	GO:0015269	calcium-activated potassium channel activity	Function	IDA	PMID:17706472	-	9606	20080512	UniProt	-
243	UniProtKB	Q12791	KCNMA1	-	GO:0015269	calcium-activated potassium channel activity	Function	IDA	PMID:18458941	-	9606	20080512	UniProt	-
243	UniProtKB	Q12791	KCNMA1	-	GO:0015269	calcium-activated potassium channel activity	Function	IDA	PMID:7573516	-	9606	20080512	UniProt	-
243	UniProtKB	Q12791	KCNMA1	-	GO:0015269	calcium-activated potassium channel activity	Function	IDA	PMID:7877450	-	9606	20080512	UniProt	-
243	UniProtKB	Q12791	KCNMA1	-	GO:0015269	calcium-activated potassium channel activity	Function	IDA	PMID:7993625	-	9606	20080602	UniProt	UniProtKB:Q12791-4
243	UniProtKB	Q12791	KCNMA1	-	GO:0051592	response to calcium ion	Process	IDA	PMID:12388065	-	9606	20080512	UniProt	-
243	UniProtKB	Q12791	KCNMA1	-	GO:0051592	response to calcium ion	Process	IDA	PMID:18458941	-	9606	20080512	UniProt	-
243	UniProtKB	Q12791	KCNMA1	-	GO:0060072	large conductance calcium-activated potassium channel activity	Function	IMP	PMID:15703204	-	9606	20090716	BHF-UCL	-
243	UniProtKB	Q12791	KCNMA1	-	GO:0060072	large conductance calcium-activated potassium channel activity	Function	IDA	PMID:7993625	-	9606	20080602	UniProt	-
243	UniProtKB	Q12791	KCNMA1	-	GO:0060072	large conductance calcium-activated potassium channel activity	Function	IDA	PMID:7993625	-	9606	20080602	UniProt	UniProtKB:Q12791-4
244	UniProtKB	O15554	KCNN4	-	GO:0005516	calmodulin binding	Function	IEA	GO_REF:0000002	InterPro:IPR004178	9606	20161008	InterPro	-
244	UniProtKB	O15554	KCNN4	-	GO:0005516	calmodulin binding	Function	IEA	GO_REF:0000037	UniProtKB-KW:KW-0112	9606	20161008	UniProt	-
244	UniProtKB	O15554	KCNN4	-	GO:0006816	calcium ion transport	Process	IDA	PMID:18796614	-	9606	20110805	BHF-UCL	-
244	UniProtKB	O15554	KCNN4	-	GO:0015269	calcium-activated potassium channel activity	Function	IEA	GO_REF:0000002	InterPro:IPR004178	9606	20161008	InterPro	-
244	UniProtKB	O15554	KCNN4	-	GO:0015269	calcium-activated potassium channel activity	Function	IEA	GO_REF:0000019	Ensembl:ENSMUSP00000133065	9606	20161008	Ensembl	-
244	UniProtKB	O15554	KCNN4	-	GO:0015269	calcium-activated potassium channel activity	Function	IDA	PMID:18796614	-	9606	20110805	BHF-UCL	-
244	UniProtKB	O15554	KCNN4	-	GO:0015269	calcium-activated potassium channel activity	Function	IDA	PMID:26148990	-	9606	20150928	UniProt	-
244	UniProtKB	O15554	KCNN4	-	GO:0015269	calcium-activated potassium channel activity	Function	TAS	PMID:9380751	-	9606	20030904	PINC	-
244	UniProtKB	O15554	KCNN4	-	GO:0016286	small conductance calcium-activated potassium channel activity	Function	IEA	GO_REF:0000002	InterPro:IPR015449	9606	20161008	InterPro	-
245	UniProtKB	P01042	KNG1	-	GO:0007204	positive regulation of cytosolic calcium ion concentration	Process	IDA	PMID:16014619	-	9606	20070207	UniProt	-
246	UniProtKB	Q9GZZ8	LACRT	-	GO:0019722	calcium-mediated signaling	Process	IDA	PMID:11419941	-	9606	20081013	UniProt	-
246	UniProtKB	Q9GZZ8	LACRT	-	GO:0019722	calcium-mediated signaling	Process	IDA	PMID:16923831	-	9606	20081013	UniProt	-
246	UniProtKB	Q9GZZ8	LACRT	-	GO:0033173	calcineurin-NFAT signaling cascade	Process	IDA	PMID:16923831	-	9606	20081013	UniProt	-
246	UniProtKB	Q9GZZ8	LACRT	-	GO:0050850	positive regulation of calcium-mediated signaling	Process	IDA	PMID:25530855	-	9606	20160523	FlyBase	-
246	UniProtKB	Q9GZZ8	LACRT	-	GO:0051281	positive regulation of release of sequestered calcium ion into cytosol	Process	IDA	PMID:16923831	-	9606	20081013	UniProt	-
247	UniProtKB	P00709	LALBA	-	GO:0005509	calcium ion binding	Function	IEA	GO_REF:0000002	InterPro:IPR000545	9606	20161008	InterPro	-
248	UniProtKB	P13473	LAMP2	-	GO:0031088	platelet dense granule membrane	Component	IDA	PMID:15297306	-	9606	20060111	MGI	-
248	UniProtKB	P13473	LAMP2	-	GO:0031088	platelet dense granule membrane	Component	TAS	Reactome:R-HSA-481010	-	9606	20130528	Reactome	-
249	UniProtKB	P13796	LCP1	-	GO:0005509	calcium ion binding	Function	IEA	GO_REF:0000002	InterPro:IPR002048	9606	20161008	InterPro	-
249	UniProtKB	P13796	LCP1	-	GO:0005509	calcium ion binding	Function	NAS	PMID:2378651	-	9606	20010926	UniProt	-
250	UniProtKB	P41159	LEP	-	GO:0035630	bone mineralization involved in bone maturation	Process	IEA	GO_REF:0000019	Ensembl:ENSRNOP00000066184	9606	20161008	Ensembl	-
251	UniProtKB	P17931	LGALS3	-	GO:0090280	positive regulation of calcium ion import	Process	IDA	PMID:10925302	-	9606	20140219	BHF-UCL	-
252	UniProtKB	Q08380	LGALS3BP	-	GO:0031089	platelet dense granule lumen	Component	TAS	Reactome:R-HSA-481007	-	9606	20151211	Reactome	-
253	UniProtKB	Q99538	LGMN	-	GO:0042359	vitamin D metabolic process	Process	TAS	Reactome:R-HSA-196791	-	9606	20160301	Reactome	-
254	UniProtKB	Q9NUP9	LIN7C	-	GO:0007269	neurotransmitter secretion	Process	IEA	GO_REF:0000019	Ensembl:ENSMUSP00000028583	9606	20161008	Ensembl	-
254	UniProtKB	Q9NUP9	LIN7C	-	GO:0007269	neurotransmitter secretion	Process	IBA	GO_REF:0000033	PANTHER:PTN001019267	9606	20141217	GO_Central	-
254	UniProtKB	Q9NUP9	LIN7C	-	GO:0007269	neurotransmitter secretion	Process	TAS	Reactome:R-HSA-112310	-	9606	20160301	Reactome	-
255	UniProtKB	Q8NF37	LPCAT1	-	GO:0005509	calcium ion binding	Function	IEA	GO_REF:0000002	InterPro:IPR002048	9606	20161008	InterPro	-
256	UniProtKB	Q07954	LRP1	-	GO:0005509	calcium ion binding	Function	IEA	GO_REF:0000002	InterPro:IPR001881|InterPro:IPR018097	9606	20161008	InterPro	-
256	UniProtKB	Q07954	LRP1	-	GO:0005509	calcium ion binding	Function	ISS	GO_REF:0000024	UniProtKB:Q91ZX7	9606	20101202	UniProt	-
257	UniProtKB	P98164	LRP2	-	GO:0005509	calcium ion binding	Function	IEA	GO_REF:0000002	InterPro:IPR001881|InterPro:IPR018097	9606	20161008	InterPro	-
257	UniProtKB	P98164	LRP2	-	GO:0042359	vitamin D metabolic process	Process	TAS	Reactome:R-HSA-196791	-	9606	20160301	Reactome	-
258	UniProtKB	Q14766	LTBP1	-	GO:0005509	calcium ion binding	Function	IEA	GO_REF:0000002	InterPro:IPR001881|InterPro:IPR018097	9606	20161008	InterPro	-
259	UniProtKB	Q8N2S1	LTBP4	-	GO:0005509	calcium ion binding	Function	IEA	GO_REF:0000002	InterPro:IPR001881|InterPro:IPR018097	9606	20161008	InterPro	-
259	UniProtKB	Q8N2S1	LTBP4	-	GO:0005509	calcium ion binding	Function	TAS	PMID:9271198	-	9606	20030904	PINC	-
259	UniProtKB	Q8N2S1	LTBP4	-	GO:0005509	calcium ion binding	Function	NAS	PMID:9660815	-	9606	20080121	UniProt	-
260	UniProtKB	P07948	LYN	-	GO:0051279	regulation of release of sequestered calcium ion into cytosol	Process	IEA	GO_REF:0000019	Ensembl:ENSMUSP00000038838	9606	20161008	Ensembl	-
260	UniProtKB	P07948	LYN	-	GO:0051279	regulation of release of sequestered calcium ion into cytosol	Process	IEA	GO_REF:0000019	Ensembl:ENSRNOP00000011130	9606	20161008	Ensembl	-
261	UniProtKB	Q9UPN3	MACF1	-	GO:0005509	calcium ion binding	Function	IEA	GO_REF:0000002	InterPro:IPR002048	9606	20161008	InterPro	-
262	UniProtKB	P33908	MAN1A1	-	GO:0005509	calcium ion binding	Function	IEA	GO_REF:0000002	InterPro:IPR001382	9606	20161008	InterPro	-
262	UniProtKB	P33908	MAN1A1	-	GO:0005509	calcium ion binding	Function	TAS	PMID:8223597	-	9606	20030904	PINC	-
263	UniProtKB	O60476	MAN1A2	-	GO:0005509	calcium ion binding	Function	IEA	GO_REF:0000002	InterPro:IPR001382	9606	20161008	InterPro	-
264	UniProtKB	P29966	MARCKS	-	GO:0005516	calmodulin binding	Function	IEA	GO_REF:0000002	InterPro:IPR002101	9606	20161008	InterPro	-
264	UniProtKB	P29966	MARCKS	-	GO:0005516	calmodulin binding	Function	IEA	GO_REF:0000037	UniProtKB-KW:KW-0112	9606	20161008	UniProt	-
264	UniProtKB	P29966	MARCKS	-	GO:0005516	calmodulin binding	Function	TAS	PMID:1560845	-	9606	20030904	PINC	-
265	UniProtKB	P49006	MARCKSL1	-	GO:0005516	calmodulin binding	Function	IEA	GO_REF:0000002	InterPro:IPR002101	9606	20161008	InterPro	-
265	UniProtKB	P49006	MARCKSL1	-	GO:0005516	calmodulin binding	Function	IEA	GO_REF:0000037	UniProtKB-KW:KW-0112	9606	20161008	UniProt	-
266	UniProtKB	O00339	MATN2	-	GO:0005509	calcium ion binding	Function	IEA	GO_REF:0000002	InterPro:IPR001881	9606	20161008	InterPro	-
267	UniProtKB	O15232	MATN3	-	GO:0005509	calcium ion binding	Function	IEA	GO_REF:0000002	InterPro:IPR001881	9606	20161008	InterPro	-
268	UniProtKB	Q8NI22	MCFD2	-	GO:0005509	calcium ion binding	Function	IEA	GO_REF:0000002	InterPro:IPR002048	9606	20161008	InterPro	-
269	UniProtKB	Q7Z7M0	MEGF8	-	GO:0005509	calcium ion binding	Function	IEA	GO_REF:0000002	InterPro:IPR001881|InterPro:IPR018097	9606	20161008	InterPro	-
270	UniProtKB	P08493	MGP	-	GO:0005509	calcium ion binding	Function	IEA	GO_REF:0000002	InterPro:IPR000294	9606	20161008	InterPro	-
271	UniProtKB	Q86XE3	MICU3	-	GO:0005509	calcium ion binding	Function	IEA	GO_REF:0000002	InterPro:IPR002048	9606	20161008	InterPro	-
272	UniProtKB	Q9UNW1	MINPP1	-	GO:0030282	bone mineralization	Process	NAS	PMID:9923613	-	9606	20061106	UniProt	-
273	UniProtKB	Q9Y217	MTMR6	-	GO:0015269	calcium-activated potassium channel activity	Function	IDA	PMID:15831468	-	9606	20090213	UniProt	-
274	UniProtKB	P35749	MYH11	-	GO:0005516	calmodulin binding	Function	IEA	GO_REF:0000037	UniProtKB-KW:KW-0112	9606	20161008	UniProt	-
275	UniProtKB	Q9UKX3	MYH13	-	GO:0005516	calmodulin binding	Function	IEA	GO_REF:0000037	UniProtKB-KW:KW-0112	9606	20161008	UniProt	-
276	UniProtKB	Q7Z406	MYH14	-	GO:0005516	calmodulin binding	Function	IEA	GO_REF:0000037	UniProtKB-KW:KW-0112	9606	20161008	UniProt	-
277	UniProtKB	P35579	MYH9	-	GO:0005516	calmodulin binding	Function	IEA	GO_REF:0000037	UniProtKB-KW:KW-0112	9606	20161008	UniProt	-
278	UniProtKB	P19105	MYL12A	-	GO:0005509	calcium ion binding	Function	IEA	GO_REF:0000002	InterPro:IPR002048	9606	20161008	InterPro	-
279	UniProtKB	O14950	MYL12B	-	GO:0005509	calcium ion binding	Function	IEA	GO_REF:0000002	InterPro:IPR002048	9606	20161008	InterPro	-
280	UniProtKB	P60660	MYL6	-	GO:0005509	calcium ion binding	Function	IEA	GO_REF:0000002	InterPro:IPR002048	9606	20161008	InterPro	-
281	UniProtKB	Q9UKN7	MYO15A	-	GO:0005516	calmodulin binding	Function	IEA	GO_REF:0000037	UniProtKB-KW:KW-0112	9606	20161008	UniProt	-
282	UniProtKB	O00159	MYO1C	-	GO:0005516	calmodulin binding	Function	IEA	GO_REF:0000019	Ensembl:ENSRNOP00000028929	9606	20161008	Ensembl	-
282	UniProtKB	O00159	MYO1C	-	GO:0005516	calmodulin binding	Function	IEA	GO_REF:0000037	UniProtKB-KW:KW-0112	9606	20161008	UniProt	-
283	UniProtKB	O94832	MYO1D	-	GO:0005516	calmodulin binding	Function	IEA	GO_REF:0000019	Ensembl:ENSRNOP00000004609	9606	20161008	Ensembl	-
283	UniProtKB	O94832	MYO1D	-	GO:0005516	calmodulin binding	Function	ISS	GO_REF:0000024	UniProtKB:Q63357	9606	20150327	UniProt	-
283	UniProtKB	O94832	MYO1D	-	GO:0005516	calmodulin binding	Function	IEA	GO_REF:0000037	UniProtKB-KW:KW-0112	9606	20161008	UniProt	-
283	UniProtKB	O94832	MYO1D	-	GO:0048306	calcium-dependent protein binding	Function	IEA	GO_REF:0000019	Ensembl:ENSRNOP00000004609	9606	20161008	Ensembl	-
284	UniProtKB	Q12965	MYO1E	-	GO:0005516	calmodulin binding	Function	IEA	GO_REF:0000037	UniProtKB-KW:KW-0112	9606	20161008	UniProt	-
284	UniProtKB	Q12965	MYO1E	-	GO:0005516	calmodulin binding	Function	IDA	PMID:11940582	-	9606	20120105	UniProt	-
285	UniProtKB	B0I1T2	MYO1G	-	GO:0005516	calmodulin binding	Function	IEA	GO_REF:0000037	UniProtKB-KW:KW-0112	9606	20161008	UniProt	-
286	UniProtKB	Q8NEV4	MYO3A	-	GO:0005516	calmodulin binding	Function	IDA	PMID:12672820	-	9606	20061106	UniProt	-
287	UniProtKB	Q9NQX4	MYO5C	-	GO:0005516	calmodulin binding	Function	IEA	GO_REF:0000037	UniProtKB-KW:KW-0112	9606	20161008	UniProt	-
288	UniProtKB	Q9UM54	MYO6	-	GO:0005516	calmodulin binding	Function	ISS	GO_REF:0000024	UniProtKB:Q29122	9606	20061113	UniProt	-
288	UniProtKB	Q9UM54	MYO6	-	GO:0005516	calmodulin binding	Function	IEA	GO_REF:0000037	UniProtKB-KW:KW-0112	9606	20161008	UniProt	-
288	UniProtKB	Q9UM54	MYO6	-	GO:0005516	calmodulin binding	Function	TAS	PMID:12857860	-	9606	20061009	UniProt	-
289	UniProtKB	Q13459	MYO9B	-	GO:0005516	calmodulin binding	Function	IEA	GO_REF:0000037	UniProtKB-KW:KW-0112	9606	20161008	UniProt	-
289	UniProtKB	Q13459	MYO9B	-	GO:0005516	calmodulin binding	Function	IDA	PMID:16338935	-	9606	20061114	UniProt	-
289	UniProtKB	Q13459	MYO9B	-	GO:0005516	calmodulin binding	Function	IDA	PMID:9490638	-	9606	20061114	UniProt	-
290	UniProtKB	Q02083	NAAA	-	GO:0007269	neurotransmitter secretion	Process	TAS	Reactome:R-HSA-112310	-	9606	20160301	Reactome	-
291	UniProtKB	P54920	NAPA	-	GO:0010807	regulation of synaptic vesicle priming	Process	IEA	GO_REF:0000019	Ensembl:ENSMUSP00000006181	9606	20161008	Ensembl	-
292	UniProtKB	P61601	NCALD	-	GO:0005509	calcium ion binding	Function	IEA	GO_REF:0000002	InterPro:IPR002048|InterPro:IPR028846	9606	20161008	InterPro	-
292	UniProtKB	P61601	NCALD	-	GO:0019722	calcium-mediated signaling	Process	IEA	GO_REF:0000019	Ensembl:ENSMUSP00000087611	9606	20161008	Ensembl	-
293	UniProtKB	Q92832	NELL1	-	GO:0005509	calcium ion binding	Function	IEA	GO_REF:0000002	InterPro:IPR001881|InterPro:IPR018097	9606	20161008	InterPro	-
294	UniProtKB	Q99435	NELL2	-	GO:0005509	calcium ion binding	Function	IEA	GO_REF:0000002	InterPro:IPR001881|InterPro:IPR018097	9606	20161008	InterPro	-
295	UniProtKB	P14543	NID1	-	GO:0005509	calcium ion binding	Function	IEA	GO_REF:0000002	InterPro:IPR001881|InterPro:IPR018097	9606	20161008	InterPro	-
296	UniProtKB	O60936	NOL3	-	GO:0005509	calcium ion binding	Function	IMP	PMID:15509781	-	9606	20150112	UniProt	-
296	UniProtKB	O60936	NOL3	-	GO:0014808	release of sequestered calcium ion into cytosol by sarcoplasmic reticulum	Process	IDA	PMID:15509781	-	9606	20150112	UniProt	-
296	UniProtKB	O60936	NOL3	-	GO:0016529	sarcoplasmic reticulum	Component	IEA	GO_REF:0000037	UniProtKB-KW:KW-0703	9606	20161008	UniProt	-
296	UniProtKB	O60936	NOL3	-	GO:0016529	sarcoplasmic reticulum	Component	IEA	GO_REF:0000039	UniProtKB-SubCell:SL-0239	9606	20161008	UniProt	-
297	UniProtKB	Q6UXI9	NPNT	-	GO:0005509	calcium ion binding	Function	IEA	GO_REF:0000002	InterPro:IPR001881|InterPro:IPR018097	9606	20161008	InterPro	-
298	UniProtKB	Q9Y639	NPTN	-	GO:0007204	positive regulation of cytosolic calcium ion concentration	Process	IEA	GO_REF:0000019	Ensembl:ENSRNOP00000012091	9606	20161008	Ensembl	-
298	UniProtKB	Q9Y639	NPTN	-	GO:0007204	positive regulation of cytosolic calcium ion concentration	Process	ISS	GO_REF:0000024	UniProtKB:P97546-1	9606	20100413	UniProt	-
299	UniProtKB	Q02818	NUCB1	-	GO:0005509	calcium ion binding	Function	IEA	GO_REF:0000002	InterPro:IPR002048	9606	20161008	InterPro	-
299	UniProtKB	Q02818	NUCB1	-	GO:0005509	calcium ion binding	Function	IEA	GO_REF:0000019	Ensembl:ENSRNOP00000028390	9606	20161008	Ensembl	-
300	UniProtKB	P80303	NUCB2	-	GO:0005509	calcium ion binding	Function	IEA	GO_REF:0000002	InterPro:IPR002048|InterPro:IPR028813	9606	20161008	InterPro	-
300	UniProtKB	P80303	NUCB2	-	GO:0005509	calcium ion binding	Function	TAS	PMID:7811391	-	9606	20030904	PINC	-
301	UniProtKB	Q5VST9	OBSCN	-	GO:0005516	calmodulin binding	Function	IEA	GO_REF:0000037	UniProtKB-KW:KW-0112	9606	20161008	UniProt	-
302	UniProtKB	Q96D31	ORAI1	-	GO:0002115	store-operated calcium entry	Process	IBA	GO_REF:0000033	PANTHER:PTN001267146	9606	20150312	GO_Central	-
302	UniProtKB	Q96D31	ORAI1	-	GO:0005262	calcium channel activity	Function	IEA	GO_REF:0000037	UniProtKB-KW:KW-0107	9606	20161008	UniProt	-
302	UniProtKB	Q96D31	ORAI1	-	GO:0005516	calmodulin binding	Function	IEA	GO_REF:0000037	UniProtKB-KW:KW-0112	9606	20161008	UniProt	-
302	UniProtKB	Q96D31	ORAI1	-	GO:0006816	calcium ion transport	Process	IEA	GO_REF:0000037	UniProtKB-KW:KW-0109	9606	20161008	UniProt	-
302	UniProtKB	Q96D31	ORAI1	-	GO:0015279	store-operated calcium channel activity	Function	IDA	PMID:16645049	-	9606	20060719	UniProt	-
302	UniProtKB	Q96D31	ORAI1	-	GO:0015279	store-operated calcium channel activity	Function	IDA	PMID:16733527	-	9606	20060719	UniProt	-
302	UniProtKB	Q96D31	ORAI1	-	GO:0015279	store-operated calcium channel activity	Function	IDA	PMID:16766533	-	9606	20060719	UniProt	-
302	UniProtKB	Q96D31	ORAI1	-	GO:0015279	store-operated calcium channel activity	Function	IDA	PMID:16807233	-	9606	20060719	UniProt	-
302	UniProtKB	Q96D31	ORAI1	-	GO:0015279	store-operated calcium channel activity	Function	IDA	PMID:23307288	-	9606	20150401	UniProt	-
302	UniProtKB	Q96D31	ORAI1	-	GO:0051924	regulation of calcium ion transport	Process	IMP	PMID:16921383	-	9606	20090610	UniProt	-
302	UniProtKB	Q96D31	ORAI1	-	GO:0051928	positive regulation of calcium ion transport	Process	IDA	PMID:16645049	-	9606	20060719	UniProt	-
302	UniProtKB	Q96D31	ORAI1	-	GO:0051928	positive regulation of calcium ion transport	Process	IDA	PMID:16733527	-	9606	20060719	UniProt	-
302	UniProtKB	Q96D31	ORAI1	-	GO:0051928	positive regulation of calcium ion transport	Process	IDA	PMID:16766533	-	9606	20060719	UniProt	-
302	UniProtKB	Q96D31	ORAI1	-	GO:0051928	positive regulation of calcium ion transport	Process	IDA	PMID:16807233	-	9606	20060719	UniProt	-
302	UniProtKB	Q96D31	ORAI1	-	GO:0070588	calcium ion transmembrane transport	Process	IEA	GO_REF:0000037	UniProtKB-KW:KW-0107	9606	20161008	UniProt	-
303	UniProtKB	P01178	OXT	-	GO:0007204	positive regulation of cytosolic calcium ion concentration	Process	IEA	GO_REF:0000019	Ensembl:ENSRNOP00000028829	9606	20161008	Ensembl	-
304	UniProtKB	P30559	OXTR	-	GO:0005000	vasopressin receptor activity	Function	IEA	GO_REF:0000002	InterPro:IPR001817	9606	20161008	InterPro	-
304	UniProtKB	P30559	OXTR	-	GO:0005000	vasopressin receptor activity	Function	IBA	GO_REF:0000033	PANTHER:PTN001202415	9606	20140923	GO_Central	-
304	UniProtKB	P30559	OXTR	-	GO:0007204	positive regulation of cytosolic calcium ion concentration	Process	IEA	GO_REF:0000019	Ensembl:ENSRNOP00000007724	9606	20161008	Ensembl	-
305	UniProtKB	Q9UKS6	PACSIN3	-	GO:0019855	calcium channel inhibitor activity	Function	IEA	GO_REF:0000019	Ensembl:ENSMUSP00000106981	9606	20161008	Ensembl	-
305	UniProtKB	Q9UKS6	PACSIN3	-	GO:0019855	calcium channel inhibitor activity	Function	ISS	GO_REF:0000024	UniProtKB:Q99JB8	9606	20130425	UniProt	-
305	UniProtKB	Q9UKS6	PACSIN3	-	GO:0051926	negative regulation of calcium ion transport	Process	IEA	GO_REF:0000019	Ensembl:ENSMUSP00000106981	9606	20161008	Ensembl	-
305	UniProtKB	Q9UKS6	PACSIN3	-	GO:0051926	negative regulation of calcium ion transport	Process	ISS	GO_REF:0000024	UniProtKB:Q99JB8	9606	20130425	UniProt	-
306	UniProtKB	Q9Y2J8	PADI2	-	GO:0005509	calcium ion binding	Function	IEA	GO_REF:0000002	InterPro:IPR013530|InterPro:IPR013732|InterPro:IPR013733	9606	20161008	InterPro	-
307	UniProtKB	P19021	PAM	-	GO:0005509	calcium ion binding	Function	IEA	GO_REF:0000019	Ensembl:ENSRNOP00000046774	9606	20161008	Ensembl	-
308	UniProtKB	Q9Y5I2	PCDHA10	-	GO:0005509	calcium ion binding	Function	IEA	GO_REF:0000002	InterPro:IPR002126|InterPro:IPR015919	9606	20161008	InterPro	-
309	UniProtKB	Q9Y5E2	PCDHB7	-	GO:0005509	calcium ion binding	Function	IEA	GO_REF:0000002	InterPro:IPR002126|InterPro:IPR015919	9606	20161008	InterPro	-
310	UniProtKB	Q9Y6V0	PCLO	-	GO:0005509	calcium ion binding	Function	ISS	GO_REF:0000024	UniProtKB:Q9JKS6	9606	20041006	UniProt	-
310	UniProtKB	Q9Y6V0	PCLO	-	GO:0005544	calcium-dependent phospholipid binding	Function	ISS	GO_REF:0000024	UniProtKB:Q9JKS6	9606	20041006	UniProt	-
310	UniProtKB	Q9Y6V0	PCLO	-	GO:0005544	calcium-dependent phospholipid binding	Function	IEA	GO_REF:0000037	UniProtKB-KW:KW-0111	9606	20161008	UniProt	-
310	UniProtKB	Q9Y6V0	PCLO	-	GO:0016079	synaptic vesicle exocytosis	Process	NAS	PMID:10508862	-	9606	20021105	UniProt	-
311	UniProtKB	O95613	PCNT	-	GO:0005516	calmodulin binding	Function	IEA	GO_REF:0000037	UniProtKB-KW:KW-0112	9606	20161008	UniProt	-
312	UniProtKB	O75340	PDCD6	-	GO:0004198	calcium-dependent cysteine-type endopeptidase activity	Function	IBA	GO_REF:0000033	PANTHER:PTN000021568	9606	20140313	GO_Central	-
312	UniProtKB	O75340	PDCD6	-	GO:0005509	calcium ion binding	Function	IEA	GO_REF:0000002	InterPro:IPR002048	9606	20161008	InterPro	-
312	UniProtKB	O75340	PDCD6	-	GO:0005509	calcium ion binding	Function	IEA	GO_REF:0000019	Ensembl:ENSMUSP00000022060	9606	20161008	Ensembl	-
312	UniProtKB	O75340	PDCD6	-	GO:0005509	calcium ion binding	Function	ISS	GO_REF:0000024	UniProtKB:P12815	9606	20071031	UniProt	-
312	UniProtKB	O75340	PDCD6	-	GO:0048306	calcium-dependent protein binding	Function	IEA	GO_REF:0000019	Ensembl:ENSMUSP00000022060	9606	20161008	Ensembl	-
312	UniProtKB	O75340	PDCD6	-	GO:0048306	calcium-dependent protein binding	Function	IPI	PMID:16957052	UniProtKB:O94979	9606	20141117	UniProt	-
312	UniProtKB	O75340	PDCD6	-	GO:0048306	calcium-dependent protein binding	Function	IPI	PMID:17196169	UniProtKB:O94979	9606	20071030	UniProt	-
312	UniProtKB	O75340	PDCD6	-	GO:0048306	calcium-dependent protein binding	Function	IPI	PMID:17214967	UniProtKB:O94979	9606	20071031	UniProt	-
312	UniProtKB	O75340	PDCD6	-	GO:0048306	calcium-dependent protein binding	Function	IPI	PMID:18256029	UniProtKB:Q8WUM4	9606	20090914	UniProt	-
312	UniProtKB	O75340	PDCD6	-	GO:0048306	calcium-dependent protein binding	Function	IPI	PMID:18256029	UniProtKB:Q9NRY6	9606	20090914	UniProt	-
312	UniProtKB	O75340	PDCD6	-	GO:0048306	calcium-dependent protein binding	Function	IPI	PMID:23924735	UniProtKB:A5D8V6	9606	20141113	UniProt	-
312	UniProtKB	O75340	PDCD6	-	GO:0048306	calcium-dependent protein binding	Function	IPI	PMID:23924735	UniProtKB:Q8WUM4	9606	20141113	UniProt	-
312	UniProtKB	O75340	PDCD6	-	GO:0048306	calcium-dependent protein binding	Function	IPI	PMID:23924735	UniProtKB:Q9H9H4	9606	20141113	UniProt	-
312	UniProtKB	O75340	PDCD6	-	GO:0051592	response to calcium ion	Process	IEA	GO_REF:0000019	Ensembl:ENSMUSP00000022060	9606	20161008	Ensembl	-
312	UniProtKB	O75340	PDCD6	-	GO:0051592	response to calcium ion	Process	ISS	GO_REF:0000024	UniProtKB:P12815	9606	20071031	UniProt	-
313	UniProtKB	Q8WUM4	PDCD6IP	-	GO:0048306	calcium-dependent protein binding	Function	IPI	PMID:18256029	UniProtKB:O75340	9606	20090914	UniProt	-
313	UniProtKB	Q8WUM4	PDCD6IP	-	GO:0048306	calcium-dependent protein binding	Function	IPI	PMID:19520058	UniProtKB:Q99816	9606	20090911	UniProt	-
313	UniProtKB	Q8WUM4	PDCD6IP	-	GO:0048306	calcium-dependent protein binding	Function	IPI	PMID:23924735	UniProtKB:O75340	9606	20141113	UniProt	-
314	UniProtKB	P01127	PDGFB	-	GO:0090280	positive regulation of calcium ion import	Process	IDA	PMID:19019919	-	9606	20110404	UniProt	-
315	UniProtKB	Q9UBV8	PEF1	-	GO:0004198	calcium-dependent cysteine-type endopeptidase activity	Function	IBA	GO_REF:0000033	PANTHER:PTN000021568	9606	20140313	GO_Central	-
315	UniProtKB	Q9UBV8	PEF1	-	GO:0005509	calcium ion binding	Function	IEA	GO_REF:0000002	InterPro:IPR002048	9606	20161008	InterPro	-
315	UniProtKB	Q9UBV8	PEF1	-	GO:0005509	calcium ion binding	Function	TAS	PMID:10486255	-	9606	20030904	PINC	-
315	UniProtKB	Q9UBV8	PEF1	-	GO:0051592	response to calcium ion	Process	IPI	PMID:11278427	UniProtKB:Q9H553	9606	20080414	UniProt	-
316	UniProtKB	Q9NRX4	PHPT1	-	GO:0019855	calcium channel inhibitor activity	Function	IDA	PMID:18796614	-	9606	20110805	BHF-UCL	-
317	UniProtKB	Q13563	PKD2	-	GO:0005245	voltage-gated calcium channel activity	Function	IDA	PMID:11252306	-	9606	20120112	BHF-UCL	-
317	UniProtKB	Q13563	PKD2	-	GO:0005245	voltage-gated calcium channel activity	Function	IDA	PMID:15692563	-	9606	20120116	BHF-UCL	-
317	UniProtKB	Q13563	PKD2	-	GO:0005262	calcium channel activity	Function	IEA	GO_REF:0000019	Ensembl:ENSMUSP00000084041	9606	20161008	Ensembl	-
317	UniProtKB	Q13563	PKD2	-	GO:0005509	calcium ion binding	Function	IEA	GO_REF:0000002	InterPro:IPR002048|InterPro:IPR003915	9606	20161008	InterPro	-
317	UniProtKB	Q13563	PKD2	-	GO:0005509	calcium ion binding	Function	IEA	GO_REF:0000019	Ensembl:ENSMUSP00000084041	9606	20161008	Ensembl	-
317	UniProtKB	Q13563	PKD2	-	GO:0005509	calcium ion binding	Function	ISS	GO_REF:0000024	UniProtKB:O35245	9606	20120119	BHF-UCL	-
317	UniProtKB	Q13563	PKD2	-	GO:0006816	calcium ion transport	Process	IEA	GO_REF:0000019	Ensembl:ENSMUSP00000084041	9606	20161008	Ensembl	-
317	UniProtKB	Q13563	PKD2	-	GO:0006816	calcium ion transport	Process	ISS	GO_REF:0000024	UniProtKB:O35245	9606	20120307	BHF-UCL	-
317	UniProtKB	Q13563	PKD2	-	GO:0006816	calcium ion transport	Process	IDA	PMID:11252306	-	9606	20121001	BHF-UCL	-
317	UniProtKB	Q13563	PKD2	-	GO:0006874	cellular calcium ion homeostasis	Process	IEA	GO_REF:0000019	Ensembl:ENSMUSP00000084041	9606	20161008	Ensembl	-
317	UniProtKB	Q13563	PKD2	-	GO:0007204	positive regulation of cytosolic calcium ion concentration	Process	IEA	GO_REF:0000019	Ensembl:ENSRNOP00000002916	9606	20161008	Ensembl	-
317	UniProtKB	Q13563	PKD2	-	GO:0031587	positive regulation of inositol 1,4,5-trisphosphate-sensitive calcium-release channel activity	Process	IMP	PMID:16223735	-	9606	20120118	BHF-UCL	-
317	UniProtKB	Q13563	PKD2	-	GO:0048763	calcium-induced calcium release activity	Function	IDA	PMID:11854751	-	9606	20120112	BHF-UCL	-
317	UniProtKB	Q13563	PKD2	-	GO:0051209	release of sequestered calcium ion into cytosol	Process	IEA	GO_REF:0000019	Ensembl:ENSMUSP00000084041	9606	20161008	Ensembl	-
317	UniProtKB	Q13563	PKD2	-	GO:0051209	release of sequestered calcium ion into cytosol	Process	IDA	PMID:11854751	-	9606	20120112	BHF-UCL	-
317	UniProtKB	Q13563	PKD2	-	GO:0051209	release of sequestered calcium ion into cytosol	Process	IMP	PMID:19265036	-	9606	20120118	BHF-UCL	-
317	UniProtKB	Q13563	PKD2	-	GO:0060315	negative regulation of ryanodine-sensitive calcium-release channel activity	Process	IEA	GO_REF:0000019	Ensembl:ENSMUSP00000084041	9606	20161008	Ensembl	-
317	UniProtKB	Q13563	PKD2	-	GO:0060315	negative regulation of ryanodine-sensitive calcium-release channel activity	Process	ISS	GO_REF:0000024	UniProtKB:O35245	9606	20120112	BHF-UCL	-
317	UniProtKB	Q13563	PKD2	-	GO:0070588	calcium ion transmembrane transport	Process	IDA	PMID:11854751	-	9606	20120112	BHF-UCL	-
317	UniProtKB	Q13563	PKD2	-	GO:0090279	regulation of calcium ion import	Process	IDA	PMID:11854751	-	9606	20120112	BHF-UCL	-
318	UniProtKB	Q8NCC3	PLA2G15	-	GO:0047499	calcium-independent phospholipase A2 activity	Function	IEA	GO_REF:0000019	Ensembl:ENSMUSP00000034377	9606	20161008	Ensembl	-
318	UniProtKB	Q8NCC3	PLA2G15	-	GO:0047499	calcium-independent phospholipase A2 activity	Function	IEA	GO_REF:0000019	Ensembl:ENSRNOP00000026996	9606	20161008	Ensembl	-
318	UniProtKB	Q8NCC3	PLA2G15	-	GO:0047499	calcium-independent phospholipase A2 activity	Function	ISS	GO_REF:0000024	UniProtKB:Q8WMP9	9606	20111206	UniProt	-
319	UniProtKB	Q9NZ20	PLA2G3	-	GO:0047498	calcium-dependent phospholipase A2 activity	Function	TAS	PMID:10713052	-	9606	20031119	PINC	-
320	UniProtKB	Q13093	PLA2G7	-	GO:0047499	calcium-independent phospholipase A2 activity	Function	IDA	PMID:8624782	-	9606	20110708	BHF-UCL	-
321	UniProtKB	Q01970	PLCB3	-	GO:0005509	calcium ion binding	Function	IEA	GO_REF:0000002	InterPro:IPR014815|InterPro:IPR016280	9606	20161008	InterPro	-
321	UniProtKB	Q01970	PLCB3	-	GO:0005516	calmodulin binding	Function	IPI	PMID:12821674	UniProtKB:P62158	9606	20110303	BHF-UCL	-
321	UniProtKB	Q01970	PLCB3	-	GO:0007223	Wnt signaling pathway, calcium modulating pathway	Process	TAS	Reactome:R-HSA-4086398	-	9606	20160301	Reactome	-
322	UniProtKB	P51178	PLCD1	-	GO:0005509	calcium ion binding	Function	IEA	GO_REF:0000002	InterPro:IPR002048	9606	20161008	InterPro	-
323	UniProtKB	P16885	PLCG2	-	GO:0019722	calcium-mediated signaling	Process	NAS	PMID:11043765	-	9606	20111220	UniProt	-
323	UniProtKB	P16885	PLCG2	-	GO:0032237	activation of store-operated calcium channel activity	Process	IEA	GO_REF:0000019	Ensembl:ENSMUSP00000079991	9606	20161008	Ensembl	-
323	UniProtKB	P16885	PLCG2	-	GO:0051209	release of sequestered calcium ion into cytosol	Process	IEA	GO_REF:0000019	Ensembl:ENSMUSP00000079991	9606	20161008	Ensembl	-
323	UniProtKB	P16885	PLCG2	-	GO:0051209	release of sequestered calcium ion into cytosol	Process	IDA	PMID:11606584	-	9606	20111220	UniProt	-
324	UniProtKB	Q4KWH8	PLCH1	-	GO:0005509	calcium ion binding	Function	IEA	GO_REF:0000002	InterPro:IPR002048	9606	20161008	InterPro	-
324	UniProtKB	Q4KWH8	PLCH1	-	GO:0050429	calcium-dependent phospholipase C activity	Function	IEA	GO_REF:0000002	InterPro:IPR028392	9606	20161008	InterPro	-
324	UniProtKB	Q4KWH8	PLCH1	-	GO:0050429	calcium-dependent phospholipase C activity	Function	IDA	PMID:15702972	-	9606	20091109	MGI	-
325	UniProtKB	Q14651	PLS1	-	GO:0005509	calcium ion binding	Function	IEA	GO_REF:0000002	InterPro:IPR002048	9606	20161008	InterPro	-
326	UniProtKB	P13797	PLS3	-	GO:0005509	calcium ion binding	Function	IEA	GO_REF:0000002	InterPro:IPR002048	9606	20161008	InterPro	-
327	UniProtKB	O15162	PLSCR1	-	GO:0005509	calcium ion binding	Function	IDA	PMID:18629440	-	9606	20110811	UniProt	-
327	UniProtKB	O15162	PLSCR1	-	GO:0005509	calcium ion binding	Function	NAS	PMID:9218461	-	9606	20010913	UniProt	-
328	UniProtKB	Q9NRQ2	PLSCR4	-	GO:0005509	calcium ion binding	Function	NAS	PMID:10930526	-	9606	20020605	UniProt	-
329	UniProtKB	P27169	PON1	-	GO:0005509	calcium ion binding	Function	IDA	PMID:15098021	-	9606	20091120	UniProt	-
330	UniProtKB	P35813	PPM1A	-	GO:0033192	calmodulin-dependent protein phosphatase activity	Function	IDA	PMID:11559703	-	9606	20120123	UniProt	-
331	UniProtKB	P49593	PPM1F	-	GO:0033192	calmodulin-dependent protein phosphatase activity	Function	IDA	PMID:11559703	-	9606	20120123	UniProt	-
331	UniProtKB	P49593	PPM1F	-	GO:0033192	calmodulin-dependent protein phosphatase activity	Function	IDA	PMID:15140879	-	9606	20120123	UniProt	-
332	UniProtKB	Q9ULJ8	PPP1R9A	-	GO:0019722	calcium-mediated signaling	Process	IBA	GO_REF:0000033	PANTHER:PTN001816562	9606	20150805	GO_Central	-
333	UniProtKB	Q06190	PPP2R3A	-	GO:0005509	calcium ion binding	Function	IEA	GO_REF:0000002	InterPro:IPR002048	9606	20161008	InterPro	-
334	UniProtKB	Q15257	PPP2R4	-	GO:0034704	calcium channel complex	Component	IDA	PMID:10830164	-	9606	20090203	BHF-UCL	-
335	UniProtKB	Q08209	PPP3CA	-	GO:0004723	calcium-dependent protein serine/threonine phosphatase activity	Function	IEA	GO_REF:0000019	Ensembl:ENSRNOP00000049674	9606	20161008	Ensembl	-
335	UniProtKB	Q08209	PPP3CA	-	GO:0005509	calcium ion binding	Function	NAS	PMID:8392375	-	9606	20010925	UniProt	-
335	UniProtKB	Q08209	PPP3CA	-	GO:0005516	calmodulin binding	Function	IEA	GO_REF:0000019	Ensembl:ENSRNOP00000049674	9606	20161008	Ensembl	-
335	UniProtKB	Q08209	PPP3CA	-	GO:0005516	calmodulin binding	Function	IEA	GO_REF:0000037	UniProtKB-KW:KW-0112	9606	20161008	UniProt	-
335	UniProtKB	Q08209	PPP3CA	-	GO:0005516	calmodulin binding	Function	IDA	PMID:11005320	-	9606	20111223	UniProt	-
335	UniProtKB	Q08209	PPP3CA	-	GO:0005516	calmodulin binding	Function	NAS	PMID:8392375	-	9606	20010925	UniProt	-
335	UniProtKB	Q08209	PPP3CA	-	GO:0005955	calcineurin complex	Component	IEA	GO_REF:0000019	Ensembl:ENSMUSP00000053101	9606	20161008	Ensembl	-
335	UniProtKB	Q08209	PPP3CA	-	GO:0005955	calcineurin complex	Component	IEA	GO_REF:0000019	Ensembl:ENSRNOP00000049674	9606	20161008	Ensembl	-
335	UniProtKB	Q08209	PPP3CA	-	GO:0005955	calcineurin complex	Component	IDA	PMID:22688515	-	9606	20141107	BHF-UCL	-
335	UniProtKB	Q08209	PPP3CA	-	GO:0005955	calcineurin complex	Component	NAS	PMID:8392375	-	9606	20010925	UniProt	-
335	UniProtKB	Q08209	PPP3CA	-	GO:0006816	calcium ion transport	Process	IEA	GO_REF:0000019	Ensembl:ENSMUSP00000053101	9606	20161008	Ensembl	-
335	UniProtKB	Q08209	PPP3CA	-	GO:0007223	Wnt signaling pathway, calcium modulating pathway	Process	TAS	Reactome:R-HSA-4086398	-	9606	20160301	Reactome	-
335	UniProtKB	Q08209	PPP3CA	-	GO:0019722	calcium-mediated signaling	Process	IEA	GO_REF:0000019	Ensembl:ENSMUSP00000053101	9606	20161008	Ensembl	-
335	UniProtKB	Q08209	PPP3CA	-	GO:0033173	calcineurin-NFAT signaling cascade	Process	IEA	GO_REF:0000019	Ensembl:ENSMUSP00000053101	9606	20161008	Ensembl	-
335	UniProtKB	Q08209	PPP3CA	-	GO:0033173	calcineurin-NFAT signaling cascade	Process	IDA	PMID:22688515	-	9606	20141107	BHF-UCL	-
335	UniProtKB	Q08209	PPP3CA	-	GO:0033192	calmodulin-dependent protein phosphatase activity	Function	IDA	PMID:18815128	-	9606	20120606	UniProt	-
335	UniProtKB	Q08209	PPP3CA	-	GO:0033192	calmodulin-dependent protein phosphatase activity	Function	TAS	PMID:2556704	-	9606	20111220	UniProt	-
335	UniProtKB	Q08209	PPP3CA	-	GO:0051592	response to calcium ion	Process	IDA	PMID:18815128	-	9606	20120606	UniProt	-
336	UniProtKB	P16298	PPP3CB	-	GO:0005509	calcium ion binding	Function	IDA	PMID:8524402	-	9606	20050308	UniProt	-
336	UniProtKB	P16298	PPP3CB	-	GO:0005516	calmodulin binding	Function	IEA	GO_REF:0000037	UniProtKB-KW:KW-0112	9606	20161008	UniProt	-
336	UniProtKB	P16298	PPP3CB	-	GO:0005516	calmodulin binding	Function	IDA	PMID:11005320	-	9606	20111223	UniProt	-
336	UniProtKB	P16298	PPP3CB	-	GO:0005516	calmodulin binding	Function	IDA	PMID:2556704	-	9606	20111220	UniProt	-
336	UniProtKB	P16298	PPP3CB	-	GO:0005516	calmodulin binding	Function	NAS	PMID:8524402	-	9606	20050308	UniProt	-
336	UniProtKB	P16298	PPP3CB	-	GO:0005955	calcineurin complex	Component	IDA	PMID:22688515	-	9606	20141107	BHF-UCL	-
336	UniProtKB	P16298	PPP3CB	-	GO:0005955	calcineurin complex	Component	IDA	PMID:8524402	-	9606	20050308	UniProt	-
336	UniProtKB	P16298	PPP3CB	-	GO:0007223	Wnt signaling pathway, calcium modulating pathway	Process	TAS	Reactome:R-HSA-4086398	-	9606	20160301	Reactome	-
336	UniProtKB	P16298	PPP3CB	-	GO:0017156	calcium ion regulated exocytosis	Process	IEA	GO_REF:0000019	Ensembl:ENSMUSP00000125722	9606	20161008	Ensembl	-
336	UniProtKB	P16298	PPP3CB	-	GO:0017156	calcium ion regulated exocytosis	Process	ISS	GO_REF:0000024	UniProtKB:P48453	9606	20111220	UniProt	-
336	UniProtKB	P16298	PPP3CB	-	GO:0033173	calcineurin-NFAT signaling cascade	Process	IDA	PMID:22688515	-	9606	20141107	BHF-UCL	-
336	UniProtKB	P16298	PPP3CB	-	GO:0033192	calmodulin-dependent protein phosphatase activity	Function	IEA	GO_REF:0000019	Ensembl:ENSMUSP00000125722	9606	20161008	Ensembl	-
336	UniProtKB	P16298	PPP3CB	-	GO:0033192	calmodulin-dependent protein phosphatase activity	Function	ISS	GO_REF:0000024	UniProtKB:P48453	9606	20111220	UniProt	-
336	UniProtKB	P16298	PPP3CB	-	GO:0033192	calmodulin-dependent protein phosphatase activity	Function	TAS	PMID:2556704	-	9606	20111220	UniProt	-
337	UniProtKB	P63098	PPP3R1	-	GO:0004723	calcium-dependent protein serine/threonine phosphatase activity	Function	NAS	PMID:2558868	-	9606	20041130	UniProt	-
337	UniProtKB	P63098	PPP3R1	-	GO:0005509	calcium ion binding	Function	IEA	GO_REF:0000002	InterPro:IPR002048	9606	20161008	InterPro	-
337	UniProtKB	P63098	PPP3R1	-	GO:0005509	calcium ion binding	Function	NAS	PMID:2558868	-	9606	20041130	UniProt	-
337	UniProtKB	P63098	PPP3R1	-	GO:0005516	calmodulin binding	Function	NAS	PMID:2558868	-	9606	20090209	UniProt	-
337	UniProtKB	P63098	PPP3R1	-	GO:0005955	calcineurin complex	Component	IDA	PMID:22688515	-	9606	20141107	BHF-UCL	-
337	UniProtKB	P63098	PPP3R1	-	GO:0005955	calcineurin complex	Component	NAS	PMID:2558868	-	9606	20041130	UniProt	-
337	UniProtKB	P63098	PPP3R1	-	GO:0007223	Wnt signaling pathway, calcium modulating pathway	Process	TAS	Reactome:R-HSA-4086398	-	9606	20160301	Reactome	-
337	UniProtKB	P63098	PPP3R1	-	GO:0033173	calcineurin-NFAT signaling cascade	Process	IDA	PMID:22688515	-	9606	20141107	BHF-UCL	-
338	UniProtKB	P50897	PPT1	-	GO:0007269	neurotransmitter secretion	Process	IEA	GO_REF:0000019	Ensembl:ENSMUSP00000030412	9606	20161008	Ensembl	-
339	UniProtKB	Q13131	PRKAA1	-	GO:0061762	CAMKK-AMPK signaling cascade	Process	IC	PMID:22012985	GO:0010508	9606	20160810	ParkinsonsUK-UCL	-
340	UniProtKB	P17612	PRKACA	-	GO:0010881	regulation of cardiac muscle contraction by regulation of the release of sequestered calcium ion	Process	TAS	PMID:23507255	-	9606	20130704	BHF-UCL	-
340	UniProtKB	P17612	PRKACA	-	GO:0034704	calcium channel complex	Component	TAS	PMID:23507255	-	9606	20130704	BHF-UCL	-
340	UniProtKB	P17612	PRKACA	-	GO:0035584	calcium-mediated signaling using intracellular calcium source	Process	TAS	PMID:23507255	-	9606	20130704	BHF-UCL	-
340	UniProtKB	P17612	PRKACA	-	GO:0048240	sperm capacitation	Process	IEA	GO_REF:0000019	Ensembl:ENSMUSP00000005606	9606	20161008	Ensembl	-
340	UniProtKB	P17612	PRKACA	-	GO:0048240	sperm capacitation	Process	ISS	GO_REF:0000024	UniProtKB:P05132	9606	20111121	UniProt	-
340	UniProtKB	P17612	PRKACA	-	GO:0051480	regulation of cytosolic calcium ion concentration	Process	TAS	PMID:23507255	-	9606	20130704	BHF-UCL	-
340	UniProtKB	P17612	PRKACA	-	GO:0060314	regulation of ryanodine-sensitive calcium-release channel activity	Process	TAS	PMID:23507255	-	9606	20130704	BHF-UCL	-
341	UniProtKB	P17252	PRKCA	-	GO:0004698	calcium-dependent protein kinase C activity	Function	TAS	Reactome:R-HSA-114683	-	9606	20090914	Reactome	-
341	UniProtKB	P17252	PRKCA	-	GO:0004698	calcium-dependent protein kinase C activity	Function	TAS	Reactome:R-HSA-114684	-	9606	20090914	Reactome	-
341	UniProtKB	P17252	PRKCA	-	GO:0004698	calcium-dependent protein kinase C activity	Function	TAS	Reactome:R-HSA-416639	-	9606	20090914	Reactome	-
341	UniProtKB	P17252	PRKCA	-	GO:0004698	calcium-dependent protein kinase C activity	Function	TAS	Reactome:R-HSA-421007	-	9606	20090914	Reactome	-
342	UniProtKB	P14314	PRKCSH	-	GO:0005509	calcium ion binding	Function	IEA	GO_REF:0000002	InterPro:IPR002048	9606	20161008	InterPro	-
343	UniProtKB	P04156	PRNP	-	GO:0070885	negative regulation of calcineurin-NFAT signaling cascade	Process	IEA	GO_REF:0000019	Ensembl:ENSMUSP00000088833	9606	20161008	Ensembl	-
343	UniProtKB	P04156	PRNP	-	GO:0070885	negative regulation of calcineurin-NFAT signaling cascade	Process	ISS	GO_REF:0000024	UniProtKB:P04925	9606	20110223	BHF-UCL	-
344	UniProtKB	P04070	PROC	-	GO:0005509	calcium ion binding	Function	IEA	GO_REF:0000002	InterPro:IPR000294|InterPro:IPR001881|InterPro:IPR012224|InterPro:IPR018097	9606	20161008	InterPro	-
345	UniProtKB	P07225	PROS1	-	GO:0005509	calcium ion binding	Function	IEA	GO_REF:0000002	InterPro:IPR000294|InterPro:IPR001881|InterPro:IPR018097	9606	20161008	InterPro	-
346	UniProtKB	P22891	PROZ	-	GO:0005509	calcium ion binding	Function	IEA	GO_REF:0000002	InterPro:IPR000294|InterPro:IPR001881|InterPro:IPR012224	9606	20161008	InterPro	-
347	UniProtKB	P49768	PSEN1	-	GO:0005262	calcium channel activity	Function	IMP	PMID:16959576	-	9606	20100714	UniProt	-
347	UniProtKB	P49768	PSEN1	-	GO:0006874	cellular calcium ion homeostasis	Process	IEA	GO_REF:0000019	Ensembl:ENSMUSP00000098786	9606	20161008	Ensembl	-
347	UniProtKB	P49768	PSEN1	-	GO:0016080	synaptic vesicle targeting	Process	IEA	GO_REF:0000019	Ensembl:ENSMUSP00000098786	9606	20161008	Ensembl	-
347	UniProtKB	P49768	PSEN1	-	GO:0032469	endoplasmic reticulum calcium ion homeostasis	Process	IEA	GO_REF:0000019	Ensembl:ENSMUSP00000098786	9606	20161008	Ensembl	-
347	UniProtKB	P49768	PSEN1	-	GO:0032469	endoplasmic reticulum calcium ion homeostasis	Process	IGI	PMID:16959576	UniProtKB:P49769	9606	20100714	UniProt	-
347	UniProtKB	P49768	PSEN1	-	GO:0032469	endoplasmic reticulum calcium ion homeostasis	Process	IDA	PMID:17431506	-	9606	20080112	MGI	-
347	UniProtKB	P49768	PSEN1	-	GO:0051563	smooth endoplasmic reticulum calcium ion homeostasis	Process	IEA	GO_REF:0000019	Ensembl:ENSMUSP00000098786	9606	20161008	Ensembl	-
347	UniProtKB	P49768	PSEN1	-	GO:0051563	smooth endoplasmic reticulum calcium ion homeostasis	Process	IBA	GO_REF:0000033	PANTHER:PTN000024458	9606	20100630	GO_Central	-
347	UniProtKB	P49768	PSEN1	-	GO:0070588	calcium ion transmembrane transport	Process	IEA	GO_REF:0000108	GO:0005262	9606	20161001	GOC	-
348	UniProtKB	P43088	PTGFR	-	GO:0007204	positive regulation of cytosolic calcium ion concentration	Process	IBA	GO_REF:0000033	PANTHER:PTN001724962	9606	20160602	GO_Central	-
348	UniProtKB	P43088	PTGFR	-	GO:0035584	calcium-mediated signaling using intracellular calcium source	Process	IDA	PMID:18587449	-	9606	20131125	UniProt	-
349	UniProtKB	P08575	PTPRC	-	GO:0051209	release of sequestered calcium ion into cytosol	Process	ISS	GO_REF:0000024	UniProtKB:P06800	9606	20060106	UniProt	-
350	UniProtKB	P20336	RAB3A	-	GO:0007269	neurotransmitter secretion	Process	TAS	Reactome:R-HSA-112310	-	9606	20160301	Reactome	-
350	UniProtKB	P20336	RAB3A	-	GO:0016079	synaptic vesicle exocytosis	Process	IEA	GO_REF:0000019	Ensembl:ENSMUSP00000105719	9606	20161008	Ensembl	-
350	UniProtKB	P20336	RAB3A	-	GO:0016079	synaptic vesicle exocytosis	Process	IEA	GO_REF:0000019	Ensembl:ENSRNOP00000026392	9606	20161008	Ensembl	-
350	UniProtKB	P20336	RAB3A	-	GO:0016079	synaptic vesicle exocytosis	Process	ISS	GO_REF:0000024	UniProtKB:P63012	9606	20140901	ParkinsonsUK-UCL	-
350	UniProtKB	P20336	RAB3A	-	GO:0031630	regulation of synaptic vesicle fusion to presynaptic membrane	Process	IEA	GO_REF:0000019	Ensembl:ENSMUSP00000105719	9606	20161008	Ensembl	-
350	UniProtKB	P20336	RAB3A	-	GO:0031630	regulation of synaptic vesicle fusion to presynaptic membrane	Process	ISS	GO_REF:0000024	UniProtKB:P63011	9606	20140730	ParkinsonsUK-UCL	-
350	UniProtKB	P20336	RAB3A	-	GO:0061670	evoked neurotransmitter secretion	Process	IEA	GO_REF:0000019	Ensembl:ENSMUSP00000105719	9606	20161008	Ensembl	-
351	UniProtKB	O95716	RAB3D	-	GO:0045453	bone resorption	Process	IDA	PMID:21262767	-	9606	20160212	GO_Central	-
352	UniProtKB	Q15042	RAB3GAP1	-	GO:1903233	regulation of calcium ion-dependent exocytosis of neurotransmitter	Process	IEA	GO_REF:0000019	Ensembl:ENSMUSP00000042070	9606	20161008	Ensembl	-
352	UniProtKB	Q15042	RAB3GAP1	-	GO:1903233	regulation of calcium ion-dependent exocytosis of neurotransmitter	Process	ISS	GO_REF:0000024	UniProtKB:Q80UJ7	9606	20160921	ParkinsonsUK-UCL	-
353	UniProtKB	P20339	RAB5A	-	GO:2000300	regulation of synaptic vesicle exocytosis	Process	IMP	PMID:16141272	-	9606	20140729	ParkinsonsUK-UCL	-
354	UniProtKB	P51149	RAB7A	-	GO:0045453	bone resorption	Process	IEA	GO_REF:0000019	Ensembl:ENSRNOP00000016432	9606	20161008	Ensembl	-
355	UniProtKB	P63000	RAC1	-	GO:0045453	bone resorption	Process	IEA	GO_REF:0000019	Ensembl:ENSRNOP00000001417	9606	20161008	Ensembl	-
356	UniProtKB	P15153	RAC2	-	GO:0045453	bone resorption	Process	IEA	GO_REF:0000019	Ensembl:ENSRNOP00000009994	9606	20161008	Ensembl	-
357	UniProtKB	P60763	RAC3	-	GO:0048306	calcium-dependent protein binding	Function	IPI	PMID:11756406	UniProtKB:Q99828	9606	20140109	UniProt	-
358	UniProtKB	P62834	RAP1A	-	GO:2000301	negative regulation of synaptic vesicle exocytosis	Process	IEA	GO_REF:0000019	Ensembl:ENSMUSP00000088174	9606	20161008	Ensembl	-
359	UniProtKB	P61224	RAP1B	-	GO:0045955	negative regulation of calcium ion-dependent exocytosis	Process	IEA	GO_REF:0000019	Ensembl:ENSMUSP00000066238	9606	20161008	Ensembl	-
359	UniProtKB	P61224	RAP1B	-	GO:2000301	negative regulation of synaptic vesicle exocytosis	Process	IEA	GO_REF:0000019	Ensembl:ENSMUSP00000066238	9606	20161008	Ensembl	-
360	UniProtKB	Q9Y4G8	RAPGEF2	-	GO:0005509	calcium ion binding	Function	NAS	PMID:10934204	-	9606	20031216	UniProt	-
361	UniProtKB	Q8TDF6	RASGRP4	-	GO:0005509	calcium ion binding	Function	IEA	GO_REF:0000002	InterPro:IPR002048	9606	20161008	InterPro	-
362	UniProtKB	P50749	RASSF2	-	GO:0046849	bone remodeling	Process	IEA	GO_REF:0000019	Ensembl:ENSMUSP00000028814	9606	20161008	Ensembl	-
363	UniProtKB	P53805	RCAN1	-	GO:0008597	calcium-dependent protein serine/threonine phosphatase regulator activity	Function	IBA	GO_REF:0000033	PANTHER:PTN000033709	9606	20150219	GO_Central	-
363	UniProtKB	P53805	RCAN1	-	GO:0019722	calcium-mediated signaling	Process	IEA	GO_REF:0000002	InterPro:IPR006931	9606	20161008	InterPro	-
363	UniProtKB	P53805	RCAN1	-	GO:0033173	calcineurin-NFAT signaling cascade	Process	IEA	GO_REF:0000002	InterPro:IPR031271	9606	20161008	InterPro	-
363	UniProtKB	P53805	RCAN1	-	GO:0070884	regulation of calcineurin-NFAT signaling cascade	Process	IBA	GO_REF:0000033	PANTHER:PTN000033709	9606	20150219	GO_Central	-
364	UniProtKB	Q15293	RCN1	-	GO:0005509	calcium ion binding	Function	IEA	GO_REF:0000002	InterPro:IPR002048	9606	20161008	InterPro	-
364	UniProtKB	Q15293	RCN1	-	GO:0005509	calcium ion binding	Function	TAS	PMID:8416973	-	9606	20030904	PINC	-
365	UniProtKB	Q14257	RCN2	-	GO:0005509	calcium ion binding	Function	IEA	GO_REF:0000002	InterPro:IPR002048	9606	20161008	InterPro	-
365	UniProtKB	Q14257	RCN2	-	GO:0005509	calcium ion binding	Function	TAS	PMID:8034671	-	9606	20030904	PINC	-
366	UniProtKB	Q8IXI1	RHOT2	-	GO:0005509	calcium ion binding	Function	IEA	GO_REF:0000002	InterPro:IPR002048|InterPro:IPR021181	9606	20161008	InterPro	-
367	UniProtKB	Q01974	ROR2	-	GO:0007223	Wnt signaling pathway, calcium modulating pathway	Process	IEA	GO_REF:0000019	Ensembl:ENSMUSP00000021918	9606	20161008	Ensembl	-
368	UniProtKB	P21817	RYR1	-	GO:0005219	ryanodine-sensitive calcium-release channel activity	Function	IEA	GO_REF:0000002	InterPro:IPR009460|InterPro:IPR013333	9606	20161008	InterPro	-
368	UniProtKB	P21817	RYR1	-	GO:0005219	ryanodine-sensitive calcium-release channel activity	Function	IEA	GO_REF:0000019	Ensembl:ENSMUSP00000137123	9606	20161008	Ensembl	-
368	UniProtKB	P21817	RYR1	-	GO:0005219	ryanodine-sensitive calcium-release channel activity	Function	ISS	GO_REF:0000024	UniProtKB:E9PZQ0	9606	20111222	UniProt	-
368	UniProtKB	P21817	RYR1	-	GO:0005219	ryanodine-sensitive calcium-release channel activity	Function	ISS	GO_REF:0000024	UniProtKB:F1LMY4	9606	20090204	BHF-UCL	-
368	UniProtKB	P21817	RYR1	-	GO:0005219	ryanodine-sensitive calcium-release channel activity	Function	TAS	PMID:19095005	-	9606	20090203	BHF-UCL	-
368	UniProtKB	P21817	RYR1	-	GO:0005219	ryanodine-sensitive calcium-release channel activity	Function	IDA	PMID:22480578	-	9606	20121112	CACAO	-
368	UniProtKB	P21817	RYR1	-	GO:0005219	ryanodine-sensitive calcium-release channel activity	Function	TAS	Reactome:R-HSA-2855020	-	9606	20140602	Reactome	-
368	UniProtKB	P21817	RYR1	-	GO:0005245	voltage-gated calcium channel activity	Function	IEA	GO_REF:0000019	Ensembl:ENSMUSP00000137123	9606	20161008	Ensembl	-
368	UniProtKB	P21817	RYR1	-	GO:0005245	voltage-gated calcium channel activity	Function	ISS	GO_REF:0000024	UniProtKB:E9PZQ0	9606	20111222	UniProt	-
368	UniProtKB	P21817	RYR1	-	GO:0005262	calcium channel activity	Function	IEA	GO_REF:0000002	InterPro:IPR000699	9606	20161008	InterPro	-
368	UniProtKB	P21817	RYR1	-	GO:0005262	calcium channel activity	Function	IEA	GO_REF:0000019	Ensembl:ENSMUSP00000137123	9606	20161008	Ensembl	-
368	UniProtKB	P21817	RYR1	-	GO:0005262	calcium channel activity	Function	ISS	GO_REF:0000024	UniProtKB:E9PZQ0	9606	20111222	UniProt	-
368	UniProtKB	P21817	RYR1	-	GO:0005262	calcium channel activity	Function	IEA	GO_REF:0000037	UniProtKB-KW:KW-0107	9606	20161008	UniProt	-
368	UniProtKB	P21817	RYR1	-	GO:0005509	calcium ion binding	Function	IEA	GO_REF:0000002	InterPro:IPR002048	9606	20161008	InterPro	-
368	UniProtKB	P21817	RYR1	-	GO:0005509	calcium ion binding	Function	IBA	GO_REF:0000033	PANTHER:PTN001416417	9606	20160810	GO_Central	-
368	UniProtKB	P21817	RYR1	-	GO:0005516	calmodulin binding	Function	ISS	GO_REF:0000024	UniProtKB:P11716	9606	20090714	BHF-UCL	-
368	UniProtKB	P21817	RYR1	-	GO:0005516	calmodulin binding	Function	IEA	GO_REF:0000037	UniProtKB-KW:KW-0112	9606	20161008	UniProt	-
368	UniProtKB	P21817	RYR1	-	GO:0006816	calcium ion transport	Process	IEA	GO_REF:0000002	InterPro:IPR013333|InterPro:IPR015925	9606	20161008	InterPro	-
368	UniProtKB	P21817	RYR1	-	GO:0006816	calcium ion transport	Process	IEA	GO_REF:0000019	Ensembl:ENSMUSP00000137123	9606	20161008	Ensembl	-
368	UniProtKB	P21817	RYR1	-	GO:0006816	calcium ion transport	Process	ISS	GO_REF:0000024	UniProtKB:F1LMY4	9606	20090204	BHF-UCL	-
368	UniProtKB	P21817	RYR1	-	GO:0006816	calcium ion transport	Process	IEA	GO_REF:0000037	UniProtKB-KW:KW-0109	9606	20161008	UniProt	-
368	UniProtKB	P21817	RYR1	-	GO:0006816	calcium ion transport	Process	TAS	PMID:7511586	-	9606	20030904	PINC	-
368	UniProtKB	P21817	RYR1	-	GO:0006874	cellular calcium ion homeostasis	Process	IEA	GO_REF:0000002	InterPro:IPR009460	9606	20161008	InterPro	-
368	UniProtKB	P21817	RYR1	-	GO:0014701	junctional sarcoplasmic reticulum membrane	Component	TAS	PMID:19095005	-	9606	20090203	BHF-UCL	-
368	UniProtKB	P21817	RYR1	-	GO:0014802	terminal cisterna	Component	ISS	PMID:1374404	UniProtKB:P11716	9606	20080822	BHF-UCL	-
368	UniProtKB	P21817	RYR1	-	GO:0014808	release of sequestered calcium ion into cytosol by sarcoplasmic reticulum	Process	IEA	GO_REF:0000019	Ensembl:ENSMUSP00000137123	9606	20161008	Ensembl	-
368	UniProtKB	P21817	RYR1	-	GO:0014808	release of sequestered calcium ion into cytosol by sarcoplasmic reticulum	Process	ISS	GO_REF:0000024	UniProtKB:E9PZQ0	9606	20111222	UniProt	-
368	UniProtKB	P21817	RYR1	-	GO:0015278	calcium-release channel activity	Function	IEA	GO_REF:0000002	InterPro:IPR033215	9606	20161008	InterPro	-
368	UniProtKB	P21817	RYR1	-	GO:0015278	calcium-release channel activity	Function	TAS	PMID:9030597	-	9606	20030904	PINC	-
368	UniProtKB	P21817	RYR1	-	GO:0016529	sarcoplasmic reticulum	Component	IEA	GO_REF:0000019	Ensembl:ENSMUSP00000137123	9606	20161008	Ensembl	-
368	UniProtKB	P21817	RYR1	-	GO:0016529	sarcoplasmic reticulum	Component	ISS	GO_REF:0000024	UniProtKB:P11716	9606	20090305	BHF-UCL	-
368	UniProtKB	P21817	RYR1	-	GO:0016529	sarcoplasmic reticulum	Component	IEA	GO_REF:0000037	UniProtKB-KW:KW-0703	9606	20161008	UniProt	-
368	UniProtKB	P21817	RYR1	-	GO:0016529	sarcoplasmic reticulum	Component	IEA	GO_REF:0000039	UniProtKB-SubCell:SL-0239	9606	20161008	UniProt	-
368	UniProtKB	P21817	RYR1	-	GO:0033017	sarcoplasmic reticulum membrane	Component	IEA	GO_REF:0000019	Ensembl:ENSMUSP00000137123	9606	20161008	Ensembl	-
368	UniProtKB	P21817	RYR1	-	GO:0033017	sarcoplasmic reticulum membrane	Component	ISS	GO_REF:0000024	UniProtKB:E9PZQ0	9606	20111222	UniProt	-
368	UniProtKB	P21817	RYR1	-	GO:0033017	sarcoplasmic reticulum membrane	Component	ISS	GO_REF:0000024	UniProtKB:F1LMY4	9606	20111215	UniProt	-
368	UniProtKB	P21817	RYR1	-	GO:0033017	sarcoplasmic reticulum membrane	Component	IEA	GO_REF:0000039	UniProtKB-SubCell:SL-0241	9606	20161008	UniProt	-
368	UniProtKB	P21817	RYR1	-	GO:0033017	sarcoplasmic reticulum membrane	Component	TAS	Reactome:R-HSA-2855020	-	9606	20130516	Reactome	-
368	UniProtKB	P21817	RYR1	-	GO:0034704	calcium channel complex	Component	IBA	GO_REF:0000033	PANTHER:PTN001787738	9606	20160810	GO_Central	-
368	UniProtKB	P21817	RYR1	-	GO:0048763	calcium-induced calcium release activity	Function	IBA	GO_REF:0000033	PANTHER:PTN001787738	9606	20160810	GO_Central	-
368	UniProtKB	P21817	RYR1	-	GO:0051209	release of sequestered calcium ion into cytosol	Process	IEA	GO_REF:0000019	Ensembl:ENSMUSP00000137123	9606	20161008	Ensembl	-
368	UniProtKB	P21817	RYR1	-	GO:0051209	release of sequestered calcium ion into cytosol	Process	ISS	GO_REF:0000024	UniProtKB:F1LMY4	9606	20090204	BHF-UCL	-
368	UniProtKB	P21817	RYR1	-	GO:0051480	regulation of cytosolic calcium ion concentration	Process	ISS	GO_REF:0000024	UniProtKB:F1LMY4	9606	20090204	BHF-UCL	-
368	UniProtKB	P21817	RYR1	-	GO:0070588	calcium ion transmembrane transport	Process	IEA	GO_REF:0000002	InterPro:IPR000699	9606	20161008	InterPro	-
368	UniProtKB	P21817	RYR1	-	GO:0070588	calcium ion transmembrane transport	Process	IEA	GO_REF:0000037	UniProtKB-KW:KW-0107	9606	20161008	UniProt	-
369	UniProtKB	Q15413	RYR3	-	GO:0005219	ryanodine-sensitive calcium-release channel activity	Function	IEA	GO_REF:0000002	InterPro:IPR009460|InterPro:IPR013333	9606	20161008	InterPro	-
369	UniProtKB	Q15413	RYR3	-	GO:0005219	ryanodine-sensitive calcium-release channel activity	Function	IEA	GO_REF:0000019	Ensembl:ENSRNOP00000040240	9606	20161008	Ensembl	-
369	UniProtKB	Q15413	RYR3	-	GO:0005219	ryanodine-sensitive calcium-release channel activity	Function	ISS	GO_REF:0000024	UniProtKB:Q9TS33	9606	20120103	UniProt	-
369	UniProtKB	Q15413	RYR3	-	GO:0005219	ryanodine-sensitive calcium-release channel activity	Function	TAS	PMID:19095005	-	9606	20090203	BHF-UCL	-
369	UniProtKB	Q15413	RYR3	-	GO:0005219	ryanodine-sensitive calcium-release channel activity	Function	TAS	Reactome:R-HSA-2855020	-	9606	20140602	Reactome	-
369	UniProtKB	Q15413	RYR3	-	GO:0005262	calcium channel activity	Function	IEA	GO_REF:0000002	InterPro:IPR000699	9606	20161008	InterPro	-
369	UniProtKB	Q15413	RYR3	-	GO:0005262	calcium channel activity	Function	IEA	GO_REF:0000037	UniProtKB-KW:KW-0107	9606	20161008	UniProt	-
369	UniProtKB	Q15413	RYR3	-	GO:0005509	calcium ion binding	Function	IEA	GO_REF:0000002	InterPro:IPR002048	9606	20161008	InterPro	-
369	UniProtKB	Q15413	RYR3	-	GO:0005509	calcium ion binding	Function	IBA	GO_REF:0000033	PANTHER:PTN001416417	9606	20160810	GO_Central	-
369	UniProtKB	Q15413	RYR3	-	GO:0005516	calmodulin binding	Function	IEA	GO_REF:0000037	UniProtKB-KW:KW-0112	9606	20161008	UniProt	-
369	UniProtKB	Q15413	RYR3	-	GO:0006816	calcium ion transport	Process	IEA	GO_REF:0000002	InterPro:IPR013333|InterPro:IPR015925	9606	20161008	InterPro	-
369	UniProtKB	Q15413	RYR3	-	GO:0006816	calcium ion transport	Process	IEA	GO_REF:0000037	UniProtKB-KW:KW-0109	9606	20161008	UniProt	-
369	UniProtKB	Q15413	RYR3	-	GO:0006816	calcium ion transport	Process	IMP	PMID:9395096	-	9606	20120607	UniProt	-
369	UniProtKB	Q15413	RYR3	-	GO:0006874	cellular calcium ion homeostasis	Process	IEA	GO_REF:0000002	InterPro:IPR009460	9606	20161008	InterPro	-
369	UniProtKB	Q15413	RYR3	-	GO:0015278	calcium-release channel activity	Function	IMP	PMID:9395096	-	9606	20120607	UniProt	-
369	UniProtKB	Q15413	RYR3	-	GO:0016529	sarcoplasmic reticulum	Component	ISS	GO_REF:0000024	UniProtKB:P30957	9606	20160223	UniProt	-
369	UniProtKB	Q15413	RYR3	-	GO:0016529	sarcoplasmic reticulum	Component	IEA	GO_REF:0000037	UniProtKB-KW:KW-0703	9606	20161008	UniProt	-
369	UniProtKB	Q15413	RYR3	-	GO:0016529	sarcoplasmic reticulum	Component	IEA	GO_REF:0000039	UniProtKB-SubCell:SL-0239	9606	20161008	UniProt	-
369	UniProtKB	Q15413	RYR3	-	GO:0033017	sarcoplasmic reticulum membrane	Component	ISS	GO_REF:0000024	UniProtKB:Q9TS33	9606	20120103	UniProt	-
369	UniProtKB	Q15413	RYR3	-	GO:0033017	sarcoplasmic reticulum membrane	Component	IBA	GO_REF:0000033	PANTHER:PTN001787738	9606	20160810	GO_Central	-
369	UniProtKB	Q15413	RYR3	-	GO:0033017	sarcoplasmic reticulum membrane	Component	IEA	GO_REF:0000039	UniProtKB-SubCell:SL-0241	9606	20161008	UniProt	-
369	UniProtKB	Q15413	RYR3	-	GO:0033017	sarcoplasmic reticulum membrane	Component	TAS	Reactome:R-HSA-2855020	-	9606	20130516	Reactome	-
369	UniProtKB	Q15413	RYR3	-	GO:0034704	calcium channel complex	Component	IBA	GO_REF:0000033	PANTHER:PTN001787738	9606	20160810	GO_Central	-
369	UniProtKB	Q15413	RYR3	-	GO:0048763	calcium-induced calcium release activity	Function	IEA	GO_REF:0000019	Ensembl:ENSRNOP00000040240	9606	20161008	Ensembl	-
369	UniProtKB	Q15413	RYR3	-	GO:0048763	calcium-induced calcium release activity	Function	IBA	GO_REF:0000033	PANTHER:PTN001787738	9606	20160810	GO_Central	-
369	UniProtKB	Q15413	RYR3	-	GO:0051209	release of sequestered calcium ion into cytosol	Process	IEA	GO_REF:0000108	GO:0005219	9606	20161001	GOC	-
369	UniProtKB	Q15413	RYR3	-	GO:0051209	release of sequestered calcium ion into cytosol	Process	IEA	GO_REF:0000108	GO:0015278	9606	20161001	GOC	-
369	UniProtKB	Q15413	RYR3	-	GO:0051209	release of sequestered calcium ion into cytosol	Process	IEA	GO_REF:0000108	GO:0048763	9606	20161001	GOC	-
369	UniProtKB	Q15413	RYR3	-	GO:0051481	negative regulation of cytosolic calcium ion concentration	Process	IEA	GO_REF:0000019	Ensembl:ENSRNOP00000040240	9606	20161008	Ensembl	-
369	UniProtKB	Q15413	RYR3	-	GO:0070588	calcium ion transmembrane transport	Process	IEA	GO_REF:0000002	InterPro:IPR000699	9606	20161008	InterPro	-
369	UniProtKB	Q15413	RYR3	-	GO:0070588	calcium ion transmembrane transport	Process	ISS	GO_REF:0000024	UniProtKB:Q9TS33	9606	20120103	UniProt	-
369	UniProtKB	Q15413	RYR3	-	GO:0070588	calcium ion transmembrane transport	Process	IEA	GO_REF:0000037	UniProtKB-KW:KW-0107	9606	20161008	UniProt	-
369	UniProtKB	Q15413	RYR3	-	GO:0071277	cellular response to calcium ion	Process	ISS	GO_REF:0000024	UniProtKB:Q9TS33	9606	20120104	UniProt	-
370	UniProtKB	P23297	S100A1	-	GO:0005509	calcium ion binding	Function	IEA	GO_REF:0000002	InterPro:IPR001751|InterPro:IPR002048|InterPro:IPR028486	9606	20161008	InterPro	-
370	UniProtKB	P23297	S100A1	-	GO:0005509	calcium ion binding	Function	IEA	GO_REF:0000019	Ensembl:ENSRNOP00000017000	9606	20161008	Ensembl	-
370	UniProtKB	P23297	S100A1	-	GO:0005509	calcium ion binding	Function	TAS	PMID:1998503	-	9606	20030904	PINC	-
370	UniProtKB	P23297	S100A1	-	GO:0016529	sarcoplasmic reticulum	Component	IDA	PMID:12804600	-	9606	20050707	UniProt	-
370	UniProtKB	P23297	S100A1	-	GO:0044548	S100 protein binding	Function	IPI	PMID:10913138	UniProtKB:P04271	9606	20060725	UniProt	-
370	UniProtKB	P23297	S100A1	-	GO:0044548	S100 protein binding	Function	IPI	PMID:10913138	UniProtKB:P23297	9606	20060725	UniProt	-
370	UniProtKB	P23297	S100A1	-	GO:0048306	calcium-dependent protein binding	Function	IEA	GO_REF:0000019	Ensembl:ENSRNOP00000017000	9606	20161008	Ensembl	-
370	UniProtKB	P23297	S100A1	-	GO:1901387	positive regulation of voltage-gated calcium channel activity	Process	IEA	GO_REF:0000019	Ensembl:ENSRNOP00000017000	9606	20161008	Ensembl	-
371	UniProtKB	P60903	S100A10	-	GO:0005509	calcium ion binding	Function	IEA	GO_REF:0000002	InterPro:IPR001751	9606	20161008	InterPro	-
372	UniProtKB	P31949	S100A11	-	GO:0005509	calcium ion binding	Function	IEA	GO_REF:0000002	InterPro:IPR001751|InterPro:IPR002048|InterPro:IPR028482	9606	20161008	InterPro	-
372	UniProtKB	P31949	S100A11	-	GO:0044548	S100 protein binding	Function	IPI	PMID:10913138	UniProtKB:P04271	9606	20060725	UniProt	-
372	UniProtKB	P31949	S100A11	-	GO:0048306	calcium-dependent protein binding	Function	IEA	GO_REF:0000002	InterPro:IPR028482	9606	20161008	InterPro	-
372	UniProtKB	P31949	S100A11	-	GO:0048306	calcium-dependent protein binding	Function	IDA	PMID:10913138	-	9606	20060725	UniProt	-
373	UniProtKB	Q99584	S100A13	-	GO:0005509	calcium ion binding	Function	IEA	GO_REF:0000002	InterPro:IPR028487	9606	20161008	InterPro	-
373	UniProtKB	Q99584	S100A13	-	GO:0005509	calcium ion binding	Function	IDA	PMID:16145699	-	9606	20091124	UniProt	-
373	UniProtKB	Q99584	S100A13	-	GO:0005509	calcium ion binding	Function	IDA	PMID:17374362	-	9606	20100205	UniProt	-
374	UniProtKB	Q9HCY8	S100A14	-	GO:0005509	calcium ion binding	Function	IEA	GO_REF:0000002	InterPro:IPR028493	9606	20161008	InterPro	-
374	UniProtKB	Q9HCY8	S100A14	-	GO:0005509	calcium ion binding	Function	NAS	PMID:16682778	-	9606	20100205	UniProt	-
374	UniProtKB	Q9HCY8	S100A14	-	GO:0055074	calcium ion homeostasis	Process	NAS	PMID:16682778	-	9606	20100205	UniProt	-
375	UniProtKB	Q96FQ6	S100A16	-	GO:0005509	calcium ion binding	Function	IEA	GO_REF:0000002	InterPro:IPR001751|InterPro:IPR002048	9606	20161008	InterPro	-
375	UniProtKB	Q96FQ6	S100A16	-	GO:0005509	calcium ion binding	Function	IEA	GO_REF:0000019	Ensembl:ENSMUSP00000096510	9606	20161008	Ensembl	-
375	UniProtKB	Q96FQ6	S100A16	-	GO:0005509	calcium ion binding	Function	IDA	PMID:17030513	-	9606	20101122	UniProt	-
375	UniProtKB	Q96FQ6	S100A16	-	GO:0051592	response to calcium ion	Process	IEA	GO_REF:0000019	Ensembl:ENSMUSP00000096510	9606	20161008	Ensembl	-
376	UniProtKB	P29034	S100A2	-	GO:0005509	calcium ion binding	Function	IEA	GO_REF:0000002	InterPro:IPR001751|InterPro:IPR002048	9606	20161008	InterPro	-
376	UniProtKB	P29034	S100A2	-	GO:0005509	calcium ion binding	Function	NAS	PMID:9481475	-	9606	20010917	UniProt	-
377	UniProtKB	P26447	S100A4	-	GO:0005509	calcium ion binding	Function	IEA	GO_REF:0000002	InterPro:IPR001751|InterPro:IPR002048	9606	20161008	InterPro	-
377	UniProtKB	P26447	S100A4	-	GO:0005509	calcium ion binding	Function	IEA	GO_REF:0000019	Ensembl:ENSMUSP00000001046	9606	20161008	Ensembl	-
377	UniProtKB	P26447	S100A4	-	GO:0005509	calcium ion binding	Function	IEA	GO_REF:0000019	Ensembl:ENSRNOP00000015958	9606	20161008	Ensembl	-
377	UniProtKB	P26447	S100A4	-	GO:0005509	calcium ion binding	Function	TAS	PMID:8204608	-	9606	20030904	PINC	-
377	UniProtKB	P26447	S100A4	-	GO:0048306	calcium-dependent protein binding	Function	IEA	GO_REF:0000019	Ensembl:ENSRNOP00000015958	9606	20161008	Ensembl	-
378	UniProtKB	P06703	S100A6	-	GO:0005509	calcium ion binding	Function	IEA	GO_REF:0000002	InterPro:IPR001751|InterPro:IPR002048	9606	20161008	InterPro	-
378	UniProtKB	P06703	S100A6	-	GO:0005509	calcium ion binding	Function	IEA	GO_REF:0000019	Ensembl:ENSMUSP00000001051	9606	20161008	Ensembl	-
378	UniProtKB	P06703	S100A6	-	GO:0005509	calcium ion binding	Function	IEA	GO_REF:0000019	Ensembl:ENSRNOP00000015612	9606	20161008	Ensembl	-
378	UniProtKB	P06703	S100A6	-	GO:0005509	calcium ion binding	Function	IDA	PMID:11937060	-	9606	20091117	UniProt	-
378	UniProtKB	P06703	S100A6	-	GO:0005509	calcium ion binding	Function	NAS	PMID:12577318	-	9606	20030721	UniProt	-
378	UniProtKB	P06703	S100A6	-	GO:0044548	S100 protein binding	Function	IPI	PMID:10913138	UniProtKB:P04271	9606	20060725	UniProt	-
378	UniProtKB	P06703	S100A6	-	GO:0048306	calcium-dependent protein binding	Function	IDA	PMID:10913138	-	9606	20060725	UniProt	-
379	UniProtKB	P31151	S100A7	-	GO:0005509	calcium ion binding	Function	IEA	GO_REF:0000002	InterPro:IPR001751|InterPro:IPR002048	9606	20161008	InterPro	-
379	UniProtKB	P31151	S100A7	-	GO:0005509	calcium ion binding	Function	IDA	PMID:8077703	-	9606	20060602	UniProt	-
380	UniProtKB	P05109	S100A8	-	GO:0005509	calcium ion binding	Function	IEA	GO_REF:0000002	InterPro:IPR001751|InterPro:IPR002048|InterPro:IPR028474	9606	20161008	InterPro	-
380	UniProtKB	P05109	S100A8	-	GO:0005509	calcium ion binding	Function	TAS	PMID:2149559	-	9606	20030904	PINC	-
380	UniProtKB	P05109	S100A8	-	GO:0005509	calcium ion binding	Function	TAS	PMID:22489132	-	9606	20120919	UniProt	-
381	UniProtKB	P06702	S100A9	-	GO:0005509	calcium ion binding	Function	IEA	GO_REF:0000002	InterPro:IPR001751|InterPro:IPR002048|InterPro:IPR028475	9606	20161008	InterPro	-
381	UniProtKB	P06702	S100A9	-	GO:0005509	calcium ion binding	Function	TAS	PMID:2149559	-	9606	20030904	PINC	-
381	UniProtKB	P06702	S100A9	-	GO:0005509	calcium ion binding	Function	TAS	PMID:22489132	-	9606	20120919	UniProt	-
382	UniProtKB	P04271	S100B	-	GO:0005509	calcium ion binding	Function	IEA	GO_REF:0000002	InterPro:IPR001751|InterPro:IPR002048|InterPro:IPR028481	9606	20161008	InterPro	-
382	UniProtKB	P04271	S100B	-	GO:0005509	calcium ion binding	Function	IEA	GO_REF:0000019	Ensembl:ENSRNOP00000001743	9606	20161008	Ensembl	-
382	UniProtKB	P04271	S100B	-	GO:0005509	calcium ion binding	Function	TAS	PMID:8202493	-	9606	20030904	PINC	-
382	UniProtKB	P04271	S100B	-	GO:0005509	calcium ion binding	Function	NAS	PMID:9519411	-	9606	20030729	UniProt	-
382	UniProtKB	P04271	S100B	-	GO:0044548	S100 protein binding	Function	IPI	PMID:10913138	UniProtKB:P04271	9606	20060725	UniProt	-
382	UniProtKB	P04271	S100B	-	GO:0044548	S100 protein binding	Function	IPI	PMID:9519411	UniProtKB:P04271	9606	20030729	UniProt	-
382	UniProtKB	P04271	S100B	-	GO:0048306	calcium-dependent protein binding	Function	IDA	PMID:10913138	-	9606	20060725	UniProt	-
383	UniProtKB	P25815	S100P	-	GO:0005509	calcium ion binding	Function	IEA	GO_REF:0000002	InterPro:IPR001751|InterPro:IPR002048|InterPro:IPR028494	9606	20161008	InterPro	-
383	UniProtKB	P25815	S100P	-	GO:0005509	calcium ion binding	Function	TAS	PMID:1633809	-	9606	20030904	PINC	-
383	UniProtKB	P25815	S100P	-	GO:0048306	calcium-dependent protein binding	Function	IPI	PMID:15632002	UniProtKB:Q96BU1	9606	20050720	HGNC	-
384	UniProtKB	P0DJI8	SAA1	-	GO:0007204	positive regulation of cytosolic calcium ion concentration	Process	NAS	PMID:7561109	-	9606	20120718	UniProt	-
384	UniProtKB	P0DJI8	SAA1	-	GO:0007204	positive regulation of cytosolic calcium ion concentration	Process	IDA	PMID:9892621	-	9606	20120718	UniProt	-
385	UniProtKB	Q9Y3A5	SBDS	-	GO:0030282	bone mineralization	Process	IMP	PMID:17920346	-	9606	20080625	UniProt	-
386	UniProtKB	Q14160	SCRIB	-	GO:0016080	synaptic vesicle targeting	Process	IEA	GO_REF:0000019	Ensembl:ENSMUSP00000002603	9606	20161008	Ensembl	-
387	UniProtKB	P18827	SDC1	-	GO:0051592	response to calcium ion	Process	IEA	GO_REF:0000019	Ensembl:ENSRNOP00000072283	9606	20161008	Ensembl	-
388	UniProtKB	Q9BRK5	SDF4	-	GO:0005509	calcium ion binding	Function	IEA	GO_REF:0000002	InterPro:IPR002048|InterPro:IPR027240	9606	20161008	InterPro	-
388	UniProtKB	Q9BRK5	SDF4	-	GO:0005509	calcium ion binding	Function	IEA	GO_REF:0000019	Ensembl:ENSMUSP00000053175	9606	20161008	Ensembl	-
388	UniProtKB	Q9BRK5	SDF4	-	GO:0005509	calcium ion binding	Function	ISS	GO_REF:0000024	UniProtKB:Q61112	9606	20090429	BHF-UCL	-
388	UniProtKB	Q9BRK5	SDF4	-	GO:0005509	calcium ion binding	Function	IDA	PMID:17442889	-	9606	20090617	BHF-UCL	UniProtKB:Q9BRK5-5
388	UniProtKB	Q9BRK5	SDF4	-	GO:0017156	calcium ion regulated exocytosis	Process	ISS	PMID:17442889	UniProtKB:Q91ZS3-2	9606	20090617	BHF-UCL	-
388	UniProtKB	Q9BRK5	SDF4	-	GO:0070625	zymogen granule exocytosis	Process	ISS	PMID:17442889	UniProtKB:Q91ZS3-2	9606	20090617	BHF-UCL	-
389	UniProtKB	O94979	SEC31A	-	GO:0048306	calcium-dependent protein binding	Function	IPI	PMID:16957052	UniProtKB:O75340	9606	20141117	UniProt	-
389	UniProtKB	O94979	SEC31A	-	GO:0048306	calcium-dependent protein binding	Function	IPI	PMID:17196169	UniProtKB:Q9H553	9606	20090219	UniProt	-
389	UniProtKB	O94979	SEC31A	-	GO:0051592	response to calcium ion	Process	IDA	PMID:17196169	-	9606	20090219	UniProt	-
390	UniProtKB	P04279	SEMG1	-	GO:0090281	negative regulation of calcium ion import	Process	IDA	PMID:22075473	-	9606	20130222	CACAO	-
391	UniProtKB	P49908	SEPP1	-	GO:0031089	platelet dense granule lumen	Component	TAS	Reactome:R-HSA-481007	-	9606	20151211	Reactome	-
392	UniProtKB	P29622	SERPINA4	-	GO:0031089	platelet dense granule lumen	Component	TAS	Reactome:R-HSA-481007	-	9606	20151211	Reactome	-
393	UniProtKB	P05154	SERPINA5	-	GO:0031094	platelet dense tubular network	Component	IDA	PMID:9556620	-	9606	20111010	UniProt	-
394	UniProtKB	P49281	SLC11A2	NOT	GO:0015085	calcium ion transmembrane transporter activity	Function	IDA	PMID:17109629	-	9606	20090930	UniProt	UniProtKB:P49281-3
395	UniProtKB	P08195	SLC3A2	-	GO:0005432	calcium:sodium antiporter activity	Function	TAS	PMID:10673541	-	9606	20040914	UniProt	-
395	UniProtKB	P08195	SLC3A2	-	GO:0006816	calcium ion transport	Process	NAS	PMID:3036867	-	9606	20040914	UniProt	-
396	UniProtKB	P19634	SLC9A1	-	GO:0005516	calmodulin binding	Function	IEA	GO_REF:0000037	UniProtKB-KW:KW-0112	9606	20161008	UniProt	-
396	UniProtKB	P19634	SLC9A1	-	GO:0010882	regulation of cardiac muscle contraction by calcium ion signaling	Process	IMP	PMID:15105296	-	9606	20141107	BHF-UCL	-
396	UniProtKB	P19634	SLC9A1	-	GO:0048306	calcium-dependent protein binding	Function	IDA	PMID:15035633	-	9606	20120608	UniProt	-
396	UniProtKB	P19634	SLC9A1	-	GO:0070886	positive regulation of calcineurin-NFAT signaling cascade	Process	IDA	PMID:22688515	-	9606	20141107	BHF-UCL	-
396	UniProtKB	P19634	SLC9A1	-	GO:1903281	positive regulation of calcium:sodium antiporter activity	Process	IMP	PMID:15105296	-	9606	20141107	BHF-UCL	-
397	UniProtKB	Q9H4F8	SMOC1	-	GO:0005509	calcium ion binding	Function	IEA	GO_REF:0000002	InterPro:IPR019577	9606	20161008	InterPro	-
398	UniProtKB	O00161	SNAP23	-	GO:0016082	synaptic vesicle priming	Process	IBA	GO_REF:0000033	PANTHER:PTN000447754	9606	20141114	GO_Central	-
398	UniProtKB	O00161	SNAP23	-	GO:0031629	synaptic vesicle fusion to presynaptic active zone membrane	Process	IBA	GO_REF:0000033	PANTHER:PTN000447754	9606	20141114	GO_Central	-
399	UniProtKB	O95721	SNAP29	-	GO:0016082	synaptic vesicle priming	Process	IBA	GO_REF:0000033	PANTHER:PTN000447754	9606	20141114	GO_Central	-
399	UniProtKB	O95721	SNAP29	-	GO:0031629	synaptic vesicle fusion to presynaptic active zone membrane	Process	IBA	GO_REF:0000033	PANTHER:PTN000447754	9606	20141114	GO_Central	-
400	UniProtKB	O95295	SNAPIN	-	GO:0007269	neurotransmitter secretion	Process	TAS	PMID:10195194	-	9606	20030904	PINC	-
400	UniProtKB	O95295	SNAPIN	-	GO:0016079	synaptic vesicle exocytosis	Process	IDA	PMID:10195194	-	9606	20110207	MGI	-
400	UniProtKB	O95295	SNAPIN	-	GO:0031629	synaptic vesicle fusion to presynaptic active zone membrane	Process	IEA	GO_REF:0000019	Ensembl:ENSMUSP00000122090	9606	20161008	Ensembl	-
401	UniProtKB	Q13884	SNTB1	-	GO:0005516	calmodulin binding	Function	IEA	GO_REF:0000037	UniProtKB-KW:KW-0112	9606	20161008	UniProt	-
402	UniProtKB	P00441	SOD1	-	GO:0060087	relaxation of vascular smooth muscle	Process	IEA	GO_REF:0000019	Ensembl:ENSMUSP00000023707	9606	20161008	Ensembl	-
402	UniProtKB	P00441	SOD1	-	GO:0060087	relaxation of vascular smooth muscle	Process	ISS	GO_REF:0000024	UniProtKB:P08228	9606	20070813	UniProt	-
403	UniProtKB	Q14515	SPARCL1	-	GO:0005509	calcium ion binding	Function	IEA	GO_REF:0000002	InterPro:IPR002048|InterPro:IPR016359|InterPro:IPR019577	9606	20161008	InterPro	-
403	UniProtKB	Q14515	SPARCL1	-	GO:0005509	calcium ion binding	Function	IBA	GO_REF:0000033	PANTHER:PTN001015480	9606	20160811	GO_Central	-
404	UniProtKB	Q13813	SPTAN1	-	GO:0005509	calcium ion binding	Function	IEA	GO_REF:0000002	InterPro:IPR002048	9606	20161008	InterPro	-
404	UniProtKB	Q13813	SPTAN1	-	GO:0005516	calmodulin binding	Function	IEA	GO_REF:0000037	UniProtKB-KW:KW-0112	9606	20161008	UniProt	-
405	UniProtKB	Q01082	SPTBN1	-	GO:0005516	calmodulin binding	Function	IEA	GO_REF:0000037	UniProtKB-KW:KW-0112	9606	20161008	UniProt	-
406	UniProtKB	P30626	SRI	-	GO:0004198	calcium-dependent cysteine-type endopeptidase activity	Function	IBA	GO_REF:0000033	PANTHER:PTN000021568	9606	20140313	GO_Central	-
406	UniProtKB	P30626	SRI	-	GO:0005246	calcium channel regulator activity	Function	TAS	PMID:9668070	-	9606	20030904	PINC	-
406	UniProtKB	P30626	SRI	-	GO:0005509	calcium ion binding	Function	IEA	GO_REF:0000002	InterPro:IPR002048	9606	20161008	InterPro	-
406	UniProtKB	P30626	SRI	-	GO:0005509	calcium ion binding	Function	IDA	PMID:17215369	-	9606	20120810	BHF-UCL	-
406	UniProtKB	P30626	SRI	-	GO:0006816	calcium ion transport	Process	IEA	GO_REF:0000019	Ensembl:ENSMUSP00000118221	9606	20161008	Ensembl	-
406	UniProtKB	P30626	SRI	-	GO:0010880	regulation of release of sequestered calcium ion into cytosol by sarcoplasmic reticulum	Process	TAS	PMID:17699613	-	9606	20130114	BHF-UCL	-
406	UniProtKB	P30626	SRI	-	GO:0016529	sarcoplasmic reticulum	Component	IEA	GO_REF:0000037	UniProtKB-KW:KW-0703	9606	20161008	UniProt	-
406	UniProtKB	P30626	SRI	-	GO:0016529	sarcoplasmic reticulum	Component	TAS	PMID:17699613	-	9606	20130114	BHF-UCL	-
406	UniProtKB	P30626	SRI	-	GO:0033017	sarcoplasmic reticulum membrane	Component	IEA	GO_REF:0000039	UniProtKB-SubCell:SL-0241	9606	20161008	UniProt	-
406	UniProtKB	P30626	SRI	-	GO:0051281	positive regulation of release of sequestered calcium ion into cytosol	Process	IEA	GO_REF:0000019	Ensembl:ENSMUSP00000118221	9606	20161008	Ensembl	-
406	UniProtKB	P30626	SRI	-	GO:0051924	regulation of calcium ion transport	Process	IMP	PMID:12754254	-	9606	20130124	BHF-UCL	-
406	UniProtKB	P30626	SRI	-	GO:0051924	regulation of calcium ion transport	Process	IMP	PMID:17130302	-	9606	20130124	BHF-UCL	-
406	UniProtKB	P30626	SRI	-	GO:0060315	negative regulation of ryanodine-sensitive calcium-release channel activity	Process	IDA	PMID:17699613	-	9606	20130114	BHF-UCL	-
406	UniProtKB	P30626	SRI	-	GO:1901841	regulation of high voltage-gated calcium channel activity	Process	IMP	PMID:12754254	-	9606	20130424	BHF-UCL	-
407	UniProtKB	P52823	STC1	-	GO:0006874	cellular calcium ion homeostasis	Process	IDA	PMID:12663264	-	9606	20140818	UniProt	-
407	UniProtKB	P52823	STC1	-	GO:0006874	cellular calcium ion homeostasis	Process	IDA	PMID:8700837	-	9606	20140901	UniProt	-
407	UniProtKB	P52823	STC1	-	GO:0051926	negative regulation of calcium ion transport	Process	IDA	PMID:8700837	-	9606	20140901	UniProt	-
407	UniProtKB	P52823	STC1	-	GO:0090280	positive regulation of calcium ion import	Process	IDA	PMID:17032941	-	9606	20140819	UniProt	-
408	UniProtKB	O76061	STC2	-	GO:0006874	cellular calcium ion homeostasis	Process	IEA	GO_REF:0000019	Ensembl:ENSMUSP00000020546	9606	20161008	Ensembl	-
408	UniProtKB	O76061	STC2	-	GO:0006874	cellular calcium ion homeostasis	Process	IEA	GO_REF:0000019	Ensembl:ENSRNOP00000028146	9606	20161008	Ensembl	-
408	UniProtKB	O76061	STC2	-	GO:0055074	calcium ion homeostasis	Process	IEA	GO_REF:0000019	Ensembl:ENSMUSP00000020546	9606	20161008	Ensembl	-
408	UniProtKB	O76061	STC2	-	GO:2001256	regulation of store-operated calcium entry	Process	IEA	GO_REF:0000019	Ensembl:ENSMUSP00000020546	9606	20161008	Ensembl	-
409	UniProtKB	Q9UJZ1	STOML2	-	GO:0006851	mitochondrial calcium ion transport	Process	IMP	PMID:19944461	-	9606	20130215	UniProt	-
409	UniProtKB	Q9UJZ1	STOML2	-	GO:0006874	cellular calcium ion homeostasis	Process	IMP	PMID:19944461	-	9606	20130215	UniProt	-
410	UniProtKB	O43815	STRN	-	GO:0005516	calmodulin binding	Function	ISS	GO_REF:0000024	UniProtKB:P70483	9606	20090806	UniProt	-
410	UniProtKB	O43815	STRN	-	GO:0005516	calmodulin binding	Function	IEA	GO_REF:0000037	UniProtKB-KW:KW-0112	9606	20161008	UniProt	-
410	UniProtKB	O43815	STRN	-	GO:0005516	calmodulin binding	Function	NAS	PMID:10748158	-	9606	20090807	UniProt	-
410	UniProtKB	O43815	STRN	-	GO:0005516	calmodulin binding	Function	NAS	PMID:9693043	-	9606	20010823	UniProt	-
411	UniProtKB	Q8N4C7	STX19	-	GO:0031629	synaptic vesicle fusion to presynaptic active zone membrane	Process	IBA	GO_REF:0000033	PANTHER:PTN000461527	9606	20140813	GO_Central	-
412	UniProtKB	Q13277	STX3	-	GO:0016081	synaptic vesicle docking	Process	IEA	GO_REF:0000002	InterPro:IPR031186	9606	20161008	InterPro	-
412	UniProtKB	Q13277	STX3	-	GO:0031629	synaptic vesicle fusion to presynaptic active zone membrane	Process	IBA	GO_REF:0000033	PANTHER:PTN000461527	9606	20140813	GO_Central	-
413	UniProtKB	Q12846	STX4	-	GO:0031629	synaptic vesicle fusion to presynaptic active zone membrane	Process	IBA	GO_REF:0000033	PANTHER:PTN000461527	9606	20140813	GO_Central	-
414	UniProtKB	P61764	STXBP1	-	GO:0007269	neurotransmitter secretion	Process	IEA	GO_REF:0000019	Ensembl:ENSMUSP00000089051	9606	20161008	Ensembl	-
414	UniProtKB	P61764	STXBP1	-	GO:0007269	neurotransmitter secretion	Process	TAS	Reactome:R-HSA-112310	-	9606	20160301	Reactome	-
414	UniProtKB	P61764	STXBP1	-	GO:0010807	regulation of synaptic vesicle priming	Process	IEA	GO_REF:0000019	Ensembl:ENSRNOP00000021189	9606	20161008	Ensembl	-
414	UniProtKB	P61764	STXBP1	-	GO:0010807	regulation of synaptic vesicle priming	Process	ISS	GO_REF:0000024	UniProtKB:P61765	9606	20090827	UniProt	-
414	UniProtKB	P61764	STXBP1	-	GO:0031630	regulation of synaptic vesicle fusion to presynaptic membrane	Process	TAS	PMID:15217342	-	9606	20140826	ParkinsonsUK-UCL	-
414	UniProtKB	P61764	STXBP1	-	GO:0045956	positive regulation of calcium ion-dependent exocytosis	Process	IEA	GO_REF:0000019	Ensembl:ENSMUSP00000089051	9606	20161008	Ensembl	-
415	UniProtKB	O00186	STXBP3	-	GO:0045955	negative regulation of calcium ion-dependent exocytosis	Process	IMP	PMID:12649283	-	9606	20090826	UniProt	-
416	UniProtKB	Q8IWU5	SULF2	-	GO:0005509	calcium ion binding	Function	IEA	GO_REF:0000002	InterPro:IPR014615	9606	20161008	InterPro	-
417	UniProtKB	Q9UH65	SWAP70	-	GO:0005509	calcium ion binding	Function	IEA	GO_REF:0000002	InterPro:IPR002048	9606	20161008	InterPro	-
417	UniProtKB	Q9UH65	SWAP70	-	GO:0007204	positive regulation of cytosolic calcium ion concentration	Process	IEA	GO_REF:0000019	Ensembl:ENSMUSP00000033325	9606	20161008	Ensembl	-
418	UniProtKB	P43405	SYK	-	GO:0050850	positive regulation of calcium-mediated signaling	Process	IEA	GO_REF:0000019	Ensembl:ENSMUSP00000113852	9606	20161008	Ensembl	-
419	UniProtKB	Q8WXH0	SYNE2	-	GO:0016529	sarcoplasmic reticulum	Component	IEA	GO_REF:0000037	UniProtKB-KW:KW-0703	9606	20161008	UniProt	-
419	UniProtKB	Q8WXH0	SYNE2	-	GO:0016529	sarcoplasmic reticulum	Component	IDA	PMID:15671068	-	9606	20100127	UniProt	-
419	UniProtKB	Q8WXH0	SYNE2	-	GO:0033017	sarcoplasmic reticulum membrane	Component	IEA	GO_REF:0000039	UniProtKB-SubCell:SL-0241	9606	20161008	UniProt	-
420	UniProtKB	Q8IYJ3	SYTL1	-	GO:0005509	calcium ion binding	Function	IBA	GO_REF:0000033	PANTHER:PTN000001283	9606	20141117	GO_Central	-
420	UniProtKB	Q8IYJ3	SYTL1	-	GO:0005544	calcium-dependent phospholipid binding	Function	IBA	GO_REF:0000033	PANTHER:PTN000001283	9606	20141117	GO_Central	-
420	UniProtKB	Q8IYJ3	SYTL1	-	GO:0017158	regulation of calcium ion-dependent exocytosis	Process	IBA	GO_REF:0000033	PANTHER:PTN000001285	9606	20141117	GO_Central	-
420	UniProtKB	Q8IYJ3	SYTL1	-	GO:0048791	calcium ion-regulated exocytosis of neurotransmitter	Process	IBA	GO_REF:0000033	PANTHER:PTN000001285	9606	20141117	GO_Central	-
421	UniProtKB	Q9HCH5	SYTL2	-	GO:0005509	calcium ion binding	Function	IBA	GO_REF:0000033	PANTHER:PTN000001283	9606	20141117	GO_Central	-
421	UniProtKB	Q9HCH5	SYTL2	-	GO:0005544	calcium-dependent phospholipid binding	Function	IBA	GO_REF:0000033	PANTHER:PTN000001283	9606	20141117	GO_Central	-
421	UniProtKB	Q9HCH5	SYTL2	NOT	GO:0017158	regulation of calcium ion-dependent exocytosis	Process	IBA	GO_REF:0000033	PANTHER:PTN000001485	9606	20141117	GO_Central	-
421	UniProtKB	Q9HCH5	SYTL2	NOT	GO:0048791	calcium ion-regulated exocytosis of neurotransmitter	Process	IBA	GO_REF:0000033	PANTHER:PTN000001485	9606	20141117	GO_Central	-
422	UniProtKB	Q96C24	SYTL4	-	GO:0005509	calcium ion binding	Function	IBA	GO_REF:0000033	PANTHER:PTN000001283	9606	20141117	GO_Central	-
422	UniProtKB	Q96C24	SYTL4	-	GO:0005544	calcium-dependent phospholipid binding	Function	IBA	GO_REF:0000033	PANTHER:PTN000001283	9606	20141117	GO_Central	-
422	UniProtKB	Q96C24	SYTL4	-	GO:0017158	regulation of calcium ion-dependent exocytosis	Process	IBA	GO_REF:0000033	PANTHER:PTN000001285	9606	20141117	GO_Central	-
422	UniProtKB	Q96C24	SYTL4	-	GO:0048791	calcium ion-regulated exocytosis of neurotransmitter	Process	IBA	GO_REF:0000033	PANTHER:PTN000001285	9606	20141117	GO_Central	-
423	UniProtKB	Q0IIM8	TBC1D8B	-	GO:0005509	calcium ion binding	Function	IEA	GO_REF:0000002	InterPro:IPR002048	9606	20161008	InterPro	-
424	UniProtKB	Q8N9U0	TC2N	-	GO:0005509	calcium ion binding	Function	IBA	GO_REF:0000033	PANTHER:PTN000001283	9606	20141117	GO_Central	-
424	UniProtKB	Q8N9U0	TC2N	NOT	GO:0005544	calcium-dependent phospholipid binding	Function	IBA	GO_REF:0000033	PANTHER:PTN000797547	9606	20141117	GO_Central	-
424	UniProtKB	Q8N9U0	TC2N	NOT	GO:0017158	regulation of calcium ion-dependent exocytosis	Process	IBA	GO_REF:0000033	PANTHER:PTN000797547	9606	20141117	GO_Central	-
424	UniProtKB	Q8N9U0	TC2N	NOT	GO:0048791	calcium ion-regulated exocytosis of neurotransmitter	Process	IBA	GO_REF:0000033	PANTHER:PTN000797547	9606	20141117	GO_Central	-
425	UniProtKB	P01137	TGFB1	-	GO:0006874	cellular calcium ion homeostasis	Process	IEA	GO_REF:0000019	Ensembl:ENSMUSP00000002678	9606	20161008	Ensembl	-
425	UniProtKB	P01137	TGFB1	-	GO:0043932	ossification involved in bone remodeling	Process	IEP	PMID:17401695	-	9606	20080815	BHF-UCL	-
425	UniProtKB	P01137	TGFB1	-	GO:0051280	negative regulation of release of sequestered calcium ion into cytosol	Process	IEA	GO_REF:0000019	Ensembl:ENSRNOP00000028051	9606	20161008	Ensembl	-
426	UniProtKB	P10600	TGFB3	-	GO:0043932	ossification involved in bone remodeling	Process	IEP	PMID:17401695	-	9606	20080815	BHF-UCL	-
427	UniProtKB	P21980	TGM2	-	GO:0032471	negative regulation of endoplasmic reticulum calcium ion concentration	Process	IEA	GO_REF:0000019	Ensembl:ENSMUSP00000099411	9606	20161008	Ensembl	-
427	UniProtKB	P21980	TGM2	-	GO:0032471	negative regulation of endoplasmic reticulum calcium ion concentration	Process	IMP	PMID:24349085	-	9606	20140603	UniProt	-
427	UniProtKB	P21980	TGM2	-	GO:0051482	positive regulation of cytosolic calcium ion concentration involved in phospholipase C-activating G-protein coupled signaling pathway	Process	IEA	GO_REF:0000019	Ensembl:ENSRNOP00000018328	9606	20161008	Ensembl	-
427	UniProtKB	P21980	TGM2	-	GO:0051561	positive regulation of mitochondrial calcium ion concentration	Process	IEA	GO_REF:0000019	Ensembl:ENSMUSP00000099411	9606	20161008	Ensembl	-
427	UniProtKB	P21980	TGM2	-	GO:0051561	positive regulation of mitochondrial calcium ion concentration	Process	IMP	PMID:24349085	-	9606	20140603	UniProt	-
428	UniProtKB	Q08188	TGM3	-	GO:0005509	calcium ion binding	Function	IDA	PMID:12679341	-	9606	20140117	UniProt	-
429	UniProtKB	P07996	THBS1	-	GO:0005509	calcium ion binding	Function	IEA	GO_REF:0000002	InterPro:IPR001881|InterPro:IPR003367|InterPro:IPR008859|InterPro:IPR028974	9606	20161008	InterPro	-
429	UniProtKB	P07996	THBS1	-	GO:0005509	calcium ion binding	Function	NAS	PMID:9304800	-	9606	20080928	BHF-UCL	-
429	UniProtKB	P07996	THBS1	-	GO:0016529	sarcoplasmic reticulum	Component	ISS	GO_REF:0000024	UniProtKB:P35441	9606	20130916	UniProt	-
429	UniProtKB	P07996	THBS1	-	GO:0016529	sarcoplasmic reticulum	Component	IEA	GO_REF:0000037	UniProtKB-KW:KW-0703	9606	20161008	UniProt	-
429	UniProtKB	P07996	THBS1	-	GO:0016529	sarcoplasmic reticulum	Component	IEA	GO_REF:0000039	UniProtKB-SubCell:SL-0239	9606	20161008	UniProt	-
429	UniProtKB	P07996	THBS1	-	GO:0051592	response to calcium ion	Process	IDA	PMID:18757424	-	9606	20080928	BHF-UCL	-
429	UniProtKB	P07996	THBS1	-	GO:0051592	response to calcium ion	Process	IDA	PMID:6777381	-	9606	20080928	BHF-UCL	-
430	UniProtKB	P49746	THBS3	-	GO:0005509	calcium ion binding	Function	IEA	GO_REF:0000002	InterPro:IPR001881|InterPro:IPR003367|InterPro:IPR008859|InterPro:IPR018097|InterPro:IPR028974	9606	20161008	InterPro	-
430	UniProtKB	P49746	THBS3	-	GO:0005509	calcium ion binding	Function	NAS	PMID:7558000	-	9606	20100216	UniProt	-
431	UniProtKB	P35443	THBS4	-	GO:0005509	calcium ion binding	Function	IEA	GO_REF:0000002	InterPro:IPR001881|InterPro:IPR003367|InterPro:IPR008859|InterPro:IPR018097|InterPro:IPR028974	9606	20161008	InterPro	-
431	UniProtKB	P35443	THBS4	-	GO:0005509	calcium ion binding	Function	IDA	PMID:16246837	-	9606	20100216	UniProt	-
431	UniProtKB	P35443	THBS4	-	GO:0005509	calcium ion binding	Function	IDA	PMID:7852353	-	9606	20100217	UniProt	-
431	UniProtKB	P35443	THBS4	-	GO:0016529	sarcoplasmic reticulum	Component	IEA	GO_REF:0000019	Ensembl:ENSMUSP00000022213	9606	20161008	Ensembl	-
431	UniProtKB	P35443	THBS4	-	GO:0016529	sarcoplasmic reticulum	Component	ISS	GO_REF:0000024	UniProtKB:Q9Z1T2	9606	20130916	UniProt	-
431	UniProtKB	P35443	THBS4	-	GO:0016529	sarcoplasmic reticulum	Component	IEA	GO_REF:0000037	UniProtKB-KW:KW-0703	9606	20161008	UniProt	-
431	UniProtKB	P35443	THBS4	-	GO:0016529	sarcoplasmic reticulum	Component	IEA	GO_REF:0000039	UniProtKB-SubCell:SL-0239	9606	20161008	UniProt	-
432	UniProtKB	P35625	TIMP3	-	GO:0031089	platelet dense granule lumen	Component	TAS	Reactome:R-HSA-481007	-	9606	20151211	Reactome	-
433	UniProtKB	Q07157	TJP1	-	GO:0005516	calmodulin binding	Function	IEA	GO_REF:0000037	UniProtKB-KW:KW-0112	9606	20161008	UniProt	-
434	UniProtKB	Q9Y6L7	TLL2	-	GO:0005509	calcium ion binding	Function	IEA	GO_REF:0000002	InterPro:IPR001881|InterPro:IPR018097	9606	20161008	InterPro	-
435	UniProtKB	Q9UM00	TMCO1	-	GO:0005262	calcium channel activity	Function	IEA	GO_REF:0000002	InterPro:IPR008559	9606	20161008	InterPro	-
435	UniProtKB	Q9UM00	TMCO1	-	GO:0005262	calcium channel activity	Function	IEA	GO_REF:0000037	UniProtKB-KW:KW-0107	9606	20161008	UniProt	-
435	UniProtKB	Q9UM00	TMCO1	-	GO:0005262	calcium channel activity	Function	IDA	PMID:27212239	-	9606	20160531	UniProt	-
435	UniProtKB	Q9UM00	TMCO1	-	GO:0006816	calcium ion transport	Process	IEA	GO_REF:0000037	UniProtKB-KW:KW-0109	9606	20161008	UniProt	-
435	UniProtKB	Q9UM00	TMCO1	-	GO:0032469	endoplasmic reticulum calcium ion homeostasis	Process	IEA	GO_REF:0000002	InterPro:IPR008559	9606	20161008	InterPro	-
435	UniProtKB	Q9UM00	TMCO1	-	GO:0032469	endoplasmic reticulum calcium ion homeostasis	Process	IDA	PMID:27212239	-	9606	20160531	UniProt	-
435	UniProtKB	Q9UM00	TMCO1	-	GO:0070588	calcium ion transmembrane transport	Process	IEA	GO_REF:0000037	UniProtKB-KW:KW-0107	9606	20161008	UniProt	-
435	UniProtKB	Q9UM00	TMCO1	-	GO:0070588	calcium ion transmembrane transport	Process	IDA	PMID:27212239	-	9606	20160531	UniProt	-
436	UniProtKB	Q9BVC6	TMEM109	-	GO:0016529	sarcoplasmic reticulum	Component	IEA	GO_REF:0000037	UniProtKB-KW:KW-0703	9606	20161008	UniProt	-
436	UniProtKB	Q9BVC6	TMEM109	-	GO:0033017	sarcoplasmic reticulum membrane	Component	IEA	GO_REF:0000039	UniProtKB-SubCell:SL-0241	9606	20161008	UniProt	-
437	UniProtKB	P01375	TNF	-	GO:0060557	positive regulation of vitamin D biosynthetic process	Process	IDA	PMID:1690216	-	9606	20090507	BHF-UCL	-
437	UniProtKB	P01375	TNF	-	GO:0060559	positive regulation of calcidiol 1-monooxygenase activity	Process	IDA	PMID:1690216	-	9606	20090507	BHF-UCL	-
438	UniProtKB	P55327	TPD52	-	GO:0005509	calcium ion binding	Function	IDA	PMID:15576473	-	9606	20060117	UniProt	-
439	UniProtKB	P67936	TPM4	-	GO:0005509	calcium ion binding	Function	NAS	PMID:1836432	-	9606	20090812	UniProt	-
440	UniProtKB	O14773	TPP1	-	GO:0045453	bone resorption	Process	IMP	PMID:8215436	-	9606	20060928	UniProt	-
441	UniProtKB	P13693	TPT1	-	GO:0005509	calcium ion binding	Function	IDA	PMID:15162379	-	9606	20060130	UniProt	-
441	UniProtKB	P13693	TPT1	-	GO:0005509	calcium ion binding	Function	IDA	PMID:15958728	-	9606	20060130	UniProt	-
441	UniProtKB	P13693	TPT1	-	GO:0006816	calcium ion transport	Process	IC	PMID:15958728	GO:0005509	9606	20060130	UniProt	-
441	UniProtKB	P13693	TPT1	-	GO:0006874	cellular calcium ion homeostasis	Process	IC	PMID:15958728	GO:0005509	9606	20060130	UniProt	-
442	UniProtKB	Q8TEL6	TRPC4AP	-	GO:0005262	calcium channel activity	Function	TAS	Reactome:R-HSA-3295579	-	9606	20140321	Reactome	-
442	UniProtKB	Q8TEL6	TRPC4AP	-	GO:0070588	calcium ion transmembrane transport	Process	TAS	Reactome:R-HSA-3295583	-	9606	20160301	Reactome	-
443	UniProtKB	Q9BX84	TRPM6	-	GO:0005262	calcium channel activity	Function	IEA	GO_REF:0000037	UniProtKB-KW:KW-0107	9606	20161008	UniProt	-
443	UniProtKB	Q9BX84	TRPM6	-	GO:0005262	calcium channel activity	Function	TAS	Reactome:R-HSA-3295579	-	9606	20140321	Reactome	-
443	UniProtKB	Q9BX84	TRPM6	-	GO:0006816	calcium ion transport	Process	IEA	GO_REF:0000037	UniProtKB-KW:KW-0109	9606	20161008	UniProt	-
443	UniProtKB	Q9BX84	TRPM6	-	GO:0070588	calcium ion transmembrane transport	Process	IEA	GO_REF:0000037	UniProtKB-KW:KW-0107	9606	20161008	UniProt	-
443	UniProtKB	Q9BX84	TRPM6	-	GO:0070588	calcium ion transmembrane transport	Process	TAS	Reactome:R-HSA-3295583	-	9606	20160301	Reactome	-
444	UniProtKB	Q99816	TSG101	-	GO:0048306	calcium-dependent protein binding	Function	IPI	PMID:19520058	UniProtKB:Q8WUM4	9606	20090911	UniProt	-
445	UniProtKB	P01222	TSHB	-	GO:0051592	response to calcium ion	Process	IEA	GO_REF:0000019	Ensembl:ENSRNOP00000022575	9606	20161008	Ensembl	-
446	UniProtKB	O95153	TSPOAP1	-	GO:0007269	neurotransmitter secretion	Process	TAS	Reactome:R-HSA-112310	-	9606	20160301	Reactome	-
447	UniProtKB	Q8WZ42	TTN	-	GO:0005509	calcium ion binding	Function	IDA	PMID:7607248	-	9606	20081017	BHF-UCL	-
447	UniProtKB	Q8WZ42	TTN	-	GO:0005516	calmodulin binding	Function	IEA	GO_REF:0000037	UniProtKB-KW:KW-0112	9606	20161008	UniProt	-
447	UniProtKB	Q8WZ42	TTN	-	GO:0005516	calmodulin binding	Function	TAS	PMID:10481174	-	9606	20050928	UniProt	-
447	UniProtKB	Q8WZ42	TTN	-	GO:0005516	calmodulin binding	Function	IPI	PMID:7607248	UniProtKB:P62158	9606	20081017	BHF-UCL	-
447	UniProtKB	Q8WZ42	TTN	-	GO:0051592	response to calcium ion	Process	IDA	PMID:7607248	-	9606	20081017	BHF-UCL	-
448	UniProtKB	Q9C0H2	TTYH3	-	GO:0005229	intracellular calcium activated chloride channel activity	Function	IDA	PMID:16219661	-	9606	20130904	FlyBase	-
448	UniProtKB	Q9C0H2	TTYH3	-	GO:0005229	intracellular calcium activated chloride channel activity	Function	TAS	Reactome:R-HSA-2744242	-	9606	20121205	Reactome	-
449	UniProtKB	Q9UMX0	UBQLN1	-	GO:1901340	negative regulation of store-operated calcium channel activity	Process	IMP	PMID:23307288	-	9606	20150401	UniProt	-
450	UniProtKB	Q5T4S7	UBR4	-	GO:0005516	calmodulin binding	Function	IEA	GO_REF:0000037	UniProtKB-KW:KW-0112	9606	20161008	UniProt	-
451	UniProtKB	Q8NB66	UNC13C	-	GO:0016079	synaptic vesicle exocytosis	Process	IBA	GO_REF:0000033	PANTHER:PTN000826129	9606	20160916	GO_Central	-
452	UniProtKB	Q15836	VAMP3	-	GO:0017156	calcium ion regulated exocytosis	Process	IEA	GO_REF:0000019	Ensembl:ENSMUSP00000030797	9606	20161008	Ensembl	-
453	UniProtKB	O95292	VAPB	-	GO:0006874	cellular calcium ion homeostasis	Process	IEA	GO_REF:0000002	InterPro:IPR030226	9606	20161008	InterPro	-
453	UniProtKB	O95292	VAPB	-	GO:0006874	cellular calcium ion homeostasis	Process	IMP	PMID:22131369	-	9606	20120523	UniProt	-
454	UniProtKB	P19320	VCAM1	-	GO:0035584	calcium-mediated signaling using intracellular calcium source	Process	IGI	PMID:15879141	UniProtKB:P20160	9606	20150717	UniProt	-
455	UniProtKB	P13611	VCAN	-	GO:0005509	calcium ion binding	Function	IEA	GO_REF:0000002	InterPro:IPR001881|InterPro:IPR018097	9606	20161008	InterPro	-
456	UniProtKB	P21796	VDAC1	-	GO:0006851	mitochondrial calcium ion transport	Process	IEA	GO_REF:0000019	Ensembl:ENSRNOP00000008477	9606	20161008	Ensembl	-
457	UniProtKB	Q9H9H4	VPS37B	-	GO:0048306	calcium-dependent protein binding	Function	IPI	PMID:23924735	UniProtKB:O75340	9606	20141113	UniProt	-
458	UniProtKB	A5D8V6	VPS37C	-	GO:0048306	calcium-dependent protein binding	Function	IPI	PMID:23924735	UniProtKB:O75340	9606	20141113	UniProt	-
459	UniProtKB	P62760	VSNL1	-	GO:0005509	calcium ion binding	Function	IEA	GO_REF:0000002	InterPro:IPR002048	9606	20161008	InterPro	-
460	UniProtKB	Q5GFL6	VWA2	-	GO:0005509	calcium ion binding	Function	IEA	GO_REF:0000002	InterPro:IPR001881	9606	20161008	InterPro	-
460	UniProtKB	Q5GFL6	VWA2	-	GO:0007161	calcium-independent cell-matrix adhesion	Process	IEA	GO_REF:0000019	Ensembl:ENSMUSP00000026068	9606	20161008	Ensembl	-
461	UniProtKB	Q3MJ13	WDR72	-	GO:0070166	enamel mineralization	Process	IEA	GO_REF:0000019	Ensembl:ENSMUSP00000057320	9606	20161008	Ensembl	-
462	UniProtKB	P47989	XDH	-	GO:0016529	sarcoplasmic reticulum	Component	IEA	GO_REF:0000019	Ensembl:ENSMUSP00000024866	9606	20161008	Ensembl	-

## Sheet: Newly discovered-term calcium
		DB	ID	Symbol	GO ID	GO Name	Aspect	Evidence	Reference	With	Taxon	Date	Source	Splice
1	MFGM	UniProtKB	Q9UHX3	ADGRE2	GO:0005509	calcium ion binding	Function	IEA	GO_REF:0000002	InterPro:IPR001881|InterPro:IPR018097	9606	20161008	InterPro	-
2	MFGM	UniProtKB	P78537	BLOC1S1	GO:0060155	platelet dense granule organization	Process	NAS	PMID:15102850	-	9606	20081110	UniProt	-
3	MFGM	UniProtKB	Q6QNY1	BLOC1S2	GO:0060155	platelet dense granule organization	Process	NAS	PMID:15102850	-	9606	20081110	UniProt	-
4	MFGM	UniProtKB	Q6QNY0	BLOC1S3	GO:0060155	platelet dense granule organization	Process	NAS	PMID:15102850	-	9606	20081106	UniProt	-
5	MFGM	UniProtKB	P10092	CALCB	GO:0006874	cellular calcium ion homeostasis	Process	TAS	PMID:2985435	-	9606	20030904	PINC	-
6	MFGM	UniProtKB	Q96EV8	DTNBP1	GO:0060155	platelet dense granule organization	Process	IEA	GO_REF:0000019	Ensembl:ENSMUSP00000072170	9606	20161008	Ensembl	-
7	MFGM	UniProtKB	P42566	EPS15	GO:0005509	calcium ion binding	Function	IEA	GO_REF:0000002	InterPro:IPR002048	9606	20161008	InterPro	-
8	MFGM	UniProtKB	Q9UBC2	EPS15L1	GO:0005509	calcium ion binding	Function	IEA	GO_REF:0000002	InterPro:IPR002048	9606	20161008	InterPro	-
9	MFGM	UniProtKB	Q96HE7	ERO1A	GO:0051209	release of sequestered calcium ion into cytosol	Process	IEA	GO_REF:0000019	Ensembl:ENSMUSP00000022378	9606	20161008	Ensembl	-
		UniProtKB	Q96HE7	ERO1A	GO:0051209	release of sequestered calcium ion into cytosol	Process	ISS	GO_REF:0000024	UniProtKB:Q8R180	9606	20121008	UniProt	-
10	MFGM	UniProtKB	P08709	F7	GO:0005509	calcium ion binding	Function	IEA	GO_REF:0000002	InterPro:IPR000294|InterPro:IPR001881|InterPro:IPR012224|InterPro:IPR018097|InterPro:IPR033190	9606	20161008	InterPro	-
11	MFGM	UniProtKB	P00740	F9	GO:0005509	calcium ion binding	Function	IEA	GO_REF:0000002	InterPro:IPR000294|InterPro:IPR001881|InterPro:IPR012224|InterPro:IPR018097	9606	20161008	InterPro	-
		UniProtKB	P00740	F9	GO:0005509	calcium ion binding	Function	IDA	PMID:14722079	-	9606	20150327	UniProt	-
		UniProtKB	P00740	F9	GO:0005509	calcium ion binding	Function	IDA	PMID:20121197	-	9606	20150327	UniProt	-
12	MFGM	UniProtKB	Q9Y680	FKBP7	GO:0005509	calcium ion binding	Function	IEA	GO_REF:0000002	InterPro:IPR002048	9606	20161008	InterPro	-
		UniProtKB	Q9Y680	FKBP7	GO:0005509	calcium ion binding	Function	IEA	GO_REF:0000019	Ensembl:ENSMUSP00000002809	9606	20161008	Ensembl	-
13	human milk HCD	UniProtKB	P06241	FYN	GO:0006816	calcium ion transport	Process	NAS	PMID:7822789	-	9606	20070911	UniProt	-
14	MFGM	UniProtKB	Q16891	IMMT	GO:0051560	mitochondrial calcium ion homeostasis	Process	IEA	GO_REF:0000019	Ensembl:ENSMUSP00000066181	9606	20161008	Ensembl	-
15	MFGM	UniProtKB	P17252	PRKCA	GO:0004698	calcium-dependent protein kinase C activity	Function	TAS	Reactome:R-HSA-114683	-	9606	20090914	Reactome	-
	MFGM	UniProtKB	P17252	PRKCA	GO:0004698	calcium-dependent protein kinase C activity	Function	TAS	Reactome:R-HSA-114684	-	9606	20090914	Reactome	-
		UniProtKB	P17252	PRKCA	GO:0004698	calcium-dependent protein kinase C activity	Function	TAS	Reactome:R-HSA-416639	-	9606	20090914	Reactome	-
		UniProtKB	P17252	PRKCA	GO:0004698	calcium-dependent protein kinase C activity	Function	TAS	Reactome:R-HSA-421007	-	9606	20090914	Reactome	-
16	MFGM	UniProtKB	P22891	PROZ	GO:0005509	calcium ion binding	Function	IEA	GO_REF:0000002	InterPro:IPR000294|InterPro:IPR001881|InterPro:IPR012224	9606	20161008	InterPro	-
17	MFGM	UniProtKB	Q15042	RAB3GAP1	GO:1903233	regulation of calcium ion-dependent exocytosis of neurotransmitter	Process	IEA	GO_REF:0000019	Ensembl:ENSMUSP00000042070	9606	20161008	Ensembl	-
		UniProtKB	Q15042	RAB3GAP1	GO:1903233	regulation of calcium ion-dependent exocytosis of neurotransmitter	Process	ISS	GO_REF:0000024	UniProtKB:Q80UJ7	9606	20160921	ParkinsonsUK-UCL	-
18	MFGM	UniProtKB	Q14257	RCN2	GO:0005509	calcium ion binding	Function	IEA	GO_REF:0000002	InterPro:IPR002048	9606	20161008	InterPro	-
		UniProtKB	Q14257	RCN2	GO:0005509	calcium ion binding	Function	TAS	PMID:8034671	-	9606	20030904	PINC	-
19	MFGM	UniProtKB	Q9UJZ1	STOML2	GO:0006851	mitochondrial calcium ion transport	Process	IMP	PMID:19944461	-	9606	20130215	UniProt	-
		UniProtKB	Q9UJZ1	STOML2	GO:0006874	cellular calcium ion homeostasis	Process	IMP	PMID:19944461	-	9606	20130215	UniProt	-
20	MFGM	UniProtKB	Q9HCH5	SYTL2	GO:0005509	calcium ion binding	Function	IBA	GO_REF:0000033	PANTHER:PTN000001283	9606	20141117	GO_Central	-
		UniProtKB	Q9HCH5	SYTL2	GO:0005544	calcium-dependent phospholipid binding	Function	IBA	GO_REF:0000033	PANTHER:PTN000001283	9606	20141117	GO_Central	-
21	MFGM	UniProtKB	P62760	VSNL1	GO:0005509	calcium ion binding	Function	IEA	GO_REF:0000002	InterPro:IPR002048	9606	20161008	InterPro	-
